# Supplementary material for: DNA methylation landscape of ocular tissue relative to matched peripheral blood
Source: Sci Rep. 2017 Apr 13;7:46330. doi: 10.1038/srep46330 (PMC5390318; doi:10.1038/srep46330)
Supplement: Supplementary Table2 [file srep46330-s2.xls]

## Sheet: Supplementary Table 2_ PC13.csv
Row.names	X3631B	X3631C	X3631O	X3631R	X3675B	X3675C	X3675O	X3675R	X3677B	X3677C	X3677O	X3677R	X3684B	X3684C	X3684O	X3684R	X3685B	X3685C	X3685O	X3685R	X3689B	X3689C	X3689O	X3689R	X3682C	X3682O	X3682R	X3701R	X3701B	chr	pos	strand	Name	AddressA	AddressB	ProbeSeqA	ProbeSeqB	Type	NextBase	Color	Probe_rs	Probe_maf	CpG_rs	CpG_maf	SBE_rs	SBE_maf	Islands_Name	Relation_to_Island	Forward_Sequence
cg00034407	0.870662	0.897051	0.860241	0.8353	0.891984	0.919363	0.85946	0.908685	0.908471	0.921756	0.867291	0.80825	0.817813	0.916485	0.886931	0.879049	0.9087	0.834216	0.898906	0.915289	0.890366	0.851939	0.824298	0.83561	0.872425	0.83074	0.855561	0.896409	0.851839	chr6	62284299	+	cg00034407	12617385		TTAATAAATTAAAACTCCATATAATCTTCTCRTCTTATTATATTATATCC		II			NA	NA	NA	NA	NA	NA		OpenSea	CGACGAGGTTTCAGCTGTCTCTTACTTTCAACCACTGCAACTGACCTGCCCGTGAAGAGG[CG]GACATAATACAACAAGACGAGAAGACCATATGGAGCTTCAATTTACCAATGCAAACAACA
cg00044050	0.0787079	0.076229	0.0886041	0.085576	0.0960617	0.0883006	0.088091	0.0951545	0.0402744	0.0714451	0.065011	0.0632208	0.0736236	0.0719761	0.0727966	0.0755147	0.120306	0.0904777	0.0808323	0.113673	0.0594514	0.0656058	0.0546086	0.0502893	0.0700893	0.0578824	0.0539164	0.105741	0.083669	chr16	11439710	-	cg00044050	25709501	50738496	ACCCACCAAAAAATTACCAAAACCAAATTCAATCTTATTATTAACACTCA	ACCCGCCGAAAAATTACCGAAACCAAATTCGATCTTATTATTAACACTCG	I	A	Red	rs918738	0.397701	NA	NA	NA	NA	chr16:11439186-11439767	Island	CTCTTCCCTGCTGCCCGCCGAGAAGTTGCCGAGGCCAGATTCGATCTTGTTGTTGACACT[CG]AACGGGGGCGGGGCGGGTCTGGCCCTCCTCCGGGCCTCTGCCCCTGCGGGTCCCCGCTTG
cg00090103	0.979623	0.975783	0.981226	0.973671	0.976037	0.972079	0.979861	0.968599	0.983057	0.98315	0.979071	0.979961	0.981104	0.979474	0.972865	0.972073	0.981082	0.979865	0.974625	0.971776	0.977826	0.981667	0.981449	0.979808	0.974807	0.977843	0.971384	0.981205	0.98076	chr1	155920763	+	cg00090103	43673507	63683474	CCAACTCCAAAAAAATAAACAAACCCAAACACTACTAAAACATAAAACCA	CCGACTCCGAAAAAATAAACAAACCCGAACACTACTAAAACGTAAAACCG	I	A	Red	NA	NA	NA	NA	NA	NA	chr1:155920651-155920898	Island	GGGCCTCAGCTGGGAGTGGCTCGGTCTGGCCCAGGGCGGCCAGCTGCCTTCGAGCCTCTT[CG]GCCTCACGCTCCAGCAGTGCCCGGGCCTGCTCACTCTCCCGGAGCCGGGCCTCCAGGCTG
cg00097536	0.0600254	0.0639049	0.0580256	0.0692182	0.0437128	0.0664803	0.0487304	0.083103	0.0597749	0.050786	0.0506652	0.0450614	0.0520347	0.0560505	0.0502548	0.0616492	0.0627295	0.0666641	0.0484328	0.0839847	0.0687066	0.0450016	0.0497749	0.0631092	0.046077	0.0519434	0.0588606	0.0528302	0.0716264	chr2	43454476	+	cg00097536	33713469		RCRCCTTTAACCCTAACTCAAAATCTTATAATATAATTAACAAAACCAAC		II			NA	NA	NA	NA	NA	NA	chr2:43451445-43454951	Island	CAGTAAACAGGGCTTGAGCGCCGGGGCCTGCCGGGCAGGGCTGAGTGTCTGAGGACAAGG[CG]CTGGCTTTGCTAATCACATCACAAGACCTTGAGCCAGGGCCAAAGGCGCGGAGTGGCGCG
cg00123486	0.0172231	0.0134375	0.0114714	0.00501364	0.0160244	0.0163402	0.015121	0.0206925	0.0165794	0.00962764	0.0138987	0.00975801	0.0100721	0.0112237	0.0196296	0.0158124	0.0114804	0.0151476	0.0139442	0.0150267	0.0128276	0.0184452	0.0116705	0.013268	0.0111626	0.0103556	0.0176396	0.0105849	0.0226301	chr5	43067144	+	cg00123486	33613353		ATCCTAATAAATCATTTCTCAACTACCRAAATATACTAAATTCCAATCCC		II			NA	NA	NA	NA	NA	NA	chr5:43066398-43067011	S_Shore	AACTGCCGGCTGGGTTTACCTATTGGTGCTCGTGTGGGACTAGCAGATTCGAGAAACCAG[CG]GGACTGGAACCTAGTACACTTCGGCAGTTGAGAAATGACTTACCAGGACAAATACTGCTT
cg00157199	0.297622	0.262098	0.122437	0.103315	0.213033	0.208485	0.30941	0.155202	0.208456	0.214247	0.0858395	0.0801085	0.133309	0.129306	0.192374	0.151322	0.320591	0.234245	0.263376	0.246628	0.181882	0.118595	0.100229	0.124919	0.149192	0.0721613	0.121169	0.139488	0.117051	chr20	29551622	+	cg00157199	67794389	67704375	AACTCTTTCATCAAACACAAAATAACTAAATATAAAAATACAAAAAACCA	AACTCTTTCATCAAACGCGAAATAACTAAATATAAAAATACGAAAAACCG	I	C	Grn	rs2424830	0.016011	NA	NA	NA	NA	chr20:29550849-29551855	Island	CGATCGTAAAGGGCTTTCATATTGAAATATGGGCCATTTTCCCAGCTCCAGCCCTCGCCG[CG]GCTCCCCGCACCCCCACACCCAGCCACCCCGCGCTTGATGAAAGAGCCCCTACAAATCCA
cg00166836	0.904534	0.896977	0.911789	0.895759	0.859753	0.887763	0.891802	0.882121	0.887211	0.910739	0.915471	0.90867	0.882917	0.870001	0.902547	0.856567	0.902303	0.902988	0.868369	0.867981	0.89259	0.899458	0.903084	0.884937	0.910938	0.887298	0.909723	0.868434	0.898001	chr6	149721425	+	cg00166836	18711447	13784472	ACACCTAACAAATACACAAACAACAAAAAAAACAACAAAAAATAACAACA	GCACCTAACGAATACACGAACAACAAAAAAAACAACAAAAAATAACAACG	I	A	Red	NA	NA	NA	NA	NA	NA		OpenSea	GGCGCACACAGCGGGAGGGGAGGGAGCCCAGGATGTGCACGCACCCTCTCCCTCATCCAC[CG]CTGTCACCTCCTGCTGCTCTTCCTGCTGCTCGTGTACTCGTTAGGTGCGGACCCGCCACC
cg00169633	0.0492587	0.037516	0.0316914	0.0572622	0.0393454	0.02207	0.0379421	0.0441699	0.0328002	0.0369138	0.0495764	0.0458363	0.0411166	0.0360152	0.0358285	0.0484126	0.0483603	0.0319977	0.0422784	0.0277084	0.0306266	0.0523408	0.0480517	0.0455279	0.0642213	0.0309026	0.0490477	0.03722	0.0424957	chr3	134093551	+	cg00169633	29758396	25678415	TCTCCAACAACTCCAAAAACAAAACATAAAACAAAAACAAACACACCACA	TCTCCAACAACTCCGAAAACAAAACATAAAACAAAAACGAACACACCGCG	I	A	Red	NA	NA	NA	NA	NA	NA	chr3:134092257-134093741	Island	CTGGCCGAGCGCCGGCCCGGCCCCCGAGCTCCGTTCCTCCGCGCCCAGCGCCCTCCAGGC[CG]CGGTGTGTCCGCCCCTGCCCCATGCTTTGCCTTCGGAGCTGCTGGAGACAATTTAATCCA
cg00238131	0.0321254	0.0419323	0.026146	0.0188426	0.0380811	0.0479307	0.0256383	0.0444575	0.0839966	0.0248994	0.0271285	0.0176931	0.0295886	0.0378112	0.0213782	0.0385835	0.0218543	0.0407193	0.0338856	0.0375664	0.0583763	0.0174581	0.0279149	0.0235766	0.017317	0.029656	0.0247739	0.032419	0.0441093	chrX	71527298	+	cg00238131	42793478		CTCCTTTACCTCAATAAAATTACTAAATAAAATTTATTAAACAAATCCAC		II			NA	NA	NA	NA	NA	NA	chrX:71524832-71527299	Island	CCCGGCTTCTAAAGCTGTCGGGGGCCAGGGCCCGGGACACCGGCTCTCCCCACCGCCCTG[CG]TGGACTTGCCCAATAAATTCCACTTAGTAATTTCACTGAGGCAAAGGAGAGCCGTTAGTG
cg00257659	0.956708	0.957828	0.954639	0.963339	0.942798	0.951533	0.95573	0.958461	0.94026	0.958902	0.960575	0.966804	0.95592	0.956021	0.959637	0.954653	0.963258	0.945903	0.952565	0.9392	0.951883	0.943515	0.963907	0.963156	0.966761	0.960954	0.948652	0.961217	0.957768	chr1	209800214	+	cg00257659	64752321	44636391	ATCCACCAATATCCAAACCAAACCTATAAAAACATAACCACAAAATACCA	ATCCGCCAATATCCAAACCGAACCTATAAAAACGTAACCACAAAATACCG	I	A	Red	rs2076349	0.187466	NA	NA	NA	NA	chr1:209799149-209799354	S_Shore	GCCCACCCGCGTGCTCGGCCCCCAGAGCCTCAGCGTCCCCCAGGCTTTGAGCATGCACCT[CG]GCATCCTGTGGCCACGTCTCCATAGGTCCGGTCTGGACACTGGCGGATGGCTGCAGCGCT
cg00322942	0.0259647	0.0301206	0.0261142	0.0287268	0.0371369	0.0264317	0.0268878	0.0322504	0.0288609	0.0287044	0.0301637	0.0210258	0.0261712	0.0293128	0.0362847	0.0273861	0.0284465	0.0269957	0.0296026	0.0367293	0.0318226	0.033496	0.024018	0.0266821	0.0269271	0.03205	0.0285262	0.0306376	0.0229829	chr4	84377076	-	cg00322942	12740424	40736478	ACCTCACATAACCTACCACATAAAAAAAACACAAACAAAAAAATACTACA	ACCTCACGTAACCTACCGCGTAAAAAAAACACGAACAAAAAAATACTACG	I	C	Grn	NA	NA	NA	NA	NA	NA	chr4:84376666-84377237	Island	GTCCAATCATAAGCCTCACGTGACCTGCCGCGTAGGGAGGGCACGAACAGAAAGGTGCTG[CG]CATGCGTATTGAAAAACCTCACCTACTCTCGCGGGTCCTCAGCGTTCTCCTGCGGAACCT
cg00343986	0.948422	0.965356	0.938322	0.941784	0.839103	0.908096	0.915133	0.859052	0.946384	0.971859	0.928201	0.945737	0.939463	0.965025	0.949622	0.94824	0.869782	0.904192	0.936956	0.896389	0.925981	0.955579	0.957267	0.965394	0.950437	0.899492	0.926973	0.903494	0.954632	chr7	65444356	+	cg00343986	70617422		CCAACRTAAAACAAAACAATAATAAAAACTTCTAATAAAATCCTCTCAAC		II			NA	NA	NA	NA	NA	NA	chr7:65446771-65447340	N_Shelf	GAGCACCTTTTTCCTGGGAGAGCTTTCCAAACAGGGAACAAACAGAGCCACCCTGGGCCC[CG]CTGAGAGGATCCTACCAGAAGCCCTCACCACTGTCTTGCTCCACGCTGGTGGTGACGGTG
cg00351804	0.0669073	0.0687445	0.080575	0.0898006	0.0997352	0.112402	0.0717346	0.145038	0.0882353	0.0498304	0.0498306	0.0573686	0.044776	0.0717709	0.0826504	0.0910508	0.121941	0.0790895	0.0812506	0.087018	0.120594	0.0391438	0.100262	0.0914249	0.106489	0.0612634	0.0901357	0.0716015	0.0599353	chr7	1443681	+	cg00351804	27676449	41616400	AATAAATTTTCCATCAAAATCACACAATTTATCAAAAAAAATACAAAACA	AATAAATTTTCCATCAAAATCGCACGATTTATCAAAAAAAATACGAAACG	I	A	Red	NA	NA	NA	NA	NA	NA	chr7:1443487-1443788	Island	CAGCCGCGGCCGCAAGCTCTCCAGCTCCCCCTTCCTTTGTCTCTGCCGCTCCCTGCACCC[CG]CCTCGCACTTCCTCTGACAAACCGTGCGATTCTGATGGAAAATTCATTAGTCGGCTGGTC
cg00376785	0.0337242	0.0403327	0.0423186	0.03405	0.0363234	0.0406887	0.0320543	0.0297456	0.0283239	0.037527	0.0271046	0.019715	0.0277738	0.0255518	0.0428643	0.0378753	0.0287407	0.0274062	0.0409493	0.0403311	0.0512455	0.03248	0.0285488	0.0260646	0.0318095	0.0356255	0.0288892	0.0368015	0.041445	chr7	102985038	-	cg00376785	53742306		ATTAAATAAACACTTACCAAAAATCAAAACRTAAATAATAACRATACCCC		II			NA	NA	NA	NA	NA	NA	chr7:102984857-102985337	Island	AAGGAACCGAGGTTGGGTGGGCACTTACCAGAGGTCAGAGCGTGGGTGATGGCGGTGCCC[CG]GCCGTCCGCGGCGCTTGGCAGAAGCAGCATGATGGCGCCGGGTCTAGCCCGGTGGGCGCA
cg00461506	0.875107	0.852501	0.914931	0.906621	0.876059	0.875053	0.849792	0.860014	0.849565	0.882286	0.898333	0.914726	0.883534	0.891173	0.856683	0.86027	0.893695	0.900515	0.849904	0.824571	0.866402	0.854774	0.866586	0.902701	0.872259	0.884922	0.846742	0.875519	0.89264	chr7	7106214	+	cg00461506	21728336		CAATATCACAAAAAATATACACCACCTACRACACTAAAAATAATATCATC		II			rs76452886	0.011729	NA	NA	NA	NA		OpenSea	CTCCCAGGATTGCAGGGGGTGTACCCCCTCTGCGATATTGTTTGTAATATCAAAGGTGGA[CG]ATGATACTACTCTCAGTGTCGCAGGTGGTGTACACCCTCTGTGATATTGTTCATAATACT
cg00476149	0.962363	0.955817	0.905094	0.970975	0.93135	0.950958	0.971022	0.973763	0.954249	0.968009	0.95279	0.974951	0.967521	0.950454	0.977084	0.954295	0.960885	0.971457	0.960704	0.891866	0.959682	0.971178	0.964235	0.961173	0.976572	0.963877	0.963895	0.946977	0.955805	chr2	240005942	-	cg00476149	18715443		CAAAAACTTAACTACCACRACCACRAAATTAAAATAACAAAAACCCCTAC		II			NA	NA	NA	NA	NA	NA	chr2:240005782-240006028	Island	AACCTCTGCTGCAGAAGCTTGGCTGCCACGGCCACGGAGTTGAAGTAGCAAAAGCCCCTG[CG]GGAGAGAACTGACGCTGGAGACGAAGCGCAGGTGGGCGGTGGCCAGTTTCTCCACGGCCC
cg00491675	0.934612	0.931092	0.949366	0.957533	0.941453	0.941957	0.901315	0.933583	0.93841	0.957374	0.943612	0.956578	0.9445	0.943632	0.934049	0.946682	0.938404	0.949415	0.907859	0.923736	0.930621	0.953392	0.949359	0.952844	0.9483	0.939985	0.934612	0.961406	0.927766	chr2	177132858	+	cg00491675	53617429		ATACTTTAACTTATAAATACATCACTCCAATCTCTACCACCACATCACAC		II			NA	NA	NA	NA	NA	NA	chr2:177134138-177134531	N_Shore	GACTGGTGTTATTTCTCAAGAAGAGAGAAATTTGAACACATTGACACACAGGGGGAATGC[CG]TGTGATGTGGTGGCAGAGATTGGAGTGATGTATCTACAAGCCAAAGTACATGGAAGATTG
cg00524296	0.942838	0.928194	0.949017	0.945173	0.924155	0.93275	0.932619	0.9353	0.931106	0.938597	0.946742	0.956196	0.934312	0.939748	0.931958	0.939379	0.938863	0.941336	0.918243	0.936127	0.927766	0.934841	0.936725	0.93644	0.950357	0.935582	0.927651	0.945548	0.92865	chr16	88928681	+	cg00524296	70731506	56656349	CCAAAACATAACTCTCATCTACCCACTATTAAAACTAAACAAAAACACCA	CCAAAACATAACTCTCGTCTACCCGCTATTAAAACTAAACAAAAACACCG	I	A	Red	NA	NA	NA	NA	NA	NA		OpenSea	GGGGACTCTGCAAGTTGCTAACCCAGCGTCCATTCTCTTTCCTCCGTACTAACAGAACCC[CG]GTGCCTCTGCCCAGTTCCAATAGCGGGCAGACGAGAGCCATGTCCTGGGCTCCCTTGCAG
cg00568792	0.0354223	0.0386974	0.0469753	0.0367611	0.035075	0.0541251	0.0374629	0.0436283	0.0318595	0.0371648	0.0386165	0.0278567	0.0310389	0.0417395	0.0336991	0.0345897	0.0598344	0.0419407	0.0365849	0.0408479	0.0549804	0.0295899	0.0389122	0.0436533	0.0369813	0.0293183	0.0380803	0.0521376	0.0371649	chr11	125462554	+	cg00568792	57714322		AATCATTACAACTATCACTTAACAATCTAAAAACAAATCTATATACTCCC		II			NA	NA	NA	NA	NA	NA	chr11:125462323-125462884	Island	TGCTTGGGGCACGTTCTTTCCGCGCTCTTGACTCCTACGCGCCGGCCTATGACAGCTCGG[CG]GGAGCATACAGACCTGCCTCTAGACTGCTAAGTGATAGCTGTAATGACCAATTAAAAACT
cg00589578	0.0252779	0.0255584	0.025305	0.0308468	0.0167009	0.0186081	0.0224826	0.0321613	0.0277828	0.0286002	0.0363025	0.0283197	0.0376928	0.0266474	0.028664	0.0221569	0.0247054	0.0327559	0.0225671	0.0261188	0.0244691	0.0372629	0.0330058	0.0286705	0.035632	0.0241602	0.0267208	0.0318344	0.0187131	chr11	85565966	-	cg00589578	34606383	28685465	AAAACCAACAAACACATAAACATTTAAAACCAACTAACTAAAAAACACCA	AAAACCAACGAACGCGTAAACGTTTAAAACCAACTAACTAAAAAACGCCG	I	A	Red	rs11234445	0.043837	NA	NA	NA	NA	chr11:85565908-85566451	Island	TTGCGACTAAAGGGAGCCAACGAGCGCGTGAGCGTTTGAGACCAGCTGGCTGAGGGACGC[CG]AAAATCCCGCGCGGAGGAAGGCGGGAGAGCGCTACCGCTGCTACCAAGGCGGCGGCGCGG
cg00713204	0.04509	0.0520301	0.0384507	0.0541572	0.0656405	0.0638041	0.0247897	0.0699138	0.579784	0.587354	0.502338	0.533861	0.126458	0.0420878	0.0636548	0.052642	0.104502	0.0892424	0.0790319	0.126464	0.0480867	0.0698762	0.0703545	0.0837606	0.387444	0.403198	0.372135	0.0434106	0.0342403	chr16	88016632	+	cg00713204	40801448		AAAAATAAACTCRAAACAACAAAAATAACACTAAAACAACCACTAAAAAC		II			NA	NA	rs11639873	0.383774	rs11639873	0.383774	chr16:88018631-88018954	N_Shore	CCCGCTCCCCTGTCAATGTGGGCCGGCCTCCCGCTCCCCTGTGCTGCGAGCTCCACGGCC[CG]CTCTCAGTGGCTGCCTCAGTGCCACCCCTGCTGTCTCGAGCCTACCTCCCCCTTCCTTCT
cg00777555	0.0286013	0.0319525	0.0421859	0.0338319	0.0397438	0.0343204	0.02866	0.0317594	0.0333838	0.0307608	0.0305525	0.0217882	0.0247353	0.035583	0.0353925	0.0389377	0.0338393	0.043277	0.0349967	0.0406365	0.0369381	0.0246209	0.0312073	0.0363098	0.0264622	0.0324671	0.0252125	0.0352985	0.0361094	chr3	57583074	-	cg00777555	29710340		AAAAATCCRACACAAAAATAAACCRATAAAAAACCTACTAAACRACTAAC		II			NA	NA	NA	NA	NA	NA	chr3:57583020-57583611	Island	CCTGTGCCGATGAAGATCCGGCACAGGAATAAGCCGGTAGAGGACCTGCTAGGCGACTGG[CG]CGGCAGCTCCGGCTCTAGCCTTTAGGCTCTGGCTGTGCCACGTCACGCGGCGGCCGCGGC
cg00817731	0.275999	0.257213	0.164455	0.293652	0.289962	0.220432	0.287161	0.376353	0.160588	0.0889589	0.146688	0.120837	0.178554	0.261857	0.234709	0.318995	0.330367	0.222067	0.260951	0.388969	0.253548	0.185197	0.208958	0.304529	0.256887	0.210668	0.341829	0.187512	0.119062	chr3	46759475	+	cg00817731	39721484	46782337	AAAAAAAAACTATCACTAAAAACACCCTTACAAATCAAACACCACAAACA	AAAAAAAAACTATCACTAAAAACGCCCTTACGAATCAAACACCACGAACG	I	C	Grn	NA	NA	NA	NA	NA	NA	chr3:46759064-46759550	Island	GGGTGGGGATGCTCCTAGTGCCCCGCCTGCGTGGCGCCCCCCAGGGGCCACCCGCCACGG[CG]CTCGTGGTGTCTGACCCGCAAGGGCGCCCCTAGTGACAGCCCTCCCTTATACCTCCCGGG
cg00829753	0.974144	0.9639	0.989854	0.986809	0.988433	0.973164	0.982687	0.981878	0.985414	0.987727	0.977612	0.987932	0.989895	0.978288	0.965324	0.974364	0.985447	0.979214	0.984215	0.970677	0.966339	0.988397	0.989319	0.976161	0.984358	0.987727	0.984847	0.974624	0.976549	chr4	6303534	-	cg00829753	23705430		AAAAACATAAAAATCTACAACTCCACACTAACCTAACAACAATATAATAC		II			NA	NA	NA	NA	NA	NA	chr4:6303533-6304210	Island	TGTACCGCTCAGAGGGCATGAAGGTCTACAACTCCACACTGACCTGGCAGCAGTATGGTG[CG]CTGTGCGGGCCACGCGCCTGGAAGGAGACCAACATGGCGCGCACCCAGATCCTCTGCAGC
cg00861839	0.0131743	0.00920798	0.0137646	0.0141765	0.0101479	0.00926784	0.0145077	0.0118538	0.0095443	0.0142985	0.0167946	0.0166625	0.0134061	0.0105663	0.0105058	0.0151101	0.0136368	0.0101382	0.0125029	0.00978583	0.0203044	0.0136644	0.0141175	0.0159655	0.0191735	0.016217	0.012482	0.00793943	0.0127308	chr18	23670297	+	cg00861839	12691344		ATCAACAATATTTAAAAACACRAACTACTAACTATACCTAAATAAATAAC		II			NA	NA	NA	NA	NA	NA	chr18:23669971-23671275	Island	GTCTGTAGAAAAACGCGTAAATGCGTGAAAGACTCCGAGAAAAACCGGTTCACCCTCTTC[CG]CCACCCACTCAGGCACAGCCAGCAGTCCGTGTTCCCAAACACTGCTGATTCCCAGCAGGC
cg00876757	0.659479	0.5659	0.535935	0.589291	0.592564	0.591844	0.482627	0.545668	0.445691	0.307302	0.266724	0.232294	0.398801	0.492042	0.426463	0.496895	0.832586	0.485673	0.32193	0.523994	0.573017	0.505538	0.278612	0.426326	0.270601	0.327579	0.281569	0.45221	0.548561	chr16	33483591	-	cg00876757	43778390	41784387	AAAACAAAATTAAAAACTAAACACCAACCACAAATACAATTCCAACAACA	AAAACGAAATTAAAAACTAAACGCCGACCACGAATACGATTCCAACAACG	I	A	Red	NA	NA	NA	NA	NA	NA	chr16:33483184-33483512	S_Shore	TGGGTGGAAACTAAAGCGGGGTTGGGGACTGGGCGCCGGCCACGGGTGCGGTTCCAGCAG[CG]GGAGCGGGTCCCGGGGCCGGGGGTGGGGGGGGGGGGCTCAGGCACAGCAGGGGGCGAGGG
cg00894697	0.977728	0.958012	0.947707	0.96038	0.965197	0.95031	0.953863	0.949278	0.873529	0.84943	0.811617	0.734999	0.951573	0.93823	0.954932	0.932757	0.967456	0.956485	0.947907	0.95052	0.944671	0.934858	0.934569	0.943513	0.916217	0.94384	0.921563	0.965004	0.964542	chr1	20826246	-	cg00894697	45737301	18716403	TAACACAAAAAAAAACAACATAAATACACCAAAATATCAAAACTACAACA	TAACACAAAAAAAAACGACATAAATACACCAAAATATCAAAACTACGACG	I	A	Red	rs1044332	0.069823	NA	NA	NA	NA		OpenSea	ACTGGGAGGGGGTAACACAAGGAGAAGCGACATGAGTACACCAAGATGTCAAAGCTGCGA[CG]GGCTGGATGAGGGAGCCCCAAGAGGGCATATGCTCAGGGTGCCAGCCGGCTGCTTTTCCT
cg00918794	0.0346407	0.0469615	0.0589952	0.0497805	0.0677474	0.0611275	0.0535232	0.0533791	0.0478911	0.0441996	0.0408169	0.0420881	0.0539212	0.0512074	0.05031	0.0565178	0.0606051	0.0392716	0.0457462	0.066659	0.0581733	0.0474817	0.0445959	0.0514302	0.0386494	0.0658761	0.0418671	0.0539337	0.0481866	chr15	64454941	-	cg00918794	60778489		RAAATAAATCCRAATCRTTCCCTAAACTAAATAAACAAAACRACCCAAAC		II			NA	NA	NA	NA	NA	NA	chr15:64454890-64455577	Island	CTGGGGGTGTCGGGGTGGGTCCGGGTCGTTCCCTGGACTGAATGGGCAGGACGGCCCAGA[CG]CCACGAGGCCACAGACAGAAGCCGAGGGAGGAGGGGCTGAGCCAAGGCCAAGCCAAGGCC
cg00928191	0.963943	0.863754	0.764492	0.8039	0.971174	0.963251	0.934956	0.885103	0.929037	0.704449	0.690997	0.367013	0.964918	0.933892	0.909637	0.851413	0.919395	0.957683	0.945032	0.879768	0.918108	0.849262	0.756293	0.64934	0.824665	0.905028	0.850883	0.866534	0.9709	chr16	419800	+	cg00928191	22687403		AAAAACCTAAATAAACCCTAAAAATTACAACCTAAAAACRACACATCTCC		II			rs73490313	0.118265	NA	NA	NA	NA	chr16:419860-420256	N_Shore	CCCTACTTTATCAGTCCTGTTTGCCAGAACTGCGGTTCTTCACTCAGCGTGCTCCTTTGC[CG]GAGATGTGTCGCCTCCAGGCTGTAATCCCCAGGGCCCACCCAGGTCTCTCCAGGTACCCC
cg00938395	0.0172413	0.0242985	0.0141935	0.0450134	0.0135908	0.00771087	0.0152368	0.0160914	0.0231702	0.0150561	0.0205533	0.0177059	0.0439759	0.0198388	0.008974	0.0141473	0.0160932	0.0171745	0.0238846	0.00992403	0.0209957	0.0212889	0.0191447	0.0120072	0.0262822	0.0380902	0.0103594	0.0136485	0.0198068	chr1	26633206	+	cg00938395	24702349		CRACTCTATAAACCAATAAAATCCRAACACAAACRACTATATCCACCTTC		II			NA	NA	NA	NA	NA	NA	chr1:26632836-26633316	Island	CCAGGACCCGTGCACTTCTCATTGGCTAGTTTGAGGGAGGCCTGAGCAACCTGCAGACAG[CG]AAGGTGGATACAGTCGCCTGTGCTCGGATTCTATTGGCCCACAGAGTCGGTATTCTTCGC
cg00977805	0.0266826	0.0319656	0.0319658	0.0203337	0.0239165	0.0267763	0.0316125	0.0295863	0.0296985	0.0185014	0.0256434	0.0218756	0.0264514	0.0249726	0.0221582	0.0297369	0.0312994	0.0265177	0.0276682	0.0378003	0.0321488	0.0226301	0.021007	0.0223396	0.0215937	0.0419888	0.0284627	0.0246192	0.0246445	chr1	205197845	-	cg00977805	65750392	30769300	TAAAAAAACCACAAATACTAACTCTACTAACAAACCAACTTCAAACACCA	TAAAAAAACCACGAATACTAACTCTACTAACGAACCAACTTCAAACGCCG	I	A	Red	rs112979653	0.02519	NA	NA	NA	NA	chr1:205197632-205197959	Island	GGACCTCCGGCCTGGGGAGACCACGGGTGCTAACTCTGCTGGCGGGCCAACTTCAGACGC[CG]GCGCTGCCGCGGCGCCCAACCCAGGTCCCCGAAGCAAGCCTCCTGATTTAAAGGTGAGCG
cg00989142	0.0300397	0.0274435	0.0241082	0.0220151	0.0298654	0.0299078	0.0293863	0.0269391	0.0230507	0.0204553	0.0205386	0.0200718	0.0238218	0.0208953	0.0240817	0.021889	0.032034	0.0225432	0.0221032	0.0310067	0.0251012	0.0277008	0.019924	0.0257455	0.0294255	0.0234603	0.0274555	0.0226393	0.0216315	chr20	31331204	+	cg00989142	22767466	46627504	AAAAAACTAAACAAAACAACAACAACAATAAAACCTACAAAACTAAAACA	AAAAAACTAAACAAAACGACGACGACGATAAAACCTACGAAACTAAAACG	I	C	Grn	NA	NA	NA	NA	NA	NA	chr20:31330957-31331410	Island	GTCGCCGCCCACGGCCTCCGGCACCGGGTCCTCAGTGCAGTGCAGGCGGCCCATGGCGCG[CG]CCCCAGCCCCGCAGGTTCCACCGCCGCCGCCGCCCTGCTCAGCTTCCTCCTCCGCTGCCG
cg01010984	0.941244	0.947649	0.920636	0.852706	0.972036	0.94316	0.91788	0.93369	0.936424	0.919624	0.905419	0.882271	0.802597	0.937691	0.921756	0.944384	0.957934	0.893647	0.842645	0.938347	0.939891	0.916619	0.90146	0.960052	0.903869	0.868135	0.95283	0.931279	0.955467	chr5	643515	+	cg01010984	40795320		AAAACTAATCRCTAAATCTAAAACCATTCCCCTCAAACTTATCTTAACCC		II			NA	NA	NA	NA	NA	NA	chr5:643427-643669	Island	GTCATGCTGGTTGGCGCCACTGCAGCAGACACCTTGGGGAGAAGTCCGCGAAATGAAGAA[CG]GGCCAAGATAAGCCTGAGGGGAATGGTCTCAGACCCAGCGATCAGCTTTCACCATGGGCG
cg01060059	0.0258668	0.082223	0.0216944	0.0940182	0.18411	0.18356	0.0845985	0.0797293	0.0251646	0.0257655	0.0247844	0.0188091	0.0251371	0.0612778	0.0223676	0.0247347	0.0273647	0.270787	0.123098	0.178378	0.0251299	0.0230318	0.0237005	0.0259415	0.054153	0.0229697	0.0308345	0.0302048	0.0423593	chr5	41870081	-	cg01060059	55694501	63615316	CCTCAAAATCCCTATCCAAAAACAAATACCAAAAAAAAAACCAACAAACA	CCTCAAAATCCCTATCCAAAAACGAATACCAAAAAAAAAACCGACGAACG	I	C	Grn	NA	NA	NA	NA	NA	NA	chr5:41869663-41870876	Island	CCCCGTTCAGACCCTCAGAGTCCCTATCCAAGGGCGGGTGCCAGGAGGGAAGCCGACGAG[CG]CCAAAGGGCTCGGGAGCGCTGCCAGGAGTCCTCCCGCCCCTTCTCAGCCTCTCCGCGCGC
cg01123729	0.0469997	0.0472962	0.0554882	0.0297037	0.061618	0.0823978	0.0496104	0.058404	0.0528271	0.0410094	0.0474517	0.0408614	0.0555145	0.0422635	0.0488572	0.045712	0.0584582	0.051059	0.041045	0.0626823	0.0839433	0.036939	0.0529475	0.0508302	0.0535176	0.0511566	0.0378234	0.0491318	0.0552599	chr17	40169510	-	cg01123729	71668414		TAAAAAACCRACRATAAAAAACACTTCCRATTAAAACATAAAACAACTCC		II			NA	NA	NA	NA	NA	NA	chr17:40168999-40169694	Island	AGAGAGCTGGGTGGGAGGCCGGCGGTGAAGAGCACTTCCGGTTGGAGCATAGAGCAGCTC[CG]CGGCGCCGCGCCCAGAAGGGCTCCCTCGGGCTCGTCTACCAGAGAGAGGCTCCGCTTGGG
cg01159288	0.0106934	0.0136639	0.0157491	0.0131819	0.0153806	0.00860201	0.00972243	0.0100279	0.0105169	0.0137514	0.0133866	0.0211428	0.0150607	0.0134921	0.00892517	0.0135779	0.0174654	0.00975002	0.00947981	0.00868025	0.0102755	0.0129414	0.0122023	0.0108957	0.0234802	0.0117865	0.0173407	0.00852907	0.0112058	chr1	168105875	+	cg01159288	15744484		CRAATAAAACCAAACTAAACTCATTATACRAAACTAAAAACTCAAAACRC		II			NA	NA	NA	NA	NA	NA	chr1:168105316-168106158	Island	ACCTCCGAGAGGGGCGCGGGGAGAAAGGGAGCGCCGTGGGGGCGGGGACCCTTCCCGGCC[CG]CGCCCTGAGCCCTCAGCCTCGCACAATGAGTTTAGCCTGGCTCCATCCGGACCGCCCTCT
cg01210622	0.9706	0.959532	0.970517	0.96076	0.923625	0.960647	0.954636	0.943358	0.967546	0.981329	0.943765	0.976252	0.956357	0.970301	0.96487	0.928843	0.979273	0.965925	0.9668	0.921556	0.938977	0.974028	0.953724	0.968232	0.973656	0.955921	0.948503	0.964425	0.950797	chr16	68405731	-	cg01210622	48779396		ACAAAAAACAAACRTTAACAATAACAAAACAAAAACTTTTACCAAACCCC		II			NA	NA	NA	NA	NA	NA	chr16:68404907-68406273	Island	GAGTGAGTCGGGCAGGAGGCAGACGTTGGCAGTGGCAAAGCAGAAGCTTTTGCCAGGCCC[CG]TGCCCTTCCATTCACTGAGCAGGGCTGCCCCACCGGCCAGGCCCTTGTCTTCCAGCCGTG
cg01219135	0.661063	0.579336	0.330992	0.585245	0.594746	0.53309	0.606252	0.613336	0.349359	0.293357	0.387593	0.237615	0.39897	0.528689	0.647306	0.494971	0.512002	0.609607	0.704513	0.548573	0.468958	0.372215	0.365517	0.348295	0.590119	0.581707	0.515093	0.378802	0.261325	chr7	158766336	-	cg01219135	53714302		CCTAAAAACCTATAAACTCAACRCCCAAACAAATCTCCCTTCCTCAAACC		II			rs117456763	0.013455	NA	NA	NA	NA	chr7:158766126-158767400	Island	CTCCGAAGGTGCCTAGAAGCCTGTGAGCTCAGCGCCCAGGCAGGTCTCCCTTCCTCAGGC[CG]CGGAGCCTCGCTCTGCACAGTAGGGGGCGGGCTGTTCCTTTCCGGCCTGAGGAGGCCCGT
cg01235983	0.956831	0.950275	0.966351	0.950033	0.911798	0.927935	0.947601	0.949461	0.94732	0.968798	0.96303	0.975733	0.960963	0.960814	0.962375	0.96423	0.969565	0.96929	0.938599	0.934819	0.960128	0.956236	0.957871	0.930102	0.947868	0.957979	0.964167	0.959661	0.951952	chr1	32669150	+	cg01235983	57682304		CATTTATTTTATAACCCTAAATAAATCACTTATCCTCCCTAATCTTCAAC		II			NA	NA	NA	NA	NA	NA	chr1:32670569-32671885	N_Shore	ATATTTTGGGAGGAGGTAAGACAGCCCTGGTGGCAATAAGGGAGTAGCTGTCTCTATATA[CG]CTGAAGACTAGGGAGGATAAGTGACTCATTCAGGGTCATAAAACAAATGAGTGAGGCACT
cg01251591	0.04561	0.0455808	0.0450467	0.0483407	0.0439835	0.0504337	0.0516028	0.0561533	0.0484583	0.0400363	0.0424807	0.0245271	0.0429927	0.0523319	0.0572449	0.0418833	0.0419142	0.0397106	0.0427223	0.0633161	0.066814	0.0480475	0.0505499	0.0436701	0.0357862	0.0440697	0.0478473	0.0425231	0.0477543	chr22	44350883	-	cg01251591	35654341	48672349	TAAATAAAAATTCCAATAACTTAAACAAAAAAAACCAAAACACCAATCCA	TAAATAAAAATTCCAATAACTTAAACGAAAAAAACCAAAACACCAATCCG	I	A	Red	NA	NA	NA	NA	NA	NA	chr22:44350902-44351662	N_Shore	TTTTGACGATTTTGAGTGGGGGTTCCAATGACTTGAACGAAAGGAGCCAGGGCACCAATC[CG]GGTTTGTGTAGCAGATGCCGGTGAGACCCGACTACTGCAGCTCGGGGGTGGCCGGACCCG
cg01267274	0.0277611	0.0394073	0.0336034	0.0376124	0.0624887	0.0396039	0.0327311	0.0432229	0.052866	0.0290851	0.0313231	0.0326097	0.0270844	0.0536	0.0457392	0.0537915	0.0399634	0.0290017	0.0558073	0.0494847	0.0407116	0.048738	0.0380646	0.0387652	0.0299035	0.0233256	0.0478594	0.045804	0.0443209	chr14	90864532	-	cg01267274	66605350	29655317	AAACTAACACACAACTTAATTTCCATTAAAAACACAAAATTTCTACTCCA	AAACTAACGCGCGACTTAATTTCCATTAAAAACGCAAAATTTCTACTCCG	I	A	Red	NA	NA	NA	NA	NA	NA	chr14:90863043-90864903	Island	CGGGGGAGGAGGGAACTGGCGCGCGGCTTGGTTTCCATTAGAGACGCAAAGTTTCTGCTC[CG]GGAGGAGGCGGCGGCGCCGCGGGCTCGTCGCCTGGGGGAGCAGAAGCGGGTGGGAGGTGC
cg01272081	0.0184601	0.0174311	0.016869	0.0149796	0.0195568	0.0229877	0.0136633	0.0132485	0.0128838	0.0164986	0.0128954	0.00946793	0.0137743	0.0143714	0.0143243	0.0155055	0.0205051	0.014997	0.0130203	0.0175968	0.0247792	0.0165115	0.0131465	0.0114644	0.0114123	0.0170045	0.0168902	0.0125919	0.0143743	chr9	32551527	-	cg01272081	39735497		ACAAAACAACCTAACAAAACAAAACCTAAACTCCTCCCTAAACAAACCAC		II			NA	NA	NA	NA	NA	NA	chr9:32550559-32552532	Island	GCTGGGGAGAAACAGGACAACCTAACAAAACAGGGCCTGGACTCCTCCCTAAACAGACCA[CG]TTTTTCTCCGCTCTTCCCCTTCCCACTCCCTGAAATCTAGACTAAAACTCTTTTAAGATA
cg01298029	0.946035	0.953306	0.961045	0.966029	0.963571	0.95534	0.960133	0.966294	0.958676	0.972828	0.967152	0.97068	0.966394	0.97087	0.970137	0.962646	0.947172	0.9706	0.938981	0.936819	0.963022	0.960153	0.961214	0.961964	0.961075	0.972552	0.95889	0.940376	0.959472	chr16	1065772	-	cg01298029	21777486		TCACCCACAATAACRTCTCCTTAAACTTAAAAACAAACTACAAACCAAAC		II			NA	NA	NA	NA	NA	NA	chr16:1069294-1070214	N_Shelf	GGTCTGATAGGTCACCCACAGTGGCGTCTCCTTGAACTTAAGAGCAGGCTGCAGGCCAGG[CG]CGGTGGCTCAAGCCTGTAATCCCAGCACTTTGGGAGGCCGAGGCGGGTGGATCACCTGAG
cg01301252	0.935018	0.883788	0.920113	0.748395	0.890421	0.892016	0.899253	0.888867	0.842872	0.84636	0.816319	0.748822	0.828005	0.878455	0.78657	0.834039	0.929544	0.85613	0.904251	0.854866	0.886169	0.858	0.719777	0.813885	0.84147	0.857735	0.826182	0.827084	0.806423	chr5	140724683	-	cg01301252	10678404		CAAAAATTACAATCACRTCTCTCACAAACTCAATCCCAAAAAAAAACACC		II			NA	NA	NA	NA	NA	NA	chr5:140725051-140725891	N_Shore	TGACAATGCTCCAGAAATTACAATCACGTCTCTCACAAGCTCAGTCCCAGAAGAGGGCAC[CG]TTGGAAGAGAAATTGCTCTTATCGACGTGCATGACCGAGATTCTGGGCAGAATGGGCAGG
cg01330050	0.0875166	0.0763777	0.0774985	0.0716305	0.0868787	0.0813385	0.083411	0.083134	0.0863393	0.0722441	0.0826948	0.0565143	0.0800137	0.0991034	0.0827779	0.100274	0.106595	0.0864661	0.096692	0.0891904	0.0769356	0.0863072	0.0856444	0.0822523	0.0837895	0.0677678	0.0754763	0.0910554	0.079203	chr10	43800478	-	cg01330050	12698342	27702484	AAACTTCCTAACCACAAAACTTTCCCTTCTACTTAATACTTACTAACTCA	GAACTTCCTAACCGCGAAACTTTCCCTTCTACTTAATACTTACTAACTCG	I	A	Red	NA	NA	NA	NA	NA	NA	chr10:43800153-43800445	S_Shore	CTTCGGTTTCGCGAACTTCCTGGCCGCGGAGCTTTCCCTTCTACTTAATGCTTGCTAGCT[CG]GCCGCACCGCTCCCCGCCCCCCGCCCCCGCCCCCGCCCCCGCCCCCGGGATCGGGCCTCT
cg01395898	0.952123	0.956653	0.904088	0.951861	0.927249	0.934425	0.921842	0.92243	0.954014	0.964913	0.955535	0.939796	0.952982	0.957495	0.953106	0.946167	0.959001	0.957107	0.934693	0.8694	0.939663	0.938028	0.940631	0.95679	0.941004	0.965415	0.92493	0.912471	0.935102	chr5	68629755	+	cg01395898	40808345		ACTCTCATCTAAAAAAACCTAACTAACCRAAAAAACCATACRAAAAATAC		II			NA	NA	NA	NA	NA	NA	chr5:68628422-68628739	S_Shore	TCGTCACACGTCCGGAGGCCGAGCCGTCGCGTACCTAGGATGCCGCGTGGAAGCCGAAGC[CG]CACCTCCCGCATGGCCCCTCCGGCCAGCCAGGCCCCCTCAGATGAGAGCTGCACCCAGGC
cg01434121	0.0256739	0.0267104	0.024224	0.0109004	0.0213394	0.0204614	0.0165923	0.0170096	0.0192533	0.0132356	0.0198972	0.0136399	0.014218	0.0293114	0.0250865	0.0313433	0.0143745	0.0210752	0.0207214	0.0266608	0.0217515	0.0214311	0.0159766	0.0222907	0.0205218	0.0127713	0.0231503	0.0183967	0.0212442	chr11	118901659	+	cg01434121	39687323	20759408	AAAAATAAATCAACATCCCCAACATATAAAACAAAAAACTCCACTAACCA	AAAAATAAATCGACGTCCCCGACATATAAAACGAAAAACTCCACTAACCG	I	A	Red	NA	NA	NA	NA	NA	NA	chr11:118900986-118901749	Island	AGCGAAGGCTGCGCAAGCGCGGCCGGCGGGGGCGTGGTCTTCGCCTGCTGCTTCGCTTGC[CG]GCCAGTGGAGTTCCCCGCCCCACATGCCGGGGACGTCGACTTACTCCCTCCCGCTGGTCA
cg01448562	0.954846	0.923121	0.982209	0.985017	0.863065	0.8246	0.842296	0.89446	0.961978	0.946854	0.972517	0.982357	0.951291	0.974575	0.975105	0.978381	0.89427	0.751206	0.844129	0.88693	0.973662	0.958498	0.985009	0.97263	0.939806	0.964962	0.985631	0.913419	0.902793	chr3	133502909	+	cg01448562	10771502	27630358	ATCCTCAAAACTAAATAAATATCATCCACTTAAAACATTACAACCACCCA	ATCCTCGAAACTAAATAAATATCGTCCACTTAAAACATTACGACCACCCG	I	A	Red	NA	NA	NA	NA	NA	NA	chr3:133502561-133502963	Island	CTGGTCTGCGCGCGGCTCAGCTGCCTCCGTAGGCCATGGAGCCGAGCAGATCCGGGTCTT[CG]GGTGGCCGCAATGTCCCAAGTGGACGACACCCACCTAGTCCCGAGGACAACCGACAAAGT
cg01460435	0.9782	0.973851	0.982182	0.977341	0.971893	0.970542	0.972454	0.955878	0.983236	0.982542	0.981795	0.981567	0.982567	0.970108	0.98127	0.966048	0.974577	0.983431	0.972874	0.971572	0.963457	0.982874	0.978663	0.972256	0.965724	0.980045	0.974203	0.971331	0.983178	chr7	157414536	-	cg01460435	58667421		TTAACRACAAAACCAAAAAACTCAAACCAAACTCTCRATAAAACTACTCC		II			NA	NA	NA	NA	NA	NA	chr7:157413901-157414146	S_Shore	TATCACATGCTTTAACGACAGGGCCAGGGAGCTCAGACCAAGCTCTCGGTGGGGCTGCTC[CG]CGTGCCCATTTCTGCTTGCATGGAAGTCATTTTTCTTAAAACCGGCGCACGTTTCTGAAC
cg01483656	0.0206732	0.0264161	0.0314309	0.039975	0.0769771	0.0442343	0.283075	0.0826955	0.563859	0.557381	0.588583	0.593764	0.290261	0.37274	0.433262	0.378337	0.0159933	0.0894032	0.0788855	0.0881815	0.46945	0.506977	0.461021	0.407146	0.639342	0.533505	0.616072	0.0261865	0.0198549	chr19	21264896	-	cg01483656	70649496		TTTCTTCACTCAACCCAACAACTAATCACATCTTCTATCACTCAAAACAC		II			NA	NA	NA	NA	NA	NA	chr19:21265164-21265433	N_Shore	GGCTGTCACCCTTTCTTCACTCAGCCCAGCAACTGATCACATCTTCTGTCACTCAGGGCA[CG]AGAAGGTGGGGTTTTAAAAGTTATCCAATCAGCGACGCTGGGTTGGGAACCGTCCAATCA
cg01528832	0.0265573	0.0294868	0.0309317	0.0327202	0.150513	0.174374	0.164506	0.23488	0.0267503	0.0161577	0.0376311	0.0322652	0.0134884	0.022194	0.0188607	0.0151352	0.221443	0.177315	0.201813	0.281227	0.0211899	0.0308366	0.0442208	0.0227092	0.0287603	0.0259311	0.015934	0.120559	0.251201	chr10	65225240	+	cg01528832	67602333		RTATCACACAAAAACAACCRCAATCCRAACCTAACRATAAAAAAATCAAC		II			rs10761770	0.066479	NA	NA	NA	NA	chr10:65224870-65225887	Island	GGAAGCCTGCAAGGTACGTCTGCGAGAGCCGGGTGCGGGCGCGGCAGGGGAAAAGGGGGG[CG]CTGACTCTCTTACCGCCAGGTCCGGATTGCGGCTGTCCCTGTGTGACACGGCTCGGATGA
cg01529207	0.898185	0.917514	0.89484	0.829163	0.646779	0.632631	0.602724	0.660653	0.929765	0.925266	0.919601	0.926771	0.904681	0.926473	0.921142	0.934598	0.629684	0.588563	0.558155	0.56513	0.927367	0.928848	0.915841	0.922738	0.860163	0.895643	0.860492	0.82909	0.920655	chr22	42485811	-	cg01529207	25665408		AAAATAAATAAAATAACTAACCCAAAATCACACAACTAATTAAAAACAAC		II			NA	NA	NA	NA	NA	NA	chr22:42486349-42487246	N_Shore	GAAGAAACTGAGGAATAGATGAAATAACTGGCCCAAGGTCACACAGCTAGTTGAGGGCAG[CG]CCTGAAGAAAAGTCCGTGCTCCTAACCACCACATTCTACCGCCTTTTCACACACACAAGC
cg01603733	0.953765	0.947648	0.955831	0.975282	0.947283	0.931186	0.940694	0.901307	0.94049	0.939946	0.958101	0.961156	0.958755	0.95582	0.938208	0.952417	0.95332	0.951883	0.927801	0.895214	0.958631	0.958014	0.945123	0.963496	0.950041	0.949082	0.944987	0.957583	0.937808	chr22	50529698	-	cg01603733	18627367		TAAAACTCCAACTCTTAACAACRCTCAAATCCTATACCTATACTATAACC		II			NA	NA	NA	NA	NA	NA	chr22:50529561-50529798	Island	TCAGCGGTAGCTGGAGCTCCAGCTCTTGGCAGCGCTCAGATCCTATGCCTGTACTGTAAC[CG]TCGCCCCAGGTTCCTCCCGTGGCTGGGAAGCTGCAGTAAAGGCACGTTCAGGACTCAGGA
cg01652953	0.0164557	0.0166115	0.0191358	0.0444055	0.0129733	0.0127252	0.0157558	0.0144358	0.0209152	0.0188427	0.0129596	0.0247948	0.0216516	0.0143511	0.0128779	0.0234332	0.0271018	0.0157557	0.0206744	0.0115072	0.0174882	0.0119189	0.0187343	0.0195872	0.0232342	0.0182843	0.0203817	0.0182218	0.0138366	chr14	36295868	-	cg01652953	70619384	30765481	AAAACACTAAAAACTCATCAATCTCCAAAAATAAAAATAACTCAAATACA	AAAACACTAAAAACTCGTCGATCTCCGAAAATAAAAATAACTCAAATACG	I	C	Grn	NA	NA	NA	NA	NA	NA	chr14:36295427-36296030	Island	GCTCCGAGGACGAGGACACTGAGAGCTCGTCGGTCTCCGAGGATGGAGATAGCTCAGGTG[CG]CGACCCACTGCTGGGACCCTGAGTCCCCGCGCCCAGCGCGCGACAGGCCGCTCTCCGCAC
cg01667332	0.025157	0.0223621	0.0291291	0.0171732	0.0259211	0.0290014	0.0239147	0.0236408	0.0174136	0.016369	0.0210754	0.0172309	0.0251363	0.0273957	0.018467	0.0236203	0.0333012	0.0246741	0.0181652	0.0241391	0.0352295	0.0221243	0.0220761	0.0181662	0.0175894	0.0233042	0.0214001	0.0221723	0.0237914	chr10	65225630	+	cg01667332	19699410		CRTTAAATTTTATTTCAATTTTCTTATATAACRCTACAACACAAAACTAC		II			NA	NA	NA	NA	NA	NA	chr10:65224870-65225887	Island	CTGCCCCGGACACAGCGACCTCGGGCCCTCCCCGCAAACACTCCTTTGGACTCCCAGATT[CG]CAGCCTTGTGCTGCAGCGCCACACAAGAAAACTGAAACAAAACCCAACGCGGCCGTCGAA
cg01690366	0.0335001	0.0310145	0.0355993	0.0200028	0.0204848	0.0319071	0.0238958	0.0220171	0.0278377	0.0446053	0.0364611	0.0370592	0.0404064	0.0422228	0.0326635	0.0433523	0.0255882	0.0228643	0.0184878	0.0188385	0.0309622	0.0397876	0.0452644	0.0376624	0.0328485	0.0325016	0.0387449	0.024289	0.0221156	chr17	36956315	+	cg01690366	18786396	62738456	AACACACCCAAAACCCAACAAAATAAACAAATCCACACTTAAATAAAACA	AACGCGCCCGAAACCCAACAAAATAAACAAATCCACGCTTAAATAAAACG	I	A	Red	rs3809704	0.080252	NA	NA	NA	NA	chr17:36955256-36956380	Island	GAGGAGGGACGCAGCAAGGGGAAGAGAAAGTCCAGCCTAGAAAGCCAAGGAACGCCCCCT[CG]CTCCACCTAAGCGTGGATCTGCCCACTCTGCTGGGCCCCGGGCGCGCTCCACCCGCGGGG
cg01725199	0.0171053	0.0142148	0.0144563	0.0154388	0.0130041	0.0137999	0.0172348	0.0139636	0.0135093	0.021804	0.0203291	0.0257608	0.0192012	0.011691	0.0179072	0.0134729	0.0157066	0.0192593	0.0141086	0.0152634	0.00977643	0.0158887	0.0178114	0.0167796	0.019647	0.0148261	0.0152447	0.018976	0.0167523	chr9	101569990	-	cg01725199	74718341	55784419	CTTAAAACACACAAATCACTAACTACAATTAACAAACACATATAAAAACA	CTTAAAACGCGCAAATCGCTAACTACAATTAACGAACGCATATAAAAACG	I	C	Grn	NA	NA	NA	NA	NA	NA	chr9:101569905-101570349	Island	CTCCACCGCCGCCTTGGGGCGCGCAGATCGCTGGCTGCAGTTGGCGGGCGCATGTGGGGG[CG]CACGGCGCGGCGGCGCTGCCCGCGGGAACTGCGGCGCGGCCGGGAGGCGCTGTTGGTGCT
cg01752665	0.987192	0.976606	0.980347	0.971123	0.979139	0.974284	0.98614	0.972594	0.988778	0.98939	0.984299	0.986073	0.982466	0.975925	0.981159	0.978033	0.97758	0.985027	0.989544	0.959922	0.978744	0.980924	0.982105	0.975404	0.988275	0.979877	0.9695	0.977396	0.982079	chr12	551046	+	cg01752665	28605341		AAAATAAACATTAACAAAATCTAAATTCATTCTCCAAACCAAACACTTTC		II			NA	NA	NA	NA	NA	NA		OpenSea	AGGTCCGTGACAGCAATAGACGGGCACATAAGATACAAGGAGAACTGAAGAATCTTAAGT[CG]AAAGTGTTTGGTCTGGAGAATGAACTTAGACTCTGTTAATGTCTACTTTTGGAAATGGCC
cg01754525	0.420046	0.355856	0.408352	0.438801	0.706066	0.566721	0.375344	0.497033	0.55909	0.413513	0.280624	0.182033	0.446468	0.472753	0.36586	0.442941	0.678859	0.565908	0.518616	0.524901	0.211837	0.303806	0.255194	0.268702	0.323143	0.210293	0.466116	0.405443	0.416763	chr8	43131353	-	cg01754525	18686381	21736365	AACAAACAAAAAACAAACTAATAAAACATTAAAAAACCACTATAAAAACA	AACGAACGAAAAACAAACTAATAAAACATTAAAAAACCGCTATAAAAACG	I	A	Red	NA	NA	NA	NA	NA	NA	chr8:43131177-43131487	Island	GAAGAGGACGGTGGCGGACGGGGGACAGGCTGATGGGGCATTGAGGGGCCGCTGTGGGGG[CG]GGCGGGGTGAGGGGGTCTGGAGCTCCGGGTGGACACTGCGCTCAGAAGCGTCACTGGCTC
cg01760090	0.676823	0.517116	0.38277	0.527697	0.463791	0.466666	0.289419	0.443989	0.778984	0.922756	0.874427	0.894472	0.515071	0.403137	0.315068	0.381561	0.601697	0.444713	0.167172	0.370852	0.715106	0.721761	0.628886	0.68631	0.729494	0.299212	0.665292	0.315916	0.543304	chr8	1365659	+	cg01760090	33662376		CCATTACATTCACACCTATACTATATACTATACCTACCCTAATAAACCCC		II			rs11785793	0.160327	NA	NA	NA	NA	chr8:1365174-1365503	S_Shore	TCTCTGACTTCAGCTCTTTGTGTTCTCTTACTGTGAAGGTTAATGTGGTAACAGTTTCCA[CG]GGGCTCACCAGGGCAGGCATAGTACATAGCACAGGTGTGAATGCAATGGGGATCCGAAGC
cg01774557	0.93975	0.946502	0.837758	0.889817	0.94586	0.935827	0.950723	0.907648	0.749031	0.785258	0.72787	0.632321	0.882447	0.862839	0.905654	0.758558	0.857542	0.910227	0.944174	0.889461	0.947803	0.922726	0.928646	0.870001	0.871966	0.920991	0.856882	0.906972	0.929305	chr14	47123088	-	cg01774557	32605417		ATACAAATTAATATCTTTTTTATACTACTACATACTCTAAATCTATAATC		II			NA	NA	NA	NA	NA	NA	chr14:47120868-47121159	S_Shore	TTTGACTTTATATACAAGTTAGTATCTTTTTTATACTACTACATGCTCTGAATCTATGAT[CG]CGCCTCAGGGAGAGGTGTTTGTGAGGCAAAAGGAAGACGCCCAGAGTTTATGTGCCACGA
cg01788113	0.369189	0.315705	0.252392	0.42275	0.394778	0.371046	0.408166	0.477087	0.233998	0.122632	0.111281	0.12998	0.26313	0.299252	0.330976	0.419617	0.335322	0.343988	0.374112	0.468577	0.327848	0.254109	0.314353	0.367119	0.303673	0.30464	0.432653	0.267594	0.131196	chr3	46759472	+	cg01788113	28649341	12699319	AAAAAACTATCACTAAAAACACCCTTACAAATCAAACACCACAAACACCA	AAAAAACTATCACTAAAAACGCCCTTACGAATCAAACACCACGAACGCCG	I	T	Red	NA	NA	NA	NA	NA	NA	chr3:46759064-46759550	Island	GCTGGGTGGGGATGCTCCTAGTGCCCCGCCTGCGTGGCGCCCCCCAGGGGCCACCCGCCA[CG]GCGCTCGTGGTGTCTGACCCGCAAGGGCGCCCCTAGTGACAGCCCTCCCTTATACCTCCC
cg01859191	0.985176	0.989971	0.982787	0.983143	0.970912	0.98171	0.98601	0.979481	0.977797	0.975261	0.978085	0.959976	0.97161	0.983736	0.984224	0.982812	0.972495	0.977033	0.978367	0.991922	0.975114	0.976794	0.978425	0.979045	0.98319	0.976672	0.971851	0.981779	0.981723	chr7	2250274	+	cg01859191	40720403		TATATTATACTCCACAAAACRAATATCTAAATATAATTCTACATCAAACC		II			rs35173522	0.195	NA	NA	NA	NA	chr7:2250016-2250275	Island	CCCGTGGACTGCGGCATGAGCACCACCCCACTGACGTCCAGCGTGAGTCACCCGAGATCA[CG]GCCTGATGCAGAACCACACTCAGACACCCGCCCTGTGGAGCACAACACAAGGAGCAGCGG
cg01883217	0.193406	0.121854	0.0675953	0.0814532	0.225856	0.19747	0.0702737	0.133815	0.0644537	0.0577182	0.0472559	0.0582506	0.147346	0.157878	0.069016	0.156415	0.100718	0.260499	0.0697397	0.232074	0.0974395	0.0971979	0.0670863	0.10999	0.0790468	0.0447267	0.138566	0.238258	0.142137	chr16	90015832	-	cg01883217	45609426		ATAAATAAAAAAACACAATACTAAAATAACTTCTCCCTACAACAAATACC		II			NA	NA	NA	NA	NA	NA	chr16:90015551-90016120	Island	CCGCGGGTGTGGTGGGTGGGGAGGCACAGTGCTGGGGTGGCTTCTCCCTGCAGCAGGTGC[CG]AACCCACGGCCAGGCTTCCGTGGCCAGCAGCCCTAGAGGAATGGCCATCCTGTCCCTGCG
cg01917209	0.973123	0.960424	0.97504	0.980023	0.97449	0.960433	0.958427	0.963085	0.973737	0.976596	0.968601	0.982214	0.972814	0.964459	0.970399	0.968389	0.981937	0.971656	0.96605	0.945577	0.954721	0.973754	0.958056	0.966363	0.9591	0.964149	0.978772	0.966604	0.962869	chr3	49938721	+	cg01917209	73659478		TAAATTCTCTAACTATCATCCTATAACCCTAAACCTACTATAACATTCTC		II			rs7616171	0.050701	NA	NA	NA	NA	chr3:49940099-49940431	N_Shore	TCACATTGGGTGTAAGTTCTCCCATCTCCGAGGCATCAATAGGAGCGGAAAGGAGTCTTT[CG]AGAATGTCACAGCAGGCCCAGGGCCACAGGATGATAGCTAGAGAATCTAAGAACAGTAGC
cg01927065	0.0294401	0.0361925	0.0290738	0.0246893	0.0380245	0.0357986	0.042605	0.0464019	0.0234323	0.0280424	0.0241461	0.0238869	0.0149654	0.0438078	0.0421295	0.0495398	0.0356783	0.0377858	0.0394172	0.032536	0.0270841	0.0277276	0.0375973	0.0278645	0.0250211	0.0220625	0.031624	0.0431905	0.0267249	chr2	97001301	+	cg01927065	73682463	63644402	CCCCTCCTTCAAAAACTAAATACAAAACTAAACTTAAAAACCCAACATCA	CCCCTCCTTCGAAAACTAAATACAAAACTAAACTTAAAAACCCAACGTCG	I	A	Red	rs13423628	0.013077	NA	NA	NA	NA	chr2:97001429-97001898	N_Shore	CCCAAAAAAAAAAAAAAAAGAAAGTAAATTCCACGAAAGACGGGCCTTGCTCACCCTGCT[CG]ACGCTGGGTTCCCAAGCCCAGTCCTGCACCTAGTCCTCGAAGGAGGGGGTTTTCATACTA
cg02053188	0.0834269	0.08459	0.119605	0.0625813	0.0703503	0.15683	0.0562815	0.144427	0.0350778	0.0681828	0.0355317	0.0541246	0.0623149	0.0480795	0.0544598	0.0754274	0.0511029	0.0693381	0.0512377	0.149012	0.154954	0.0629322	0.0506815	0.0623942	0.0737652	0.0342768	0.129818	0.0803251	0.0500049	chr5	140105669	-	cg02053188	10703331		AAATAACRACRAATTAAACAATCCAAATCRCTAAATCAAACTAAAACACC		II			rs73273379	0.017816	NA	NA	NA	NA		OpenSea	CAATTGCCTGGAGATAGCGGCGGATTGGACAGTCCAGGTCGCTGAGTCAAGCTAAAGCAC[CG]TTGTTTTGACTCACTCTTTGTGACGTAGGTCTTTCTCACCAGTCAAGAAAATACAATCCG
cg02065795	0.0184258	0.0540995	0.0175623	0.020853	0.0194079	0.0631824	0.0178655	0.0240421	0.0208237	0.0204831	0.0213468	0.0150445	0.0159772	0.0179476	0.0181321	0.0249017	0.0179057	0.0264012	0.0260175	0.0688519	0.0205488	0.034078	0.0260669	0.0348903	0.031228	0.0217385	0.0397298	0.0223512	0.022477	chr15	64673455	-	cg02065795	59689398		CCTAACTAACTAAATAAATTTAACRCACAAAACCCAAAAAAACCTCTAAC		II			NA	NA	NA	NA	NA	NA		OpenSea	GGCGGCTACTCCCTGGCTAGCTAGATGAGTTTGGCGCACAGGGCCCAGGGGGACCTCTGG[CG]TCTGTCGCCCGTGGCCAGGCTGCCGGGAGGACCCCCCCGCCCTCCAGTACCACACTCGAT
cg02114082	0.0264907	0.0215308	0.0165928	0.0149196	0.0216857	0.0377804	0.0192254	0.0168427	0.0163176	0.0169448	0.0181074	0.0141024	0.01262	0.018744	0.0163565	0.0263397	0.0240007	0.0215226	0.0143966	0.0243412	0.0315379	0.0191875	0.0205868	0.0147213	0.0220281	0.0247091	0.0152683	0.0214268	0.0156119	chr10	12306459	+	cg02114082	72756488		AAAAAACCTAAATCACTAAAAACACAAAAAACAATTTAAACTTTTATCTC		II			rs12263656	0.038462	NA	NA	NA	NA		OpenSea	TCCCCCAGGCCCTCAGGCCACGAGCAGGGGCGGGGGCACGGCTCACGATGTCATTTACAC[CG]AGACAAAAGCCTAAATTGCTCCCTGTGCTTTCAGTGACCTAGGCCTTCCTCTCGTATTCT
cg02218306	0.0273244	0.0263388	0.0240531	0.0216893	0.0284028	0.0113848	0.0211192	0.01565	0.0437698	0.0413112	0.0262924	0.0262427	0.0307265	0.0268996	0.0205088	0.0260883	0.0447621	0.0240077	0.0241714	0.012082	0.0347438	0.0385233	0.0306688	0.023333	0.092496	0.0203675	0.046214	0.020657	0.024306	chr14	51561618	-	cg02218306	48723450		CACAAATTATAAAAACAAAACAAAATAATAAACTCCCRATAAAAAAAACC		II			NA	NA	NA	NA	NA	NA	chr14:51560116-51562487	Island	CGCACGCCTGACACAAATTGTGAGAGCAGGGCAGGATGATGGGCTCCCGATAGAAGGAGC[CG]CACACGGGGCATTTCAACTCCTCTTCCATCTCCTCCATGGGGACCGGTCTGGGAGGAGAC
cg02263444	0.940138	0.908909	0.972539	0.96603	0.962413	0.923595	0.957933	0.942724	0.943275	0.940615	0.973077	0.976475	0.96599	0.955304	0.946236	0.949766	0.968181	0.935035	0.952383	0.923994	0.931528	0.947335	0.944282	0.952356	0.950506	0.955058	0.944145	0.953275	0.92976	chr5	2207121	+	cg02263444	71742328		TCCATAAACAAAATTCTTACTAATATCCTCCATAACTTAACRTCTACACC		II			rs10060730	0.490989	NA	NA	NA	NA		OpenSea	CCTGCCAAGAGGCGGAGGCCTGGGTCCCGACCATCACAGTGTTTAAAGGTCGGGCCTAGC[CG]GTGCAGACGTTAAGTCATGGAGGACACCAGCAAGAACCCTGTTTATGGATGGGCGTCCGC
cg02271677	0.0404406	0.0408952	0.0483393	0.0284479	0.039839	0.0319768	0.0240682	0.0358942	0.0376218	0.0403754	0.0351678	0.0270774	0.0221435	0.0311195	0.0404323	0.0365494	0.0337427	0.0319219	0.0321043	0.0935396	0.0356084	0.0320453	0.0301311	0.0378732	0.0332952	0.0329441	0.030382	0.0357187	0.0423619	chr2	130939252	-	cg02271677	13709481	71666395	CCAAACAAAAAAAACACTTCCACCTCTTTAAACCATTACCTCAAAAAACA	CCGAACGAAAAAAACGCTTCCACCTCTTTAAACCGTTACCTCAAAAAACG	I	C	Grn	NA	NA	NA	NA	NA	NA	chr2:130938840-130940428	Island	CACGCCCCGCGGCCGGGCGGGAAAAGCGCTTCCACCTCTTTGGGCCGTTACCTCAAAAGG[CG]CGTGCGCAAAGCGAAGGCCGGCCGGGCGGGGAAGAGAAATGGCGAGGCAGGAGTGCGGGG
cg02272280	0.220578	0.172475	0.242236	0.0840467	0.213178	0.167167	0.175443	0.161255	0.155856	0.0520538	0.0867028	0.113437	0.177399	0.122299	0.238657	0.163317	0.107194	0.208705	0.207677	0.194059	0.118167	0.109944	0.132949	0.176149	0.114692	0.161883	0.143072	0.202573	0.121491	chr18	12076435	-	cg02272280	50607478		AAATCAAAATAACCRTACRATTAAACAAAATATCTAAAAACAAAACCTAC		II			NA	NA	NA	NA	NA	NA	chr18:12076434-12076799	Island	ATTGTTACTCAGAATCAGGGTGACCGTGCGGTTGGGCAGAGTATCTGGGGGCAGGACCTG[CG]CGAGCTCCAGGATGCTGCACACCACCTTGCCCTCGGCGGCGCCCGCCGCCCTGCCAGCCC
cg02299007	0.488225	0.50709	0.459484	0.349871	0.884045	0.529138	0.457248	0.552146	0.0310945	0.0332899	0.0369416	0.027299	0.0740329	0.0413529	0.0477186	0.0510598	0.550006	0.935792	0.93119	0.937175	0.0631426	0.0404837	0.0555799	0.04555	0.0345283	0.0338	0.0380364	0.913358	0.882619	chr8	1140574	+	cg02299007	57603479		ATCACCAAACAACTATTTTAACTCTCAATACTAATTACRACAAACRACTC		II			NA	NA	rs75000260	0.187471	rs10108808	0.400547	chr8:1137207-1138672	S_Shore	ACCCGTCCCGTTCGACGCCTCTGGCCGCCCCGTCCTTGCTTCTCATCTCACAGGGCACTG[CG]AGCCGCCTGTCGCAATCAGCATTGAGAGCCAAAACAGCTGTTTGGTGACTGTGCGAGGTT
cg02396020	0.971459	0.963467	0.975178	0.969107	0.961696	0.950414	0.965804	0.95874	0.949705	0.974922	0.96853	0.987549	0.964917	0.970215	0.974632	0.948706	0.956195	0.977311	0.971313	0.953761	0.964851	0.960779	0.976963	0.962135	0.96425	0.957197	0.976547	0.968296	0.967472	chr20	44778076	-	cg02396020	40726430		AACTACTCRAAATCTACCATAAAATCACTCCTTACTACCCTAAAAAACCC		II			NA	NA	NA	NA	NA	NA	chr20:44781880-44782193	N_Shelf	GGGTCTTCACTAGCTGCTCGGGATCTGCCATAGAGTCACTCCTTACTGCCCTGAGAGGCC[CG]CGTCCTTCCCAAACACACCTCTAGGACTGGTGTGGCCCCCATAAACTGGGTTCCCAAACA
cg02422616	0.757114	0.743301	0.716205	0.743422	0.724294	0.738342	0.764596	0.745412	0.763472	0.760489	0.757988	0.77017	0.746921	0.743324	0.745941	0.750731	0.721787	0.766621	0.73861	0.729167	0.731001	0.756403	0.762159	0.762483	0.747186	0.75217	0.736769	0.737263	0.748002	chr7	158713075	+	cg02422616	29615445	35738329	AAATAAAAACCACACACTATAATACACACACACACTTCACATATTCCCCA	AAATAAAAACCACACACTATAATACACACACGCACTTCACGTATTCCCCG	I	A	Red	NA	NA	NA	NA	NA	NA	chr7:158712559-158713094	Island	CCGGGCCTCCATCAGGGAACACATGAAGTGTGTGTGTGTACCACAGCGTGTGGCCTCCGT[CG]GGGAACACGTGAAGTGCGTGTGTGTACCACAGTGTGTGGCCTCCATCTGGGAACACGTGA
cg02450742	0.0257043	0.0235062	0.0241084	0.0260317	0.0263242	0.0170297	0.02444	0.0138399	0.0236036	0.0264534	0.0226462	0.0301232	0.0329234	0.0271345	0.0255553	0.0270896	0.0231967	0.0190417	0.0303519	0.0227519	0.0222803	0.0294377	0.0286221	0.026455	0.0306603	0.0216211	0.0252058	0.0189441	0.0275246	chr1	26856648	+	cg02450742	20660473	26720368	CTCCTAACTATAACAAAAAAATAATCAACACTTAACAAAACTATCCCTCA	CTCCTAACTATAACGAAAAAATAATCGACGCTTAACGAAACTATCCCTCG	I	C	Grn	rs12057924	0.103055	NA	NA	NA	NA	chr1:26856191-26856684	Island	TGCCCTCCGATCTCTTGCCCACTGTCCGGCTCCACCCCCCTATGCCCGGGTGTGCGTGTG[CG]AGGGACAGTTCCGCCAAGCGCCGACTACCTCCCCGCCATAGCCAGGAGAGGGGATCCTAT
cg02494593	0.959224	0.979858	0.982435	0.950732	0.967683	0.98207	0.97355	0.963949	0.952106	0.945112	0.970343	0.955083	0.925608	0.976615	0.980029	0.970114	0.959695	0.985424	0.959311	0.977937	0.944849	0.967944	0.973903	0.96374	0.943677	0.97158	0.980813	0.963029	0.969232	chr1	182025232	+	cg02494593	18771471		CCRAAAAAACACCCAAATAAATAATTTCACATCAATAATTCTAAATATCC		II			NA	NA	NA	NA	NA	NA	chr1:182025604-182026511	N_Shore	ACTCAACGTTTGATCAGCTCCCACTACTTTGTCTTTCCCTTTTCCAATTGCTTATGACCT[CG]GACACTCAGAACCACTGATGTGAAACCACCCACCTGGGTGCTCTCTCGGTGGTGACTTTC
cg02501984	0.102797	0.106457	0.10893	0.099006	0.0982421	0.105057	0.0961433	0.103282	0.0977398	0.102387	0.0856476	0.0801247	0.101418	0.101002	0.100847	0.100787	0.106722	0.0955323	0.110272	0.111611	0.104364	0.101347	0.0972179	0.107238	0.100734	0.0997648	0.107614	0.0987424	0.0905777	chr12	133263946	+	cg02501984	30670503	46709399	CTCTTAATAAACAACAACATTTCCAACTCTCACAAATCTAAATAAAAACA	CTCTTAATAAACGACGACATTTCCGACTCTCGCGAATCTAAATAAAAACG	I	C	Grn	NA	NA	NA	NA	NA	NA	chr12:133263462-133264711	Island	CGCTCCTCAGAGACATGGAGCCGTTGGCTACCACCTCTGCTTCAGGGGAGAAATTTGGCG[CG]CTCCCACCCAGACTCGCGAGAGCCGGAAATGCCGCCGTCCATCAAGAGGCGCGCTCCGCC
cg02590409	0.852923	0.786265	0.674034	0.794819	0.915028	0.816338	0.739354	0.757305	0.699733	0.579284	0.543042	0.552481	0.721205	0.720102	0.700186	0.68759	0.80318	0.836324	0.817866	0.739398	0.710883	0.774254	0.718472	0.759187	0.626313	0.660521	0.580921	0.784161	0.842808	chr12	34506462	-	cg02590409	13635384		CCRTAAACCCRAAATACTCCATAATTACRAATTTTTAAAACCCACAATCC		II			rs113529933	0.015554	NA	NA	NA	NA	chr12:34503354-34503614	S_Shelf	TGGGCTGGGCCCCGTGGGCCCGAGGTGCTCCATGGTTGCGAATTTTTGAGGCCCACAGTC[CG]CTGGGCCCCACGTATGCGCGGTGGGGAGGCACTTTCACCTGTGGAAGGGGGACCTCTGCG
cg02611970	0.0734016	0.111681	0.128113	0.0794605	0.140425	0.141952	0.073645	0.130336	0.0653756	0.0964993	0.0702419	0.0871379	0.0610503	0.122306	0.0705941	0.0955471	0.0951161	0.0905663	0.0798194	0.14772	0.119528	0.0995895	0.108462	0.0717182	0.0976618	0.0850217	0.100497	0.0671709	0.0852581	chr6	33313337	+	cg02611970	15759432		AACRATCACRTCRAATACACCACTTACAAAATTTATAACTTACAATAAAC		II			NA	NA	NA	NA	NA	NA		OpenSea	AATGCCCCCCCCATTCCCCCGGCCCCACTCAGCTGGAATTGTCTAAGAACTCATTCTTGG[CG]TTCACTGCAAGCTATAAACTCTGCAAGTGGTGCACCCGACGTGATCGCCTTGAAGTTATG
cg02633068	0.731858	0.824997	0.805015	0.807829	0.70878	0.873028	0.771158	0.87229	0.432956	0.579441	0.55458	0.576872	0.642471	0.701568	0.763296	0.832633	0.798817	0.795874	0.629837	0.873946	0.6639	0.836725	0.763628	0.677649	0.719702	0.729705	0.788372	0.768329	0.624541	chr15	27083996	-	cg02633068	14735350		TAATACTTAAAAAATTCTTAAATCACTCTACAAAAACACTAAAACCCRAC		II			NA	NA	NA	NA	NA	NA	chr15:27083992-27084222	Island	AGCTCTTTTGCTGGTACTTAAGGAGTTCTTGGGTCACTCTGCAGGAACACTGGAGCCCGG[CG]GCCCCACTCTCTTTATTGGCAGCTCTGGCGTCCTTCCATCACCCACTGCGGCGTCTTGGC
cg02657748	0.0190952	0.0210958	0.018225	0.0162748	0.0205146	0.0191667	0.0221559	0.0139178	0.0164821	0.0369221	0.0264658	0.0267141	0.0170797	0.0284917	0.0216199	0.0162687	0.0241294	0.0258111	0.0232384	0.015957	0.0173629	0.0272099	0.0319144	0.0282767	0.0340864	0.0257421	0.0176689	0.0215559	0.0144793	chr11	122526294	-	cg02657748	72740307	61688349	AACACACAAACAACCCATAAAATTAAAATCCTCCATCTCCAAATAACACA	AACACACAAACAACCCATAAAATTAAAATCCTCCGTCTCCAAATAACGCG	I	A	Red	NA	NA	NA	NA	NA	NA	chr11:122526278-122527479	Island	CTCGGGAGGTGAAGCACACAAGCAGCCCATAAGGTTGGGATCCTCCGTCTCCAAGTAGCG[CG]ACTACAGCTCTTGCCCGCACGGAGCAGCCTCGGACAGCGCGGCCGCTTTAAGAGAGGGGC
cg02696670	0.977135	0.965056	0.977247	0.961117	0.966774	0.975369	0.976037	0.970747	0.950898	0.946936	0.954159	0.952973	0.941144	0.975197	0.97125	0.967655	0.975254	0.981226	0.974066	0.964898	0.959701	0.968068	0.946471	0.967932	0.968239	0.935103	0.981743	0.974031	0.96799	chr1	64669384	-	cg02696670	48800447		ACRAAATTACACCTATAAAACRAAAACAACCTACTAAAACCCTAATAAAC		II			NA	NA	NA	NA	NA	NA		OpenSea	GGTGCGTGGCTGCGGGGTTGCACCTGTGAAGCGAAGACAACCTGCTAGGACCCTGATAGG[CG]TACACCTCTCACTCCCACTCACGCGCCGACGACATGGGCTTGTCTCCGTTACTCATCCAA
cg02703627	0.635	0.698317	0.71743	0.565522	0.772549	0.792898	0.67503	0.630669	0.593572	0.592499	0.546242	0.454182	0.541923	0.621759	0.650629	0.568376	0.79511	0.693784	0.695206	0.647349	0.761533	0.698557	0.712514	0.651928	0.628015	0.611914	0.640622	0.574201	0.692256	chr12	34488920	+	cg02703627	22683428		TAACRAAAAAAACTTAAAAAAACCAAAAATCAAAACCTATACTCTACCTC		II			NA	NA	NA	NA	NA	NA	chr12:34488610-34489037	Island	CAAATGGGCTGGGAGGCTTCAAAGGGGAGGTTGAGTCACCAGTGGAAGGAAAAAAGCCGG[CG]AGGCAGAGCACAGGTCTTGATCCCTGGCTCCCCCAAGCCCCCCCCGCCACGCATGCGCGG
cg02710553	0.968129	0.942025	0.957305	0.978256	0.968773	0.96685	0.966881	0.950025	0.966849	0.974814	0.959164	0.982627	0.970601	0.975691	0.970341	0.96177	0.975644	0.945219	0.959795	0.93948	0.961591	0.978172	0.970647	0.956469	0.970915	0.951463	0.978284	0.955151	0.973705	chr12	132394315	+	cg02710553	74715490		TCTTATTCTTCTCRTAAAACAAACRCAAATCCTAAAAACTACTAACCTAC		II			NA	NA	NA	NA	NA	NA	chr12:132392635-132394546	Island	GAGACCCCGTGGGCTGGTCCCGCTCGGCCGCAGCCCTGGCAGTCAGGCTGTCCCCGTCCC[CG]CAGGCCAGCAGCCCCCAGGACCTGCGCCTGTTCTACGAGAAGAACAAGACGTTGGTCCCC
cg02761940	0.0181206	0.0170371	0.0155499	0.0161988	0.0224587	0.0248123	0.0193223	0.0214281	0.0200656	0.0108937	0.019362	0.0153106	0.0158515	0.0165577	0.0319621	0.0146229	0.0183558	0.0155362	0.0155788	0.024261	0.0225821	0.0217675	0.0157994	0.0151164	0.0164341	0.0146313	0.0198354	0.0206721	0.0175106	chr11	63439157	-	cg02761940	63690447	17723437	TATTAACAAAACACTAAATACTACCATCCTTTAAAAATTATAATCCCACA	TATTAACGAAACGCTAAATACTACCGTCCTTTAAAAATTATAATCCCGCG	I	C	Grn	NA	NA	NA	NA	NA	NA	chr11:63438301-63439314	Island	CCGCCGGGTACCTGTTGGCGGGGCGCTGAGTGCTACCGTCCTTTGGGAATTGTAGTCCCG[CG]CTCACTGGGTCCCGGCCAGCGGTCCTCATACTGCGCACTCATCTGGGGCGGGGCTTGGCG
cg02768197	0.954416	0.953123	0.91653	0.954525	0.957822	0.922352	0.946784	0.939878	0.951276	0.958849	0.951144	0.965252	0.953875	0.960588	0.953303	0.954513	0.959166	0.968305	0.927851	0.923162	0.938183	0.946891	0.946222	0.944435	0.966059	0.947958	0.956549	0.929069	0.955026	chr17	80858983	+	cg02768197	26682393		TATAATAATAAAAACRACCACTAAAAACTACTAAACTCCCAAAAAACAAC		II			NA	NA	NA	NA	NA	NA	chr17:80856874-80857352	S_Shore	GTCTCCCTCAGCAGTGCTTCCCGCTGACTCTGCTCCATGTGGCTCCACAGGTGGTTTCTG[CG]CTGTCTCCTGGGAGCCCAGCAGTTCTTAGTGGCCGTTTTCATCATTACAGTAGCAGCTTC
cg02802109	0.0258821	0.0220222	0.0251412	0.0329977	0.0192574	0.0320303	0.0195767	0.0243718	0.0281873	0.0348683	0.0303009	0.0295954	0.0353467	0.0225078	0.0355304	0.0247091	0.0364083	0.0281551	0.0231358	0.017225	0.0288931	0.0345053	0.0259364	0.030304	0.0323869	0.0300966	0.0329446	0.0276906	0.0225738	chr11	43380965	+	cg02802109	73648391		CCRAAAAACACCAAAAACAAAAATCCTAAAATCTATAATTTCTAAACCCC		II			NA	NA	NA	NA	NA	NA	chr11:43380241-43381040	Island	GCCGCGTGGGGAAGAGTCGCCCAGCTGCGGGAGACGGGCCCTACGGACCTTTTTTTAGCT[CG]GGGTTTAGAAATCACAGATTTCAGGATTCCTGCCTTTGGTGCCTCTCGGGTTCACGCGTC
cg02834909	0.271176	0.276917	0.272523	0.345014	0.235412	0.310738	0.302434	0.412036	0.174861	0.137107	0.124344	0.201732	0.215854	0.317562	0.308804	0.294517	0.229748	0.297706	0.365784	0.407875	0.255168	0.24908	0.252394	0.274484	0.271929	0.294451	0.27233	0.233099	0.120441	chr3	46759438	-	cg02834909	50783315	48734386	CACATACCACAACCTCTAATAAACTAAATAAAAATACTCCTAATACCCCA	CGCATACCGCGACCTCTAATAAACTAAATAAAAATACTCCTAATACCCCG	I	C	Grn	NA	NA	NA	NA	NA	NA	chr3:46759064-46759550	Island	CCCCCTGTTGGCCGCATGCCGCGGCCTCTGGTGAGCTGGGTGGGGATGCTCCTAGTGCCC[CG]CCTGCGTGGCGCCCCCCAGGGGCCACCCGCCACGGCGCTCGTGGTGTCTGACCCGCAAGG
cg02925707	0.0227606	0.0160909	0.0237209	0.0184612	0.0392882	0.0190926	0.0229202	0.0309285	0.0126222	0.0153043	0.0163001	0.0179188	0.021361	0.0224289	0.0329818	0.0181888	0.0284638	0.0157125	0.0242779	0.0297027	0.0169332	0.0163503	0.0161726	0.0125661	0.0136281	0.0172394	0.0233054	0.0159061	0.0335224	chr18	32621224	-	cg02925707	40610510		CCAAATATAAACCTACCCCRATACCTACCTAAAACTACTAACRTAATCAC		II			rs117403546	0.014323	NA	NA	NA	NA	chr18:32621215-32621689	Island	GGTTTTACATGCCAGATGTAGGCCTGCCCCGGTGCCTGCCTGGAGCTGCTGGCGTGGTCA[CG]CCGCGACCCTGTGCGAATTGAGGCGAGGTGATGAGTTAGCGGGTTGCCATGGCAACAGGC
cg02959678	0.957262	0.964811	0.969967	0.887209	0.977833	0.980493	0.937624	0.947763	0.949775	0.933593	0.956359	0.965171	0.899988	0.970472	0.964438	0.967925	0.935063	0.969855	0.96626	0.961968	0.96573	0.952233	0.947625	0.893105	0.938079	0.943814	0.976359	0.948325	0.966843	chr19	1047604	-	cg02959678	30668420		CRACAAACRTCTTCAACCTAACCCAAATCTCTAACCTTCTACTACTAAAC		II			NA	NA	NA	NA	NA	NA	chr19:1046249-1047701	Island	CACCCGGCCTACGGCAGACGTCTTCAGCCTGGCCCAGGTCTCTGGCCTTCTGCTGCTGGA[CG]CGGCGCTCTACGGCCTCGCCACCTGGTACCTGGAAGCTGTGTGCCCAGGTGGGCCGTAGG
cg02975081	0.871434	0.782039	0.821662	0.719299	0.806388	0.802108	0.724332	0.738085	0.765423	0.666202	0.625021	0.666891	0.753989	0.763649	0.703707	0.780124	0.832111	0.751827	0.855574	0.759565	0.804339	0.708055	0.655716	0.714507	0.670496	0.758936	0.790163	0.680009	0.747607	chr16	33483244	+	cg02975081	39753395	21700498	TTTACAAACTATAAATCTTTCTAAAAAAATTAAAAAACACACTACAACCA	TTTACAAACTATAAATCTTTCTAAAAAAATTAAAAAACGCGCTACAACCG	I	C	Grn	NA	NA	NA	NA	NA	NA	chr16:33483184-33483512	Island	GCGCACGGGGTGTGGCGCGGAGTGACCAGCCCTGCCCGCTCCTTTCAGCAGCAGGTGAAG[CG]GCTGCAGCGCGTTCTTTAACTTTCCCAGAAAGACCTACAGTTTGTAAAGCGCGCGATCTC
cg02998281	0.934176	0.933626	0.950606	0.94362	0.951622	0.933141	0.93382	0.942217	0.92793	0.953659	0.947668	0.952817	0.949703	0.932409	0.946555	0.939134	0.951773	0.944042	0.954911	0.909076	0.930314	0.944659	0.94164	0.930624	0.963531	0.944256	0.948336	0.93813	0.930495	chr1	92683454	-	cg02998281	22808486	41625334	CTTCCTACAAACCTCACTCTAAAAAACCAAAAACACAAAAAAAATTTACA	CTTCCTACAAACCTCGCTCTAAAAAACCAAAAACGCGAAAAAAATTTACG	I	A	Red	NA	NA	NA	NA	NA	NA	chr1:92683438-92683682	Island	AACCACTTCCGGCTTCCTGCAAACCTCGCTCTAGGGAGCCAGAAGCGCGGAAAAGGTTTG[CG]GGGTCTGCGGTTGCGCAGAAGCCCAGCGACTGCAGAACCCTGCCCCAGGCACCCTGGGCG
cg03001116	0.0200579	0.0119721	0.0193664	0.0697078	0.0119889	0.0123138	0.0157237	0.0137029	0.017964	0.0323427	0.017937	0.0320036	0.0324467	0.0121327	0.009946	0.0380695	0.00960326	0.016217	0.0237308	0.0193436	0.0199556	0.0208488	0.0180899	0.0195102	0.0174845	0.0224555	0.0294851	0.0190825	0.0206278	chr9	94711214	+	cg03001116	28603405		AAAAATTCRAAAATACAACTTAAAACCTACCTAAATTACCTAAAAAAAAC		II			NA	NA	NA	NA	NA	NA	chr9:94711117-94713075	Island	TCCGGCCCGAGGCGCGCGGGCGGGAGGTGCTCCCGGAGTCTGCACCGCCAGAGCTAACGC[CG]CCTCCTCCAGGCAACCTAGGCAGGTCCCAAGCTGCACTTCCGAACCTCCCCGCCGTTCCT
cg03049249	0.590185	0.552883	0.426637	0.571582	0.687124	0.523701	0.581253	0.549043	0.186634	0.156309	0.201693	0.11938	0.376073	0.362154	0.385828	0.389483	0.642931	0.602891	0.669659	0.610879	0.466481	0.448761	0.48659	0.382945	0.441264	0.558605	0.438746	0.290812	0.205857	chr17	16593601	-	cg03049249	10752334	36647319	ACAAAACTTTACAATAACTATTAACTTAACAATAATCACTTAACTTAACA	ACGAAACTTTACGATAACTATTAACTTAACGATAATCGCTTAACTTAACG	I	T	Red	NA	NA	NA	NA	NA	NA	chr17:16592835-16594147	Island	TTGGCCTTACCCACGAGGCTTTGCGGTGGCTGTTGGCTTGGCGGTGGTCGCTTGGCTTGG[CG]TGGCAGTGATCGCTTGGCTTGGCATTTCTGGCTTGGCGGTCCTCCTTTCGCAGATTGGAA
cg03073691	0.63367	0.638287	0.7032	0.743135	0.497232	0.619019	0.647847	0.636426	0.558318	0.675257	0.688707	0.730841	0.605857	0.622314	0.668273	0.710672	0.597646	0.672163	0.614508	0.563017	0.651123	0.668346	0.693916	0.737462	0.639004	0.656416	0.60486	0.669466	0.681043	chr13	47013722	-	cg03073691	46794359		CTACCTCTCCTAACCCACTACTATAACATATTTTTTACAAATATCAAAAC		II			rs114994763	0.014335	NA	NA	NA	NA	chr13:47012102-47012440	S_Shore	CAGTTTCTAGACTACCTCTCCTGGCCCACTACTATAGCATATTTTTTGCAAATGTCAGGG[CG]TATCTACAGCTTCTGTAATCATAAAAACTAATTTTCAGTCTTGGCACTAAGACTGTTTGC
cg03116424	0.0109525	0.0115171	0.0115785	0.0135144	0.0154364	0.00643019	0.00957805	0.0123845	0.0134801	0.0136373	0.0127521	0.0179092	0.0118841	0.01038	0.00666555	0.0132953	0.0128434	0.012971	0.0189818	0.00883207	0.0128537	0.0123222	0.0155262	0.016511	0.024147	0.0127619	0.0105122	0.0122455	0.0120192	chr1	202858387	+	cg03116424	38732336		ACCTACCRACACCTAACCACTTAAATTAAACAATAAATAAAAACRCTTAC		II			NA	NA	NA	NA	NA	NA	chr1:202857683-202858394	Island	CGAGCGGACGGTCACTATGTCTCTGCGCAGGCGCCCGCTTCCCCGCTCTGGACTCTACTG[CG]CAAGCGCCTTCATTCATTGCCTAACCTAAGTGGCTAGGTGTCGGCAGGCTTTGTGACAGG
cg03116837	0.709488	0.611248	0.577574	0.542274	0.843372	0.65826	0.694605	0.743996	0.443393	0.463989	0.465204	0.447431	0.571142	0.641416	0.47391	0.499322	0.718502	0.807491	0.82093	0.795899	0.672142	0.631239	0.575585	0.510647	0.470566	0.527141	0.511408	0.464834	0.707261	chr8	216703	-	cg03116837	73755426		CRATCCRAAAATCAATACTCACCTAAAAAAAAACAATCRAAAACCAATAC		II			NA	NA	NA	NA	NA	NA	chr8:216352-216828	Island	TGCAGAGGGTGCGGTCCGGGGGTCAGTGCTCACCTGGGAGGGGGCAGTCGGGGGCCAGTG[CG]CACCTGGGGAGGGGGCAGTCTGGGGGTCAGTGCGCACCTGCGGAGGTGTGGGGGCCGCCG
cg03188390	0.330191	0.381261	0.369273	0.404787	0.532962	0.525461	0.465783	0.472008	0.425806	0.358273	0.376599	0.30371	0.319677	0.384996	0.451241	0.515499	0.528087	0.519761	0.464194	0.508936	0.357986	0.362369	0.463316	0.320677	0.375438	0.286482	0.416058	0.454045	0.414821	chr8	43131535	-	cg03188390	40618341		CRTAAAAAAAAATACAATACTTCTAATCCTCAATCTCCTACTACACCACC		II			NA	NA	NA	NA	NA	NA	chr8:43132045-43132478	N_Shore	GGGAGCCCCCACGTGGAGGAAAGTGCAATGCTTCTGGTCCTCAGTCTCCTGCTGCACCAC[CG]CTCCTCCAGCGTGGAGTCCACCTCCAACTGCTTTTTCTCCCTCTGAAGCTGCAAAAATGG
cg03250220	0.269055	0.186809	0.211596	0.0640899	0.21995	0.207021	0.133175	0.168809	0.0682164	0.0854617	0.153643	0.0838742	0.0971269	0.107971	0.207789	0.121641	0.104078	0.275087	0.139184	0.18245	0.0694478	0.0518878	0.0519406	0.0685058	0.0862932	0.0505727	0.108959	0.183458	0.24028	chr2	110970097	-	cg03250220	54653419		AAACRAAAACTACTAACACRAACAACTACAATATCCTCTCTAACACATCC		II			NA	NA	NA	NA	NA	NA	chr2:110969852-110970222	Island	GAGTACTCCAGAAGCGAAGGCTACTAGCACGGACAACTGCAGTGTCCTCTCTGACACATC[CG]CCATGGCTGCCGCCGGCGTGCAGCGCGGTCTACGGCGCGGCGGCGGGGTCAAAAGGCGCC
cg03280611	0.937271	0.92744	0.931273	0.957875	0.948953	0.934287	0.919592	0.923032	0.927292	0.937399	0.937086	0.966768	0.948738	0.947089	0.932968	0.928664	0.946945	0.948151	0.933658	0.903278	0.918498	0.947614	0.944868	0.906378	0.956729	0.938204	0.954846	0.921466	0.941171	chr17	72999908	-	cg03280611	43625483		TACTAAAAAAATACRAAAAACTACTAAACAAATACCRACAACACRAAACC		II			NA	NA	NA	NA	NA	NA	chr17:72999204-72999978	Island	GTACCACGCGCTGCTGGAGAAGTACGAGGAGCTGCTGAGCAAGTGCCGGCAGCACGGGGC[CG]GAGTGCGGCACGCCGGCGTGCAGACCTCGCGCCCCATCTCCCGGGACAGCTCGTGGAGGG
cg03304378	0.81952	0.797066	0.903527	0.735448	0.845816	0.871408	0.805553	0.849469	0.71146	0.749709	0.748387	0.730561	0.66743	0.769571	0.856677	0.834992	0.797426	0.870116	0.817041	0.878782	0.608773	0.767006	0.865546	0.863531	0.706622	0.804412	0.784474	0.807552	0.837404	chr2	5847191	+	cg03304378	50612397		ACCTAAAAAAAACCCAAACACRAAACAAATTAACAAAACTCCAAAATCCC		II			NA	NA	NA	NA	NA	NA	chr2:5846856-5847561	Island	GCCTGGGCTCTGAGGCCTGAACGACTTGGTTTCCGGAATTCCTTCCGCTGCTTTCGACCG[CG]GGACTCTGGAGCTTTGCTAACCTGCCCCGTGCCTGGGTCTCCTCTAGGTCAAGGAGAGGG
cg03316107	0.0190379	0.0151671	0.0164835	0.0109992	0.0140295	0.0168672	0.0176935	0.0161359	0.0230177	0.0147249	0.0134511	0.00978475	0.0144238	0.0179946	0.0175873	0.0169862	0.0149952	0.0168696	0.0191708	0.0163763	0.0160322	0.0136615	0.0163592	0.0147996	0.0122495	0.0140358	0.0135252	0.0139314	0.0184121	chr7	5085477	+	cg03316107	56616404	12608338	ACAATAACCTAAAAACACACAAAAAACAAAAACAATACAACAACAACACA	ACGATAACCTAAAAACGCACAAAAAACGAAAACAATACAACGACGACGCG	I	C	Grn	NA	NA	NA	NA	NA	NA	chr7:5085411-5086342	Island	GCTGACTTCCGGTGCACTCCTGCGCGTGTGCACCTCTCTCTGTGTGCGTGTTCGCGCATG[CG]CGCCGCCGCTGCACTGCCCTCGCTTCCTGTGCGTCCTCAGGTCACCGCTTGCTCTAGTTC
cg03378197	0.403121	0.38571	0.423078	0.509838	0.43252	0.414674	0.491002	0.503354	0.284222	0.310004	0.230028	0.212429	0.320372	0.356054	0.334054	0.453434	0.398393	0.371962	0.421768	0.42875	0.492961	0.391077	0.3038	0.446902	0.383934	0.442504	0.458895	0.317165	0.368466	chr11	60534991	+	cg03378197	63667510	24806498	CCTAAATAAATAAAACCAATAAAAATCTACACCATCTACAAAAAACCCCA	CCTAAATAAATAAAACCGATAAAAATCTACACCGTCTACGAAAAACCCCG	I	A	Red	NA	NA	rs111249236	0.019222	NA	NA	chr11:60534910-60535138	Island	CCACGCTCTCCGCGGGGCCGGCAGGGGGCGGTGTGGAACAGGGCCCGCGGCACTGAGCCT[CG]GGGCTTCCCGCAGACGGTGCAGATCCTCATCGGCCTCATCCACCTAGGCTTTGGCAGCGT
cg03386536	0.960916	0.969697	0.96093	0.963179	0.959202	0.973388	0.973742	0.957528	0.970575	0.975743	0.965318	0.975987	0.978659	0.973825	0.968718	0.971123	0.972887	0.964579	0.963658	0.945352	0.964307	0.980213	0.972442	0.972236	0.974098	0.96386	0.959146	0.965251	0.979876	chr1	23861906	-	cg03386536	47631358		AAACCTAAAATAAATAATAATAATTCACATTTCCTAAAAACTTCCTAAAC		II			NA	NA	NA	NA	NA	NA	chr1:23857033-23858089	S_Shelf	AGGCACAAAGTAGGCCTGAAATAAATGATAATAGTTCACATTTCCTGAGAACTTCCTAGG[CG]TAAACACCCAGCTAGGTATTTTACATACATTATTTTGTCGAAACCTCCCAACTACCCTGT
cg03454028	0.0207275	0.0194996	0.0236648	0.032356	0.0338421	0.0194272	0.0326581	0.0205951	0.0256474	0.0263565	0.0288409	0.0320436	0.0316161	0.0199248	0.0203965	0.0241334	0.0276868	0.0288	0.0204996	0.0203427	0.0377765	0.0388712	0.0332185	0.0325807	0.0523199	0.0259022	0.034131	0.0170002	0.0346318	chr10	32217895	-	cg03454028	37770338	50662492	ACTAAACAAACACAAATCTCCAAAACAATCTAAAATAACTAAAAAATACA	ACTAAACGAACGCGAATCTCCGAAACGATCTAAAATAACTAAAAAATACG	I	A	Red	NA	NA	NA	NA	NA	NA	chr10:32217353-32218392	Island	TGGCCCGGGCGAGCTGGGCGGGCGCGGGTCTCCGGGACGGTCTGGGGTGGCTAGGGGGTG[CG]GCGCCCGGCGGGGATCCGAATAGGGGGCAGCCAGCGTACGGTGTGGGAACTCGGGCCGGC
cg03456212	0.102836	0.0916194	0.0928529	0.0886	0.0914741	0.106287	0.0922601	0.0882389	0.0713046	0.054445	0.0796696	0.0472625	0.075826	0.106512	0.101463	0.10098	0.116696	0.112395	0.0922247	0.0870237	0.0598191	0.0782305	0.0826591	0.0784266	0.0883973	0.095296	0.091011	0.0867058	0.0742874	chr7	26904342	-	cg03456212	60694322	26666302	CAAAAAACCTAAAAAATCCAACTACACATATATATTCCTCAATTTTCCCA	CGAAAAACCTAAAAAATCCAACTACGCATATATATTCCTCGATTTTCCCG	I	A	Red	rs17323934	0.127845	NA	NA	NA	NA	chr7:26903869-26904753	Island	TGGGAAGGGACACGAAGGGCCTGAGGGGTCCAACTGCGCATGTGTATTCCTCGGTTTTCC[CG]GCCCCAGAAGAAAGAGCCTGTGGGCAAGCCACGCCCACCGCTACGCCGGGAAGCAGGAGG
cg03486411	0.0635976	0.0767313	0.0596046	0.0661098	0.0694022	0.0698542	0.0609785	0.0550187	0.119395	0.094368	0.155	0.184308	0.116532	0.0921062	0.119958	0.0798404	0.0752268	0.0614592	0.0456874	0.0514265	0.0820876	0.121769	0.0854669	0.171593	0.0961002	0.0795654	0.0958436	0.0493666	0.090951	chr16	3174915	+	cg03486411	33693403		AAAACRAATATATAAAAAACRCAACAAAACCCCTACAATTAACRTTTACC		II			rs926187	0.283894	NA	NA	NA	NA	chr16:3174118-3174887	S_Shore	AAGAAACGCGCGGGCTGTGCGAGGCGGCTCGCGGCTCTGGAGTGCCTGAGGGGCAGAGGG[CG]GCAAACGTTAACTGTAGGGGCTTTGCTGCGTTCCTCACACATTCGTTTTTTTGTTTGTTT
cg03498697	0.0541468	0.0365066	0.0372779	0.0934755	0.0960231	0.0271213	0.0886834	0.0520176	0.130099	0.128305	0.0532506	0.0973484	0.144	0.115939	0.0547668	0.0315864	0.0792938	0.029952	0.0543272	0.0220428	0.0787169	0.0719126	0.0628888	0.041578	0.0426681	0.0569119	0.0714718	0.0547222	0.0421205	chr9	86152249	+	cg03498697	67658318		CAACAAATAAAAAACCCTACAAAAACCTAAATCCTAAATAAAAAAACCCC		II			NA	NA	NA	NA	NA	NA	chr9:86152353-86153777	N_Shore	TCCCAAACAACTCGCCTTCTCCTCCAACTTGGGCGACAGTGAATGTCCACCAAGATTCCA[CG]GGGCTCTTTTACCCAGGACCCAGGTTCCTGCAGGGCTCCCCACTTGCTGGCCTCACAATC
cg03503634	0.0203696	0.0178167	0.0215196	0.0209391	0.0294327	0.0253733	0.0194928	0.0246528	0.0197215	0.0214	0.025361	0.0150567	0.0181376	0.0299566	0.0358803	0.0265044	0.0257312	0.017428	0.0212526	0.0270526	0.0270855	0.0228247	0.0240868	0.0246442	0.0158276	0.0186425	0.0190973	0.0241825	0.0223799	chr11	36531973	+	cg03503634	52719469	34785430	ACACTCAAATTCAACTATACAATACAACAAATTCCCAAATAAAACACCCA	ACACTCGAATTCGACTATACGATACAACGAATTCCCAAATAAAACACCCG	I	A	Red	NA	NA	NA	NA	NA	NA	chr11:36531167-36531915	S_Shore	GCGGACTGTGGCGCGGGCCGGGCGGCGCCCCCAGCCCCGCAGCCTGGCTTTCTTCCTGCT[CG]GGTGTCCCACCTGGGAATTCGTTGCACCGCACAGCCGAACCCGAGTGTGTCAATGGGTGT
cg03522837	0.952459	0.933765	0.945175	0.962842	0.947432	0.952176	0.938004	0.944062	0.87292	0.868643	0.789957	0.864946	0.90532	0.939433	0.860157	0.967884	0.94708	0.950787	0.925273	0.959043	0.90816	0.924369	0.831107	0.93882	0.921258	0.891581	0.941025	0.934198	0.870603	chr13	19172625	-	cg03522837	73795397	49767307	CAACATTATCCCCAATATCCTAACTCTTAATAATACATACAAAATACCCA	CGACGTTATCCCCGATATCCTAACTCTTAATAATACATACAAAATACCCG	I	A	Red	NA	NA	NA	NA	NA	NA	chr13:19172475-19172841	Island	TAGGCGCTGAGGCGACGTTGTCCCCGGTGTCCTGGCTCTTGGTGGTGCATGCAAAGTGCC[CG]GTTGCTCTGTTGCTGCGGCGCCCTTGTACAGGTGGCAGCTGTAGCTGAGTTCTCAGTAGA
cg03564880	0.028162	0.0183538	0.0243255	0.0252631	0.0189048	0.0177352	0.0221604	0.0168844	0.0264983	0.0192903	0.0240227	0.0305297	0.0217159	0.0172982	0.0227051	0.0309369	0.0277919	0.0228274	0.0201008	0.0154799	0.0235962	0.0271391	0.0182632	0.0276889	0.033481	0.0240335	0.0193301	0.0205385	0.022901	chr2	67624387	-	cg03564880	67800415	27796424	AACCTAAACACTCCTCCAAAACAAACTCCTATCCCAACTACAAAAATACA	AACCTAAACACTCCTCCAAAACAAACTCCTATCCCGACTACGAAAATACG	I	C	Grn	NA	NA	NA	NA	NA	NA	chr2:67624372-67624844	Island	TGGAGGATTTTGAGCCTAGACACTCCTCCAGAGCAGGCTCCTGTCCCGGCTGCGGAAGTG[CG]CGCGCCCTCGGCACCTTAACAGTTCCGCCCCTCTCCCGGACCCAGCCAATCAGCGGCCGC
cg03584380	0.00937216	0.00511212	0.00907167	0.00868232	0.0190988	0.00426907	0.0082375	0.00756763	0.012716	0.0131908	0.012522	0.0155008	0.0118157	0.0105126	0.00664195	0.0139319	0.00908767	0.00542812	0.00885055	0.00375831	0.00807975	0.00752701	0.00961324	0.00919832	0.00899238	0.00904469	0.0111263	0.0119544	0.00361214	chr10	114206433	-	cg03584380	62782424		CATTCAAAAAAACCTACTCCCACTCTAATAAAACAAAAACCACCAAAATC		II			NA	NA	NA	NA	NA	NA	chr10:114206604-114207320	N_Shore	GTTGGTCTCAACATTCAGGAGAGCCTGCTCCCACTCTGGTGGGACAAAGACCACCAAAAT[CG]TGCTTATATTCCCTGCCTTGACTCCCACCTCAGTGTGGTCCCTGGTGTCTGCTCCTCAGC
cg03609454	0.0201813	0.0175993	0.0169351	0.0166698	0.0206847	0.0183825	0.0226254	0.0163804	0.025835	0.0203482	0.0260136	0.045567	0.026228	0.0174119	0.0290056	0.0274795	0.0178064	0.0190349	0.0299797	0.0145258	0.0200882	0.0204707	0.0152418	0.0195933	0.0225717	0.0267877	0.0214956	0.0204198	0.0156848	chr4	36245858	-	cg03609454	29729304	16741505	AAATCACAAAATTCAAAAAACAAAATAAAACAACACTAAAAAACTCAACA	GAATCGCGAAATTCGAAAAACGAAATAAAACGACGCTAAAAAACTCAACG	I	C	Grn	NA	NA	NA	NA	NA	NA	chr4:36245631-36246389	Island	CGCCTTGCGCTCGGGTCGCGGAGTTCGAAAAGCGAGGTGAGGCGGCGCTGGGAAGCTCAG[CG]CCGGCGTCTCTCCCAGCCTTGGGCGCTCGGTCCTCGCCCCTCTGCCGGAGGCGCCAGGCC
cg03718309	0.0911679	0.100501	0.0757196	0.0723747	0.110268	0.104352	0.0774641	0.0811049	0.089684	0.0704818	0.080707	0.0686462	0.0757972	0.07274	0.106427	0.0935289	0.0822517	0.0789016	0.0769804	0.0948981	0.0992209	0.0950164	0.0794517	0.0789241	0.0961711	0.0884157	0.0793001	0.0729518	0.0889894	chrX	153363472	+	cg03718309	23790376		AATCCATTAATCCTTAACATTCAAATTCCRCCCACTAAACCAATCCCTCC		II			NA	NA	NA	NA	NA	NA	chrX:153362568-153363473	Island	CCTCCAGCTGTTGATTGGCTGCTTTCGGCCGTCGTTTGGGGAAAAGAGGCGGCTTGGGCG[CG]GAGGGACTGGTTTAGTGGGCGGAATTTGAATGTTAAGGATTAATGGACCCTTGCGGATGC
cg03747513	0.37066	0.423016	0.373275	0.422209	0.33662	0.412333	0.398035	0.479623	0.233043	0.230918	0.231192	0.229196	0.23259	0.326798	0.430072	0.437382	0.414557	0.35033	0.451062	0.407359	0.215165	0.278462	0.333704	0.34316	0.331238	0.344578	0.437318	0.300762	0.319298	chr2	132559214	+	cg03747513	59675311		AAAAACRATACTCCCTAAATAAAACRACCTATCACCTAAACTAAAAAAAC		II			NA	NA	NA	NA	NA	NA	chr2:132558959-132559614	Island	CCGCGGCTGAGACAGGCTGCTGCACCAGGCGGCCCTGGACCGCCGCTTCCGCCCCTAAGC[CG]CCCTCCCAGCCCAGGTGACAGGTCGCCCTACCCAGGGAGCATCGCCCTCCTCCGCCGGGG
cg03761091	0.566273	0.614912	0.547114	0.577577	0.577109	0.653155	0.597069	0.587941	0.435437	0.481533	0.476659	0.468998	0.492972	0.538585	0.552349	0.548211	0.584101	0.579401	0.51929	0.576259	0.561473	0.555987	0.584407	0.553967	0.561746	0.570309	0.621749	0.486753	0.453371	chr15	21968339	+	cg03761091	11634444		AACCACCTTTAATTATCTTCCAAATTTTTTTTTATCATCRCTTTTCCTAC		II			NA	NA	NA	NA	NA	NA	chr15:21967418-21968306	S_Shore	GGGGAGAGGCTCGCGAAAAAGACCAGCGGAGGCAGAAGGGCTAGACAGATGGGAATTGGG[CG]CAGGAAAAGCGATGACAAAAAAAAATCTGGAAGATAACCAAAGGTGGTCCTACAAATTTT
cg03797768	0.0575851	0.0764871	0.0654958	0.0702038	0.0793516	0.0967389	0.0605112	0.082158	0.0730397	0.0664809	0.0662637	0.0581226	0.0526059	0.0753601	0.0736527	0.072449	0.0695253	0.0888869	0.0721198	0.0702444	0.116914	0.0783512	0.0730234	0.0815691	0.0569077	0.0688868	0.0675095	0.0760192	0.0793608	chr13	24040813	+	cg03797768	69609384		CATAAACATCCCAACCTCRATACTTCAAATCCTACTTCTACTTAACTATC		II			NA	NA	NA	NA	NA	NA	chr13:24040467-24041020	Island	GATTCCCAGCAGCGGCCGCGTGTTGAGAGCCTAGAAGTGGCCCCGAAGCCGTGCCTTTCC[CG]ATAGCCAAGCAGAAGTAGGACTTGAAGCACCGAGGCTGGGATGCCCATGCTGGTGACGCC
cg03813899	0.892152	0.849838	0.906461	0.900884	0.808713	0.817931	0.878365	0.863293	0.922975	0.926068	0.900203	0.867284	0.925057	0.817594	0.914284	0.849804	0.870958	0.903662	0.900481	0.795863	0.891613	0.9073	0.883407	0.897249	0.851003	0.912713	0.860828	0.84419	0.931532	chr11	57548688	+	cg03813899	23754389		CACATTCCTTTTTTAAAATAACAACTTCTCRACCAAATACRATTACTCAC		II			NA	NA	NA	NA	NA	NA		OpenSea	CTCAAACTCCTGACCTGGTGATCCACCCGCCTCAGCCTCCCAAAGTGCTGGGATTACAGG[CG]TGAGCAACCGCACCTGGCCGAGAAGCTGCTATTTTAAAAAAGGAATGTGAGCTCAAACAG
cg03844380	0.0644143	0.0731852	0.0693192	0.0524689	0.0939891	0.0763332	0.0644984	0.0653342	0.0553413	0.0709512	0.062278	0.0596256	0.0593113	0.0667061	0.0729785	0.0642805	0.0687108	0.0576096	0.0579343	0.0869163	0.0934736	0.0757795	0.055615	0.0591948	0.0632206	0.0673159	0.0852551	0.0661495	0.058568	chr14	100680408	-	cg03844380	59791494		CTACCCAAACAAAAACAAAAACCCCRCAAAACCTACCAAAAAACAACCAC		II			NA	NA	NA	NA	NA	NA	chr14:100680269-100680947	Island	AAGGGCGCACACTACCCAGGCAGGGACAGGGACCCCGCAGAGCCTGCCAAGGGGCAGCCA[CG]CGGCCCACGGAGCCGGAGATGAGGGAGGAGCCTGGCCCGCGCCCGGCCCCCGCTCGGGTC
cg03870862	0.701968	0.799891	0.892652	0.640741	0.885976	0.762534	0.818791	0.855867	0.664116	0.697381	0.721847	0.672157	0.768269	0.798029	0.761587	0.822345	0.778591	0.823455	0.800678	0.854046	0.612431	0.717203	0.713755	0.786593	0.650426	0.804726	0.730804	0.744002	0.776128	chr8	144624225	+	cg03870862	39729301		ATTCTACTTTTAACCTTTTATAAAATCTCCATAATTTTCTACRATACTAC		II			NA	NA	NA	NA	NA	NA	chr8:144623134-144623917	S_Shore	CGTCATTGGAAACATGTACAAGTGTAAACCTCTGTGCGCTGTTGGTGGGAATGTAAATGG[CG]CAGCACCGCAGAAAACTATGGAGATTCCACAAAAGGTTAAAAGTAGAACTACCGGATATG
cg03941577	0.0166151	0.00608531	0.0131316	0.0132425	0.0139494	0.00854526	0.0100943	0.0107929	0.0168493	0.0122818	0.0219304	0.0151818	0.0127665	0.00959864	0.0110243	0.015762	0.00787064	0.0149569	0.0124084	0.00865306	0.0192826	0.0237696	0.0119323	0.0171	0.020074	0.0193439	0.00816835	0.00767833	0.0126537	chr4	26862456	-	cg03941577	11726305	43663382	AAAATACACCACAACAACAACAACACAAAAACTAAAATTAATATTTAACA	AAAATACGCCGCGACGACGACGACGCGAAAACTAAAATTAATATTTAACG	I	A	Red	rs189561114	0.038	NA	NA	NA	NA	chr4:26862031-26863238	Island	GGAGGGGGCGGGGGGATGCGCCGCGGCGGCGGCGGCGCGGGAGCTGGGGTTGGTGTTTGG[CG]GCGCCAGAGCAGCGGATCCCGGTCTCGCCGCAGCAGCAGCGCGGGTGTCGTGCACCGCCT
cg03951488	0.0484712	0.0669241	0.079742	0.044302	0.071692	0.0701702	0.0604504	0.0436884	0.0329798	0.0574783	0.0534205	0.0283103	0.0344901	0.0487813	0.05907	0.0382413	0.0638388	0.0699818	0.0588509	0.0572076	0.0607	0.0328821	0.0338667	0.0399214	0.0568013	0.0462337	0.0638467	0.0409507	0.0444405	chr7	129691356	+	cg03951488	17611361		AAAAACRATTAATCAAAATTATCCTAAACAATACAACCCTCCTTAAACTC		II			NA	NA	NA	NA	NA	NA	chr7:129690960-129691326	S_Shore	TGGCTGGGAAAGTCTAACCGCGGGGCCCACGCCTTTTCTCATCATTTTAGAACCTTAGAG[CG]AGCTTAAGGAGGGCTGTACTGTTTAGGACAATCTTGATTAATCGTTTCCTTTATCAACTA
cg03959273	0.213396	0.219322	0.181057	0.179162	0.228017	0.19874	0.216819	0.207935	0.1984	0.180362	0.184005	0.17326	0.178874	0.21523	0.229794	0.204288	0.192196	0.183365	0.213953	0.210078	0.214101	0.202297	0.178384	0.208579	0.216734	0.207859	0.186021	0.18401	0.197864	chrX	135579015	-	cg03959273	29634415	39774408	CTATCCCCAAATATCATAAAAAAACAAATAAAAAACACAATTCCTAAACA	CTATCCCCGAATATCGTAAAAAAACAAATAAAAAACGCGATTCCTAAACG	I	A	Red	NA	NA	NA	NA	NA	NA	chrX:135579001-135580099	Island	AAGATCCGGTGTCTATCCCCGGGTGTCGTAAAGAAACAAGTAAAAGACGCGGTTCCTGAG[CG]GGGGAGGGGCCTTTGGGCGAAGGAGGCGCGTCGTTTTCTCGAAGCCAGAGAAATTTGTCC
cg03975030	0.0228088	0.0235284	0.0348387	0.0294239	0.0356216	0.00829275	0.0212242	0.0219524	0.0194012	0.0325691	0.0382341	0.0247371	0.0373689	0.0209285	0.0292717	0.0208173	0.0404461	0.0355937	0.0273638	0.0155163	0.0202583	0.0309412	0.0263972	0.0243309	0.0303217	0.0369906	0.0267583	0.0172554	0.0189728	chr5	107716468	-	cg03975030	28689492		RACAACTAATTAATATCTAAAATTTCRAAAAACRACTCCCTATAACAATC		II			NA	NA	NA	NA	NA	NA	chr5:107716309-107718301	Island	GGATGGACGGCGGCAGCTGGTTGATGTCTGGGGTTTCGGGGGGCGGCTCCCTGTGACAGT[CG]CAGGGGTTTTCGGGGGACTCCCGACAGTCCGCGTCGCCACATTCATGCTGCTGCTGGGCG
cg04000569	0.0302628	0.0386713	0.0316639	0.0307108	0.0448852	0.0292544	0.0359183	0.028586	0.0366092	0.0251104	0.0267216	0.0277379	0.0286051	0.0329143	0.0398315	0.0333119	0.0319953	0.0355737	0.0371055	0.0441955	0.0327889	0.0277907	0.0283231	0.0259482	0.0340598	0.0351411	0.0250844	0.0337449	0.0301727	chr16	4400999	+	cg04000569	17646429	26721347	CAAAACCAAAAAAAACCATCTACCTAAAAAAAACCAAACAAACATAATCA	CAAAACCAAAAAAAACCGTCTACCTAAAAAAAACCGAACAAACGTAATCG	I	C	Grn	NA	NA	NA	NA	NA	NA	chr16:4400955-4401572	Island	CCAGACTCATGCTCCACCGCTGCCCACGGCTGCTCGCTCACACGCGGGCTAGGCACAGCG[CG]ACCACGTTTGCCCGGCCTCTTCCAGGCAGACGGTTTTCCCTGGCCCTGAGGCCGCCGGTG
cg04041474	0.034611	0.0336641	0.0389815	0.033306	0.0392843	0.0317567	0.0349307	0.0352386	0.0355848	0.0245582	0.0271379	0.0241477	0.0295734	0.039586	0.0409281	0.0416994	0.0481676	0.0307413	0.0332031	0.0349425	0.047575	0.0302283	0.0317741	0.0305774	0.0223017	0.0403673	0.0442487	0.0294985	0.0329198	chr2	219187843	-	cg04041474	41666335	60721326	AACCAAATAACCTTCAAAATACTTACCCAACTAAAAATAATAAAAAAACA	AACCGAATAACCTTCGAAATACTTACCCGACTAAAAATAATAAAAAAACG	I	A	Red	rs144922290	0.0343	NA	NA	NA	NA	chr2:219187653-219188251	Island	GGCCGCCCCCCAAGCCGGGTGGCCTTCGGGGTGCTTGCCCGGCTGGAGGTGGTGAGGGGG[CG]GGTCCAAAGGAGAGGTCAATGGGCGGGGCGGGGCCACAACGCCCCCACGTCCAGAGCCGG
cg04067428	0.980726	0.967869	0.975703	0.978069	0.979407	0.982591	0.973987	0.982134	0.970828	0.963702	0.96312	0.966744	0.967373	0.973871	0.97509	0.97501	0.979906	0.978874	0.974338	0.978052	0.969631	0.971765	0.978145	0.976424	0.978811	0.976613	0.970785	0.981683	0.978638	chr13	21573066	+	cg04067428	13667396	51617445	ATCATAAAAAAAATCACCAAAACCCTTACACCATATACACAAAATCACCA	ATCGTAAAAAAAATCACCAAAACCCTTACGCCGTATACGCAAAATCACCG	I	A	Red	NA	NA	NA	NA	NA	NA	chr13:21572797-21573460	Island	ACGACCTTGTGCACGCGGGGCGGGGGCCCTGGCGACGTTGTCCACGCAGGGTAGGAGTCC[CG]GTGACCTTGCGCACACGGCGCAAGGGCCCTGGTGACCTTTTCCACGACCTTGTCCACGCA
cg04077077	0.029949	0.0407909	0.034181	0.0350323	0.0330376	0.0494645	0.0333615	0.0370913	0.0373105	0.0325878	0.0360563	0.0259205	0.0307677	0.0399122	0.0384655	0.0485224	0.0352119	0.0402129	0.0402586	0.0380597	0.0400072	0.0277912	0.0447207	0.0305666	0.0280159	0.0453661	0.0355544	0.0322688	0.0387032	chr17	47841656	-	cg04077077	70762460		CCACAACTTAACCTTCCCTTTCCTAAAAATAATTAATCRATAAACCTAAC		II			NA	NA	NA	NA	NA	NA	chr17:47840834-47841377	S_Shore	CCCCAGCCAATCCACAGCTTAGCCTTCCCTTTCCTGAGGATGATTGGTCGATGAGCCTAG[CG]ATCCAAGCCAAGACCCCACCCTCACACCGCCCCCTTCGGTTTTCCAACATCCCAGGGGCT
cg04118878	0.0164038	0.016139	0.0146186	0.0244327	0.0146645	0.0148037	0.0168779	0.0127585	0.0277146	0.0196386	0.0235653	0.0199612	0.0202584	0.0211477	0.0186466	0.0213372	0.0160395	0.0195427	0.0140892	0.0161403	0.0159147	0.0182314	0.0187075	0.0223933	0.0221538	0.0185517	0.0194599	0.0169654	0.0134994	chr10	71993077	+	cg04118878	32747368	40703369	ACTAATAACTCTATAACAACAACAACAACAAAACTCCAACACTATAAACA	ACTAATAACTCTATAACAACGACGACGACAAAACTCCGACACTATAAACG	I	A	Red	rs116294162	0.018245	NA	NA	NA	NA	chr10:71992414-71993467	Island	CACTGAGGAAGACTCGGTACTCCAGGGAGAAGGGCGCGGCGCGCTCCTCGGTGCTGAAGC[CG]CTCATAGTGCCGGAGTCCTGCCGCCGCCGCTGCCACAGAGCCACCAGCCCGCACGCGGCG
cg04119833	0.864465	0.845179	0.813092	0.838117	0.832366	0.868893	0.837483	0.866662	0.762897	0.759778	0.773649	0.780147	0.7887	0.803429	0.842021	0.859174	0.832266	0.882608	0.835648	0.884453	0.85978	0.842405	0.858316	0.890422	0.842764	0.803945	0.861726	0.884541	0.859506	chr14	106235736	+	cg04119833	52690482	16788369	CCATAAAATAAAAAAACAACAAACAACCAAAAAACAACTACAACACCACA	CCGTAAAATAAAAAAACAACGAACAACCGAAAAACAACTACAACACCACG	I	C	Grn	NA	NA	rs192722135	0.027	NA	NA	chr14:106235488-106235793	Island	CTTGTCCACGGTGAGCTTGCTGTAGAGGAAGAAGGAGCCGTCGGAGTCCAGCATGGGAGG[CG]TGGTGTTGTAGTTGTTCTCCGGCTGCCCGCTGCTCTCCCACTCCACGGCGATGTCGCTGG
cg04121555	0.0296839	0.031624	0.0278726	0.0313017	0.0244166	0.0348693	0.0373742	0.0358492	0.0357914	0.0253238	0.0332498	0.026619	0.018142	0.037514	0.0259237	0.0339693	0.0237988	0.0322703	0.0353344	0.0373459	0.0362743	0.0290258	0.0280464	0.0279661	0.0211622	0.0335549	0.0373797	0.0417664	0.0309951	chr14	51411515	+	cg04121555	30721301	40643509	AACATCAACAAAACAACAATCTACCAACAACATACTTCCCTACACAAACA	AACATCGACAAAACAACAATCTACCAACGACGTACTTCCCTACACAAACG	I	T	Red	NA	NA	NA	NA	NA	NA	chr14:51410614-51411464	S_Shore	AAAATCTGCGGAGGCAGCATTTGTTCCGCCTCTCCCCTCTAGAGTGTGGAGACAGGAGGA[CG]TCTGTGTAGGGAAGCACGTCGTTGGCAGACTGCTGTTTTGCCGATGTTTATTTGTTATGC
cg04193309	0.0290883	0.0166331	0.0263434	0.0268951	0.0243505	0.0190991	0.020843	0.0533764	0.0258024	0.0253044	0.0203359	0.0168892	0.0178197	0.0277087	0.0225554	0.0357673	0.0198195	0.0189337	0.0183634	0.0834335	0.033727	0.0236541	0.0235707	0.0228167	0.0253743	0.0153133	0.0352331	0.047086	0.0217891	chr9	139980676	-	cg04193309	28695383		AATCATCTCAAACTAACCTCCAAAATTACCRAATTCRAAAACTAAAAACC		II			NA	NA	NA	NA	NA	NA	chr9:139980377-139981887	Island	GCAGGAAGCGCAGTCATCTCAAGCTGACCTCCAAGGTTACCGAGTTCGAGGGCTGGGAGC[CG]GGTCTGAAAGCCCCGACCCGCCTATGGCGCGGGGACTGTGGGTCCAGCCGGCCGATTGGC
cg04199943	0.025116	0.0154671	0.00993913	0.0118362	0.0148277	0.00748988	0.0140083	0.0114071	0.0210286	0.0146123	0.0178009	0.0286426	0.0134486	0.0127967	0.0170233	0.0221291	0.0159644	0.015064	0.0133368	0.00611122	0.0194563	0.013965	0.0170425	0.0252758	0.0179606	0.0127836	0.0141762	0.013772	0.00994406	chr6	30227732	-	cg04199943	35758492	19613330	AAATTCATACAATTCAACAACAACTCCATAAATCCAAAAATAAAACAACA	AAATTCGTACGATTCGACAACGACTCCGTAAATCCGAAAATAAAACGACG	I	A	Red	NA	NA	NA	NA	NA	NA	chr6:30227320-30228255	Island	GTGGACGACACAGAGTTCGTGCGGTTCGACAGCGACTCCGTGAGTCCGAGGATGGAGCGG[CG]GGCGCCGTGGGTGGAGCAGGAGGGGCTGGAGTATTGGGACCAGGAGACACGGAACGCCAA
cg04249525	0.0309309	0.0254729	0.0281186	0.0277177	0.0433789	0.0288423	0.0369909	0.031152	0.0296789	0.0270617	0.0289248	0.0257553	0.0287235	0.0323585	0.0302314	0.0311902	0.0348411	0.0252416	0.0333976	0.0459728	0.0293546	0.0348742	0.0289232	0.0305289	0.0271834	0.0295943	0.0364039	0.0293589	0.025046	chr7	152373324	+	cg04249525	43797454	17740341	AACACAAAAATCTAACATCACAAAAACTAAAAACAAAACAAAAAAACCCA	AACGCGAAAATCTAACGTCACAAAAACTAAAAACGAAACGAAAAAACCCG	I	C	Grn	NA	NA	NA	NA	NA	NA	chr7:152372980-152373421	Island	GCGCGTGCGCACTGCGCCAGGCCGCGGCCGGGGAGGCGGGAGCATGCGCAATAGGGTGTG[CG]GGCCTCCCCGCCCCGCCCCCAGTTCCTGTGACGTCAGACTTCCGCGTCCCCCGCGGCGCT
cg04299400	0.953454	0.941967	0.9633	0.954283	0.943342	0.957461	0.951093	0.946249	0.672087	0.66773	0.706954	0.679192	0.887258	0.967216	0.952513	0.945351	0.848559	0.940031	0.940542	0.925573	0.931313	0.925798	0.947684	0.935789	0.893263	0.929713	0.936911	0.936338	0.929524	chr1	240279726	+	cg04299400	37697316		TTTTCTCCCAAATCCCTTTTAATAACTTCTCTACCCAACACRACAATATC		II			NA	NA	NA	NA	NA	NA		OpenSea	ATGGGAGAGAATATAGAAAGAGTTGAGAGAATAAGCTGTGGGGTGAGCCAGGAAGCACTC[CG]ACATTGCCGTGTTGGGTAGAGAAGCCATTAAAAGGGACTTGGGAGAAAATGGCTAGCGAG
cg04306489	0.454932	0.441281	0.422355	0.508762	0.449845	0.419969	0.507567	0.451617	0.132827	0.105284	0.152019	0.0856294	0.325516	0.283527	0.303403	0.301023	0.464317	0.48336	0.411373	0.551426	0.319983	0.363158	0.455198	0.322395	0.368543	0.582815	0.379341	0.220256	0.172706	chr17	16593582	-	cg04306489	20604407		RAATTAACTTAACCTTACCCACRAAACTTTACRATAACTATTAACTTAAC		II			NA	NA	NA	NA	NA	NA	chr17:16592835-16594147	Island	TGGTCTGTAACGGATTGGCTTGGCCTTACCCACGAGGCTTTGCGGTGGCTGTTGGCTTGG[CG]GTGGTCGCTTGGCTTGGCGTGGCAGTGATCGCTTGGCTTGGCATTTCTGGCTTGGCGGTC
cg04316233	0.772542	0.693236	0.592378	0.752627	0.794334	0.695414	0.734743	0.692198	0.376427	0.357948	0.312113	0.243	0.537515	0.498378	0.520481	0.483778	0.752832	0.828631	0.820285	0.745731	0.663225	0.610156	0.64688	0.532626	0.650697	0.666735	0.520494	0.478506	0.39179	chr17	16593613	-	cg04316233	23708329	11800356	AATAACTATTAACTTAACAATAATCACTTAACTTAACATAACAATAATCA	GATAACTATTAACTTAACGATAATCGCTTAACTTAACGTAACAATAATCG	I	C	Grn	NA	NA	NA	NA	NA	NA	chr17:16592835-16594147	Island	ACGAGGCTTTGCGGTGGCTGTTGGCTTGGCGGTGGTCGCTTGGCTTGGCGTGGCAGTGAT[CG]CTTGGCTTGGCATTTCTGGCTTGGCGGTCCTCCTTTCGCAGATTGGAAACCGCGGGCTAT
cg04348247	0.959523	0.968665	0.944047	0.881763	0.949242	0.972732	0.96587	0.955222	0.973564	0.951889	0.98489	0.881509	0.90103	0.979311	0.978336	0.964507	0.976579	0.971278	0.95973	0.97545	0.96671	0.9524	0.957562	0.96972	0.910633	0.965703	0.96824	0.954694	0.975323	chr1	179333987	-	cg04348247	42661401		CRTAAACCACCRACCRCTAATAATATTCTTTCCTAAAAACAAATTTTCAC		II			rs72717527	0.027905	NA	NA	NA	NA	chr1:179334794-179335338	N_Shore	GGGATTACAGGCGTGAGCCACCGGCCGCTGATGGTATTCTTTCCTGAGGGCAGATTTTCA[CG]CCAGAAGCCCCGACAATTATACCTGAGCTGGTTCCACCTAAGCTCAATCCTCCTTCCCTG
cg04380229	0.940667	0.896648	0.899477	0.909407	0.868647	0.935274	0.823183	0.949384	0.87564	0.885336	0.897119	0.840357	0.887411	0.940824	0.835175	0.932436	0.928838	0.913917	0.893634	0.9563	0.907612	0.918981	0.866541	0.875385	0.883799	0.795461	0.943817	0.893766	0.920865	chr5	1084931	+	cg04380229	45668478		ATACTTAAAAAAACTCTTTTCTTATCCTTTTAAAAAAACAACTAAAAAAC		II			NA	NA	NA	NA	NA	NA	chr5:1085140-1085847	N_Shore	CTTTCTGGACCTGCTCCCTGCGGGCTCTGGTGGCCACTCCCATGTTCCAGGACCCTGGGC[CG]CCTCCCAGCTGCTCCTCCAAAAGGACAAGAAAAGAGCCCCTCCAAGCACCTCTGGGAGGG
cg04395798	0.157771	0.142186	0.081867	0.136818	0.24955	0.163895	0.136316	0.170553	0.112439	0.0664708	0.0821419	0.078088	0.0974983	0.154517	0.0952693	0.173962	0.137478	0.211873	0.132911	0.268	0.105656	0.103341	0.0851729	0.132321	0.0899865	0.098011	0.114077	0.160807	0.0744552	chr10	42971732	-	cg04395798	43711459	68727426	CTCCTACATAAAAACCCTACAACCTCCATTTCTTTTAAAACTAAAATCCA	CTCCTACGTAAAAACCCTACAACCTCCGTTTCTTTTAAAACTAAAATCCG	I	A	Red	NA	NA	NA	NA	NA	NA	chr10:42971195-42971834	Island	CCCTCCCCTTCTCTCCTGCGTGGAAGCCCTGCAGCCTCCGTTTCTTTTGGGACTGGGGTC[CG]GGGCCTTCTGCCTGACCCGGGGTGAGAAAGGGAGCCCTGATCAGGACCCGGTGAGAGGGC
cg04441898	0.0210336	0.0116667	0.0195755	0.018398	0.0244	0.021198	0.0193721	0.0234329	0.0223034	0.0176112	0.02062	0.00753228	0.0207578	0.0153741	0.0179223	0.0186087	0.0282761	0.0173884	0.0182136	0.0247205	0.0226525	0.0170533	0.0163399	0.0158144	0.0191886	0.0186785	0.0223926	0.0213864	0.0152536	chr17	2305401	-	cg04441898	54707463	30794510	ACCCAAACCAAAAAACATAACCCAAATCAAAAACAACAACATAAAAAACA	ACCCAAACCGAAAAACGTAACCCAAATCGAAAACAACAACGTAAAAAACG	I	A	Red	rs35965385	0.083181	NA	NA	NA	NA	chr17:2302892-2305402	Island	GAAGCGCCCGCAGCCCAGACCGGGGGGCGTGGCCCAAATCGGGAACAACAACGTGGAGGG[CG]GAAGCCCGGCCCTCCCCGCGCCTGGCGACCGGCGGTGGGCGGGGCGCGGGGGCGGGGTCC
cg04457051	0.94566	0.944315	0.953935	0.977149	0.939495	0.947908	0.943711	0.943568	0.951288	0.965431	0.941563	0.981073	0.974157	0.948427	0.939962	0.943232	0.967511	0.966502	0.953821	0.937223	0.962333	0.958306	0.943005	0.955954	0.963634	0.933605	0.951972	0.947749	0.970413	chr4	141178469	+	cg04457051	57654410		ACTCAACTTCAAATATAACCATCRTTCCTATCATAAACAAAAACATCTCC		II			NA	NA	NA	NA	NA	NA	chr4:141173834-141174567	S_Shelf	CTAGTGTAAATTGTGCTTAGACCAATAACACATTTAAAATTATAGAGCTTTTCATCACTA[CG]GAGATGCTCTTGCCTATGATAGGAACGATGGCTACATCTGAAGCTGAGCAAATTTATCTT
cg04506728	0.867272	0.866302	0.800501	0.828092	0.816907	0.886735	0.914111	0.907115	0.685421	0.716282	0.759633	0.727905	0.863881	0.810522	0.804569	0.817478	0.882006	0.855771	0.794061	0.817704	0.789005	0.759326	0.745655	0.698636	0.690698	0.844445	0.820055	0.819774	0.914869	chr16	53407722	-	cg04506728	12733326	65801414	CACACAAAAACTATACACCCTAAACACTACACCTTCCAATATATAAACCA	CACACGAAAACTATACGCCCTAAACACTACACCTTCCAATATATAAACCG	I	A	Red	NA	NA	NA	NA	NA	NA	chr16:53407327-53407754	Island	TGAGTCCCTCTGCACACGGGAACTGTGCGCCCTGGGCACTGCACCTTCCAGTATGTGGGC[CG]GAGAGGCGGGGGATCTTGCCCAGCGGGTCCGACAGGGCATGGAAGGAAGTAAATGGAAGC
cg04567173	0.0329831	0.0339333	0.0353035	0.0319482	0.0448837	0.0338408	0.029247	0.0390494	0.0448411	0.0301268	0.0300564	0.0254661	0.0347621	0.0444396	0.0447975	0.0522149	0.0406292	0.0334338	0.0342892	0.0478585	0.0468065	0.036536	0.0335746	0.0321454	0.0242346	0.0396292	0.0310218	0.0383346	0.0353837	chr4	25379221	-	cg04567173	17748476	73740328	AACAAAATAAATAAACCAACAAAAACCCACCTATACTAAATCTACTCCCA	AACGAAATAAATAAACCGACGAAAACCCGCCTATACTAAATCTACTCCCG	I	A	Red	NA	NA	NA	NA	NA	NA	chr4:25378793-25379275	Island	GCCAACACAGCTGGCGAGGTGAGTGAGCCGGCGGGAGCCCGCCTGTGCTGGGTCTGCTCC[CG]GGGGGCCCAAGAACACCGAGCCCGAGCCTGTTCATTCGGGCCACAGGCGGCCGGAGCCTC
cg04577497	0.0337146	0.0260913	0.0277442	0.041926	0.0245585	0.0274411	0.0276066	0.0285122	0.0235588	0.0289109	0.0397315	0.0363416	0.0414461	0.035411	0.0378787	0.0271112	0.0275449	0.0338002	0.0230408	0.0237025	0.0289089	0.0322047	0.0270926	0.0374001	0.0311785	0.0263864	0.0391997	0.025378	0.0288938	chr12	10766264	-	cg04577497	19769431	39789391	TCACCACAAACACTTCTCTTCCTCCTACAATACAACCCTAAACTAAAACA	TCACCACAAACGCTTCTCTTCCTCCTACAATACAACCCTAAACTAAAACG	I	T	Red	rs10772335	0.26398	NA	NA	NA	NA	chr12:10765955-10766331	Island	GGAATAAGTGCGTCACCACAGGCGCTTCTCTTCCTCCTGCAGTGCAGCCCTAGACTAAAG[CG]TGAAAGCCGAGTATCGCGTGAGAGTCCGGAGGCGCTGAAGGGAGGGTCGCAGCGCCGTGA
cg04616401	0.0142349	0.0276682	0.015744	0.0157695	0.0177516	0.0251065	0.019418	0.022019	0.0183873	0.0130098	0.0149306	0.0139649	0.0211869	0.0177854	0.0142554	0.0238539	0.0193762	0.0187751	0.0213756	0.0205134	0.0142564	0.0214984	0.012383	0.0178168	0.0181595	0.0139361	0.0166387	0.0179615	0.0164857	chr5	137801110	-	cg04616401	60716389	12781349	ACCATATTAAAACTTCCTACTTCCCATATATAACCATATACATCACAACA	ACCATATTAAAACTTCCTACTTCCCATATATAACCATATACGTCACGACG	I	A	Red	NA	NA	NA	NA	NA	NA	chr5:137799615-137802253	Island	CCGGCCGGTCCTGCCATATTAGGGCTTCCTGCTTCCCATATATGGCCATGTACGTCACGA[CG]GAGGCGGACCCGTGCCGTTCCAGACCCTTCAAATAGAGGCGGATCCGGGGAGTCGCGAGA
cg04636331	0.955244	0.967338	0.972437	0.971834	0.947927	0.959378	0.955274	0.938658	0.960642	0.978117	0.964343	0.963948	0.954717	0.953901	0.954839	0.95867	0.97125	0.9683	0.96749	0.93662	0.950494	0.968299	0.976769	0.970818	0.959585	0.972783	0.949678	0.965206	0.957259	chr10	1509224	-	cg04636331	71753380		RCCATTCTAAAAAACCRACCTTCAACAAAAAACTCCRTATTCTAATTTCC		II			rs34203236	0.082573	NA	NA	NA	NA	chr10:1506344-1506708	S_Shelf	GGATTCAGGGCGCCATTCTGAAGGACCGGCCTTCAGCAGGGGACTCCGTATTCTGGTTTC[CG]GTCTATTTACAGCATCTCTCTCTCTCTCTCTCGCTTTCTCTCCCCTTTCCTGCCACACTT
cg04662015	0.0266381	0.0215219	0.0191026	0.0248964	0.0211914	0.0372233	0.034176	0.0214274	0.0409173	0.0415534	0.0416254	0.0300831	0.0306642	0.0318198	0.037627	0.0323578	0.0410505	0.0288881	0.0220273	0.0086515	0.026697	0.0266058	0.0264601	0.02193	0.0528896	0.0366376	0.0259354	0.0201892	0.0188358	chr7	143318041	+	cg04662015	57640324	25716364	AAACTAACAAACAAACTCTACAATAACACACAAAAAACAAATCAAAAACA	AAACTAACGAACAAACTCTACAATAACGCGCGAAAAACGAATCGAAAACG	I	A	Red	rs189500309	0.0586	NA	NA	NA	NA	chr7:143317293-143318004	S_Shore	CCTCCAGGACGGCCCCTACCTCCGAGACCGCCCCGCCTCCGGGACCGCCCCGCCCCGCCT[CG]CCTCCGACCCGTCCCCCGCGCGCCACTGCAGAGCCTGTCCGTCAGTCCCTAGGTATCCGC
cg04679849	0.891669	0.801639	0.899597	0.781281	0.842236	0.761933	0.81395	0.755036	0.717204	0.631371	0.584427	0.407524	0.706331	0.75965	0.741315	0.78126	0.925621	0.842622	0.804769	0.840734	0.679252	0.614846	0.613977	0.639783	0.802491	0.809785	0.794942	0.615105	0.648949	chr6	30412351	-	cg04679849	66639502		TAATTAAAAATCCAAATAATCAAAAACRAAACAACRTCTTCCAAAAACCC		II			NA	NA	NA	NA	NA	NA		OpenSea	CTAGATTCGAATAGTTAAAAATCCAGGTGATCAAAGGCGGAGCAGCGTCTTCCAAGAGCC[CG]GAGAGAGAGGACACCCCACTCCTGGACGTTATATTCTGCAGCCCGCTGCTGGGAAATCCC
cg04739156	0.423916	0.329544	0.256381	0.286409	0.313177	0.352537	0.402279	0.354563	0.221226	0.104736	0.172408	0.0594422	0.297158	0.342417	0.345353	0.30386	0.40657	0.256624	0.313805	0.255044	0.274226	0.254068	0.325889	0.295378	0.204091	0.228826	0.278989	0.229577	0.257578	chr2	91847990	-	cg04739156	63795442	27749403	CAACTAAAAAATAAAATCTAAACCTAAAATCTCCCATACACCTCTCAACA	CAACTAAAAAATAAAATCTAAACCTAAAATCTCCCGTACGCCTCTCGACG	I	C	Grn	rs187393139	0.0472	NA	NA	NA	NA		OpenSea	CTTACCCTTTCACAGCTGGGGAGTGGAGTCTGGGCCTGAGGTCTCCCGTGCGCCTCTCGG[CG]CCTGCGCCCGCGCTGTGCACCGCCCCGCGCCTGCGCCCGCGCTGTGCCTTTGCGAGGGCG
cg04745698	0.0158764	0.017387	0.0262844	0.0136893	0.018717	0.0156321	0.0162253	0.0137201	0.0178653	0.0142023	0.011349	0.0107528	0.0146157	0.0147172	0.0224918	0.0131579	0.0168628	0.0182031	0.0158037	0.0241274	0.0171492	0.0164437	0.0168921	0.0135137	0.0127857	0.013776	0.0144208	0.0185316	0.0181416	chr10	12084977	+	cg04745698	60639499	47672331	TCAACATACCACAAAAAAAACAATCAAAACTATTTTTAATCAAACAATCA	TCGACATACCGCAAAAAAAACGATCAAAACTATTTTTAATCGAACAATCG	I	C	Grn	NA	NA	NA	NA	NA	NA	chr10:12084236-12085431	Island	GCGGCCGGGCTGAGAGTGGGGGCGGGGCGGAAGGAGGCGAGAGGGAAAAGGCCATCCGCG[CG]ACTGCCCGATTAAAAACAGTCCTGATCGTCTTCCCTGCGGCATGCCGATGCCCTCAGCTT
cg04757410	0.320033	0.333427	0.338329	0.302337	0.399744	0.348655	0.343519	0.337596	0.295119	0.32427	0.275943	0.273736	0.323993	0.297503	0.324089	0.318194	0.362494	0.348626	0.422493	0.368637	0.326386	0.326772	0.325955	0.292106	0.336963	0.322242	0.330958	0.330752	0.310496	chr22	51195437	-	cg04757410	34624503	54630448	AACATAAAACCCTCCAAACCACATACAAAATATAATCTCCCAATATACCA	AACGTAAAACCCTCCGAACCACATACAAAATATAATCTCCCGATATACCG	I	T	Red	NA	NA	NA	NA	NA	NA		OpenSea	CGAGACTCCGTGGGCGTAGGACCCTCCGAGCCACATGCAGGATATAATCTCCCGGTGTGC[CG]TTTTTTAAGCCCGTTGGAAAAGCGCAGTATTAGGGTGGGAGTGACCCGATTTTCCAGGTG
cg04761177	0.883883	0.884265	0.853596	0.90955	0.852463	0.88397	0.908616	0.873493	0.848195	0.892176	0.893576	0.918009	0.917963	0.85916	0.881713	0.88877	0.884419	0.893275	0.866111	0.861295	0.8529	0.868532	0.890112	0.908865	0.890946	0.858099	0.898763	0.895353	0.896846	chr16	28898644	-	cg04761177	66745427	22638438	ATAAACAATCCAAAACCAACCATCACACACTCAATCAAACCAAATACCCA	ATAAACAATCCGAAACCAACCATCACACACTCAATCAAACCAAATACCCG	I	A	Red	NA	NA	NA	NA	NA	NA		OpenSea	ATGCTTTTCTCGGTGAGCAATCCGGGACCAGCCATCACACACTCAGTCAAGCCAGGTGCC[CG]GGTTGGAGAGAAACATGGCGTGTGAGAAGAGATGGCGTGGGGAGATGCGGCATGAGGGTC
cg04780294	0.0226496	0.0229127	0.0194356	0.0170165	0.0265419	0.0273725	0.0225817	0.0163347	0.0196069	0.0155206	0.0158728	0.0155101	0.0148629	0.0222444	0.0245654	0.0205206	0.0169077	0.0179524	0.0186407	0.0283523	0.0262909	0.0235104	0.0255579	0.0170819	0.0213769	0.0163164	0.0190105	0.0203224	0.0165019	chr17	78075547	-	cg04780294	57719488	10733386	CTCTCAATTAAAAAAACTAAAATTATCACCAAAACCACAAATAAAAATCA	CTCTCAATTAAAAAAACTAAAATTATCGCCGAAACCGCGAATAAAAATCG	I	A	Red	rs77514632	0.03258	NA	NA	NA	NA	chr17:78074902-78075761	Island	TGCCCGCGCGGCCTCTCAGTTGGGAAAGCTGAGGTTGTCGCCGGGGCCGCGGGTGGAGGT[CG]GGGATGAGGCAGCAGGTAGGACAGTGACCTCGGTGACGCGAAGGACCCCGGCCACCTCTA
cg04803128	0.0797779	0.0969863	0.072188	0.0799246	0.0872347	0.0779386	0.0844486	0.0788436	0.0782407	0.0735866	0.0904708	0.0655338	0.063802	0.085984	0.0876561	0.084742	0.0688491	0.0844402	0.0851675	0.10087	0.0843803	0.0773921	0.0670143	0.0898766	0.0775435	0.0740754	0.106858	0.0832806	0.0818176	chr7	100273280	-	cg04803128	66803331	28750325	ACAACAAAACTAAAATAAAAACATTTCACCAATAAAATACTCTCAATCCA	ACAACGAAACTAAAATAAAAACATTTCACCAATAAAATACTCTCGATCCG	I	A	Red	NA	NA	NA	NA	NA	NA	chr7:100270875-100274003	Island	GCGGTTGCCTTGGCAACGGGGCTAGGGTGGGGGCATTTCACCAATGAGGTGCTCTCGGTC[CG]GGTGACGGTTGCCTAGGCAACCCCACGAACAGCCCAGCTTTCCCCTCTGGTCTCTCCCCC
cg04820593	0.357374	0.250269	0.404703	0.32945	0.422694	0.221333	0.377704	0.257999	0.581284	0.448936	0.558414	0.603556	0.498503	0.566656	0.591404	0.280283	0.389115	0.282982	0.4129	0.439723	0.394953	0.471867	0.403095	0.431583	0.577339	0.538754	0.534952	0.371409	0.323841	chrX	54383906	+	cg04820593	50698420	27693307	AAACAAAATAAATACCTTCACCAATCAATACCAAACAAAACCAAACTCCA	AAACAAAATAAATACCTTCACCAATCGATACCGAACGAAACCGAACTCCG	I	A	Red	NA	NA	NA	NA	NA	NA	chrX:54383872-54385477	Island	CACTTTCCCCCTGTTCATTTTCCTCTCCGCCTATTCAGCAGTTTCGACAGCCCCTTAGCC[CG]GAGCCCGGCCTCGTCCGGTACCGACTGGTGAAGGCACTCACCCTGCTTCGGTCAAGCCGC
cg04839616	0.965343	0.953933	0.970241	0.93992	0.920102	0.963055	0.970196	0.955449	0.965515	0.974747	0.970224	0.971272	0.974427	0.968109	0.968241	0.95602	0.948117	0.972026	0.954409	0.927557	0.952954	0.971761	0.979706	0.959562	0.964777	0.968894	0.957244	0.964102	0.956085	chr16	86787604	+	cg04839616	49622431		AAAATATTAACCRTACCACCTAATCAAACTAACTTCACTCTACACAACRC		II			NA	NA	NA	NA	NA	NA		OpenSea	CACTGCACCCTGTTCCCTGGAGCTTTAGTGCGCACCCACGGGCACACATGTATCAGAACG[CG]CGCTGTGCAGAGTGAAGTCAGCTTGATTAGGTGGCACGGCCAACACCTCTCTACCCGCCT
cg04847146	0.957757	0.939821	0.936637	0.963713	0.948027	0.9276	0.934115	0.957209	0.964774	0.940458	0.950582	0.977924	0.960039	0.94326	0.958389	0.962161	0.950337	0.938129	0.942705	0.941828	0.941603	0.939581	0.958638	0.961764	0.946559	0.945824	0.957624	0.949307	0.962224	chr17	80916125	+	cg04847146	41751482	56782435	CTACATCACAACCATTAAAAAAAACAACATCTAAAACACATCCCACACCA	CTACATCGCGACCATTAAAAAAAACAACATCTAAAACACATCCCACGCCG	I	T	Red	NA	NA	NA	NA	NA	NA	chr17:80918218-80919258	N_Shelf	AGGAGCTGGACGGGCCAGAAGCTAGAGGGGCAGGGGATGCAGAGGCCAACGGGGCCAGAA[CG]GCGTGGGATGTGTCCCAGATGCTGTCCTCCCCAATGGCCGCGATGTAGCCACGCTGAAGC
cg04864609	0.0474952	0.0425259	0.0419697	0.0331531	0.0639061	0.0393871	0.0516003	0.0583995	0.050059	0.0363941	0.0385275	0.0271962	0.0456171	0.0468695	0.0462473	0.0311727	0.0494079	0.0359316	0.0369727	0.0686069	0.0456678	0.0432955	0.0353684	0.0407785	0.0400249	0.034818	0.0522104	0.0436787	0.0443189	chr17	46178915	-	cg04864609	36800395	56741400	ACAACACCATAAACCTCAAAAATCTATCCAAAACTACAAAACCCAAAACA	ACGACACCATAAACCTCGAAAATCTATCCAAAACTACAAAACCCGAAACG	I	C	Grn	NA	NA	NA	NA	NA	NA	chr17:46178149-46178943	Island	ACGACCCGCCGCACGGCACCATGGGCCTCGGGGGTCTGTCCAAGACTACAAGGCCCGAAG[CG]CCGCGCGCCGCGCACGCACAGTAGGCGAGGGTGGTAGGGACTTATAGTTTTTAAACTGTA
cg04876245	0.247864	0.343035	0.253101	0.264479	0.390296	0.31156	0.245769	0.30574	0.293125	0.285017	0.223762	0.160073	0.251725	0.261972	0.254848	0.205568	0.482737	0.351577	0.35192	0.339654	0.34468	0.244772	0.257062	0.167514	0.21211	0.235561	0.173224	0.28477	0.405965	chr1	149148208	+	cg04876245	65701378		AAAACACATTTCTAAATCAATAATCAAATACAACCTAAACRCTACAACTC		II			NA	NA	NA	NA	NA	NA	chr1:149148145-149148374	Island	GAGGCGACGCACCCAGTACTCTGCGAGGCCCACCAAGGCCACGAGTCCCGAGTCCTGGAG[CG]AGTTGCAGCGTCCAGGCTGCACCTGACCACTGACCTAGAAATGTGCCTTTGCGAAGCGGC
cg04880091	0.531421	0.492887	0.761047	0.696515	0.640219	0.602728	0.629934	0.590001	0.524101	0.399356	0.387877	0.394036	0.613766	0.570279	0.564794	0.661742	0.599889	0.606432	0.668655	0.672742	0.561389	0.475937	0.502706	0.398514	0.433036	0.526199	0.541046	0.465277	0.412397	chr8	43132451	+	cg04880091	72782399	30807398	AAATAACTTCTAAACAAAAATACAATTTTCACTAACACCCTACACAACCA	AAATAACTTCTAAACAAAAATACGATTTTCGCTAACGCCCTACGCAACCG	I	A	Red	NA	NA	NA	NA	NA	NA	chr8:43132045-43132478	Island	GCCATGTCCTGCGGCCTCCGGAGCCGCCGCCTCCAGCCCTCGGCGCCGCCACCTGGGAGC[CG]GCTGCGCAGGGCGCCAGCGAAAATCGCATTTCTGCTTAGAAGCCACCCAGTTCACGGTGT
cg04942755	0.021531	0.0240903	0.0224844	0.0193785	0.0140541	0.0180898	0.0191294	0.043805	0.0154379	0.0163863	0.0209482	0.0181549	0.0127896	0.0328824	0.0259785	0.0218946	0.0241691	0.0291221	0.0216647	0.0395282	0.0235944	0.0159002	0.0224401	0.017578	0.0246514	0.0190322	0.0256972	0.0270053	0.0216856	chr10	43903325	-	cg04942755	71657387		AAAAAAACRAAACCAACTCCCCACAAAAAAATCTTATACAACTCTCAAAC		II			NA	NA	NA	NA	NA	NA	chr10:43902580-43904792	Island	CCGGGCGTGGGAGGAGGGCGGAGCCAACTCCCCACAAGGAAGTCTTGTGCAACTCTCAGG[CG]CCTGCAGCCACGTGAGCGCGCGGCTTTCATTTTACTCAGGTATTATTACTATTATTACTT
cg05099121	0.15198	0.151912	0.149072	0.133785	0.165982	0.14758	0.141231	0.165893	0.140497	0.134995	0.14401	0.115876	0.138819	0.158493	0.17078	0.15785	0.142704	0.15247	0.140276	0.147637	0.136306	0.153718	0.151557	0.138886	0.131311	0.139526	0.150706	0.120504	0.145016	chr7	91764089	-	cg05099121	15788360	37758460	AAATACCAAAACACAACATTAAAAACACTAAACAAAAAAATCTCAAAACA	AAATACCGAAACACGACGTTAAAAACGCTAAACGAAAAAATCTCAAAACG	I	A	Red	NA	NA	NA	NA	NA	NA	chr7:91763095-91764367	Island	TGCCCGGGTGCGGGGTGCCGGGACACGGCGTTGAAGGCGCTGAGCGGAGGGATCTCAGGG[CG]AGCTCGAGCGGCGACGGCGCGCTCTGTGATTGCACCGCGAGCGCCTGAGGTGATCTCGGC
cg05139028	0.653012	0.736814	0.784076	0.768616	0.778799	0.714231	0.677065	0.699566	0.611372	0.810205	0.937418	0.940209	0.77432	0.786255	0.778084	0.800241	0.515241	0.680038	0.725325	0.67031	0.818115	0.877415	0.919019	0.937785	0.897003	0.856269	0.897111	0.810056	0.778716	chr6	31323261	-	cg05139028	44804476		TAATCTAATCTCCACAAACTCAATATCCTAAATTTAATCCTCRCCATCCC		II			NA	NA	rs77665001	0.043688	rs77665001	0.043688	chr6:31323946-31325211	N_Shore	CTATCTCCTGCTGGTCTGGTCTCCACAAGCTCAGTGTCCTGAGTTTGGTCCTCGCCATCC[CG]CTGCCAGGTCAGTGTGATCTCCGCAGGGTAGAAACCCAGGGCCCAGCACCTCAGGGTGGC
cg05275182	0.725017	0.779871	0.874435	0.749923	0.925823	0.953301	0.953655	0.937916	0.727315	0.761032	0.746222	0.760429	0.783483	0.782656	0.743801	0.737973	0.940897	0.959058	0.943277	0.945517	0.692373	0.645954	0.645274	0.617698	0.895338	0.906083	0.875287	0.888312	0.919133	chr16	29179176	-	cg05275182	41719432		AACTAAACTAAATACRTAAATCRACAAAATTAAACTCRAAAACCATTACC		II			NA	NA	NA	NA	NA	NA		OpenSea	TGCATTAAGAGGACTAAACTGAATGCGTGGGTCGGCAGAGTTGGGCTCGAGGACCATTAC[CG]TCGGGCGCTGTTTGTCTCTAACCCGAATACCAAGCCTCCCAGATGGCAGCTTGCAGCATC
cg05282260	0.777189	0.830383	0.901677	0.859551	0.750227	0.868764	0.879664	0.90367	0.639286	0.61542	0.661707	0.656383	0.575103	0.797693	0.847179	0.867854	0.812837	0.859118	0.896584	0.897785	0.737725	0.810622	0.841772	0.873113	0.854766	0.884849	0.891251	0.846136	0.662546	chr6	156983263	-	cg05282260	54763316	74643422	AACCACCAATATAAAACACCCAAAAAACCACTAACTACAAAAACCACTCA	AACCACCGATATAAAACGCCCAAAAAACCACTAACTACAAAAACCGCTCG	I	C	Grn	NA	NA	NA	NA	NA	NA		OpenSea	GACTGCCCACAAGGCCACCGATGTAAAGCGCCCAGGAAGCCACTGGCTGCAAAAGCCGCT[CG]CAGAGTGCGCCCTCTACCGGAGGGGTGAAGGAACCTCATCGTCCCAGGTCCGGTACTGTG
cg05371015	0.940798	0.946344	0.934841	0.93351	0.934325	0.929393	0.918184	0.932457	0.945868	0.955454	0.942424	0.976146	0.940454	0.949249	0.944735	0.925248	0.928881	0.943812	0.931973	0.926711	0.930742	0.898212	0.941602	0.954995	0.928768	0.93323	0.924311	0.951825	0.940105	chr12	14473118	-	cg05371015	55709380		ATAAACCAACTAAAATTCCRACTAAACRTAAACTTAATAAACCCCCACTC		II			NA	NA	NA	NA	NA	NA		OpenSea	GCGTGGCGCTTGTGGGCCAGCTGGAGTTCCGGCTGGGCGTGGGCTTGGTGGGCCCCCACT[CG]GAGCAGCCGGTAGGCCCTGCCGGCCCGGGCAATGAGGGGCTTGGCACCCGGGCCAGCGGC
cg05399872	0.948493	0.956795	0.913783	0.874016	0.887808	0.892985	0.905005	0.914263	0.940462	0.970699	0.911993	0.982341	0.974927	0.93545	0.861278	0.907812	0.96189	0.926206	0.928492	0.844314	0.941837	0.95827	0.874059	0.966229	0.962238	0.888247	0.812076	0.932724	0.956989	chr1	16271449	-	cg05399872	49708373		TAACTAAAAAAACTAACCATAATCTCCCTCACCTCRCACTTATAAATAAC		II			NA	NA	NA	NA	NA	NA	chr1:16270591-16271582	Island	GGGAGGGACGCTGGCTGGGAGGGCTGGCCATAGTCTCCCTCACCTCGCACTTGTGGATGA[CG]GAGCCGTAGGCCTTGGACTCCGTGCGGTCGCCGTAGGTGCCTGAGCGCAGGCCCCGGGCC
cg05413918	0.947526	0.95634	0.94338	0.964358	0.938434	0.943053	0.95941	0.946922	0.946816	0.956164	0.961791	0.983207	0.952053	0.959363	0.949794	0.961529	0.975023	0.963621	0.934722	0.950828	0.94246	0.952646	0.947595	0.961674	0.955149	0.96746	0.961099	0.950532	0.954247	chr6	33387188	+	cg05413918	61758480		ACTCAAAAACCCAAAATTCATAAAAAAAACTTCRAAAAACCTCAAAATAC		II			NA	NA	NA	NA	NA	NA	chr6:33385678-33386262	S_Shore	GGATTGAGTTTCCTTTTATGCTTCTGGTTTGGGGGGTTTCTATGTTTCAGGGTCTGTGGT[CG]CACTCTGAGGTCTTTCGAAGTCTTCTTCATGAATTTTGGGTCTCTGAGTTGTCCATCTCC
cg05450563	0.989667	0.991175	0.979626	0.973365	0.97783	0.947051	0.990507	0.981417	0.984872	0.991576	0.992074	0.983738	0.98878	0.980934	0.984952	0.989195	0.988235	0.983031	0.981619	0.945712	0.97297	0.991709	0.980013	0.983638	0.992465	0.975055	0.971649	0.978651	0.987163	chr4	3255174	+	cg05450563	54635498		AAACAAACACACTACCTAAACTTAAAAAACAATAAACTAAAAAAACTATC		II			NA	NA	NA	NA	NA	NA	chr4:3254957-3255175	Island	CCCTCTGTACTTCCCGTATAACCAGTGCTCCTACGAAGGCCGCTTCGAGGATGATCGCTC[CG]ACAGCTCCTCCAGCTTACTGTCCCTTAAGTTCAGGTAGTGTGTCTGCTTGTCCTTCCCCT
cg05460716	0.971528	0.985245	0.983159	0.987393	0.983986	0.979855	0.980334	0.975434	0.977373	0.983639	0.98941	0.984115	0.990248	0.977632	0.985263	0.974619	0.982039	0.986085	0.9826	0.976574	0.975153	0.983393	0.98035	0.988577	0.985613	0.978411	0.982719	0.982418	0.984234	chr1	167063879	-	cg05460716	63619393		CCACACTAACACTTCAATATTATCACTTCAAAATAAACTCCTAATATAAC		II			NA	NA	NA	NA	NA	NA		OpenSea	TGTGGAAGGAGCCACACTGGCACTTCAATATTGTCACTTCAAGGTGGGCTCCTAATATGG[CG]GGGTGCACTTCTTGGTGTCCCGGTAACAGTGGCTGGGCCAGGTCTGACTGGATATTCCTT
cg05548956	0.339805	0.316103	0.320979	0.332452	0.495277	0.524354	0.51667	0.525157	0.335513	0.408925	0.349451	0.327371	0.298612	0.296953	0.345454	0.295012	0.48525	0.526398	0.527567	0.538119	0.413864	0.392919	0.316928	0.373811	0.334906	0.281367	0.40725	0.398892	0.431748	chr16	77398740	+	cg05548956	55714466	11639388	CTCAAATAATCCACCCACCTTTACATCTCAAATTACTAAAATTACAAACA	CTCAAATAATCCACCCACCTTTACGTCTCAAATTACTAAAATTACGAACG	I	T	Red	rs2650910	0.229389	NA	NA	NA	NA		OpenSea	AAAGCAAAGCAAAGGAAAGAAAAGAAGAGAAAAGAGCTCTAGGCCAGGCGTGGTGGCTCA[CG]CCCGTAATCCCAGCAATTTGAGACGCAAAGGTGGGTGGATCACTTGAGGTCAGGAGTTTG
cg05608261	0.973412	0.968285	0.95533	0.970985	0.943706	0.976919	0.966961	0.95935	0.974351	0.971729	0.97698	0.973286	0.978594	0.964792	0.972005	0.957076	0.971601	0.970855	0.963855	0.948839	0.962266	0.971161	0.973241	0.976323	0.960309	0.974202	0.962101	0.975543	0.971311	chr11	122647924	+	cg05608261	41641319		AACCRACTAAAATCCTAAAAACCAAACTTCCCAAAAATAAAAACRCTACC		II			NA	NA	NA	NA	NA	NA		OpenSea	GAAGAACAAGGCACACAACATCTTCCCCCACATCACACTCTGCCAGTTCTTTATGGTGAG[CG]GCAGCGCCCCCACCCCTGGGAAGCCTGGCTCCTAGGATCCCAGCCGGCCCTTTGGGACCT
cg05641439	0.02806	0.00972366	0.0220403	0.0194665	0.0194076	0.0166442	0.0172971	0.0187597	0.0260904	0.0275889	0.0202874	0.022711	0.0644174	0.0216266	0.0210138	0.0241288	0.0207468	0.0248028	0.0226109	0.0101115	0.0170157	0.0179152	0.0235523	0.0244103	0.021465	0.0136583	0.0173399	0.0181484	0.0287667	chr1	168105727	-	cg05641439	53609452		AACRAACTACACCCAACAAAATAAAATAAACCTCTCAAAAACCCCAAACC		II			NA	NA	NA	NA	NA	NA	chr1:168105316-168106158	Island	CGGAGAAACGGGGCGGGCTGCACCCAGCAGAATGGGGTGGGCCTCTCAGAAGCCCCAGGC[CG]CAGGGGAGGGGCGCGCCCCCAACATCTTCCCACAAAGAGCTCCAGCTCTCCAAAGCAAGG
cg05693740	0.0506604	0.0588539	0.0549811	0.0657477	0.078263	0.0823586	0.0457632	0.0480071	0.0349031	0.0457832	0.0295288	0.0386895	0.0265846	0.0422174	0.0606801	0.0391984	0.0794584	0.0458158	0.0443792	0.0759475	0.077382	0.0520547	0.0270235	0.0437121	0.0657835	0.045274	0.0798309	0.039567	0.0529932	chr12	110841898	-	cg05693740	22601431		AAATATTCTAATCRAACRCCAAAAACAAACCTAACRACCTTTACAATAAC		II			rs116185196	0.02954	NA	NA	NA	NA	chr12:110841021-110841548	S_Shore	CAACTGGAATTAAATATTCTAATCGGGCGCCAGGGACAGACCTAACGGCCTTTACAGTGG[CG]CATGCGCACCAGGCTAGGGCCGCCGCGCCCCTCCTCAGGTGTTTTGTGTTCCTGCCAAGT
cg05723825	0.698366	0.634072	0.583273	0.503933	0.662828	0.62935	0.554242	0.569812	0.420372	0.452708	0.539995	0.450262	0.521842	0.520646	0.549101	0.571546	0.684606	0.69236	0.664758	0.679939	0.521259	0.473622	0.440122	0.442105	0.566314	0.57714	0.4889	0.465749	0.612885	chr2	95537475	-	cg05723825	30617439		CCRCACCTCCAAATACCTACTAAAAAAATAATTCCAAAACTACTATACTC		II			NA	NA	NA	NA	NA	NA	chr2:95537196-95537810	Island	ACCGCCAGCTTCCGCACCTCCAAGTACCTGCTGGAGGAGTGGTTCCAGAACTGCTATGCT[CG]CTACCACCAGGCCTTCGCCGACCGCGACCAGTCGGAGCGGCAGCGGCACGAGAGCCAGCA
cg05726910	0.0205287	0.0215511	0.0232305	0.0240633	0.0204874	0.0182391	0.015016	0.0221554	0.0263381	0.0230756	0.0175155	0.0248216	0.0263385	0.0169523	0.0202154	0.0210946	0.022898	0.0253592	0.0201029	0.0133356	0.0241044	0.0202103	0.0159286	0.0246128	0.0285677	0.0191416	0.0190127	0.0189434	0.0179622	chr3	48885437	-	cg05726910	40727498		TCRAACTATCRAAAAATCRAAACAATAAAATATTCCTAATACCAACTCAC		II			NA	NA	NA	NA	NA	NA	chr3:48884503-48885406	S_Shore	GACCCGCCCCCTCGGGCTGTCGGGGGGTCGAGACAGTGGAGTGTTCCTGATGCCAGCTCA[CG]GAGGGAATCCAGGGAATTAGGTAATGAACGGTCTACCCATGAAGGGGACCGATTAGTGCC
cg05741837	0.0256993	0.0205325	0.019045	0.0268318	0.0276961	0.0224788	0.0297675	0.0198823	0.0362697	0.0332801	0.0239567	0.0412896	0.0258285	0.0221869	0.0198249	0.0271445	0.0282742	0.023887	0.0345429	0.0215633	0.0250637	0.0242287	0.0277804	0.0219735	0.0341144	0.0351582	0.0166563	0.0216912	0.0253262	chr8	27632005	-	cg05741837	10687495	58626309	CAAAACAAAAACTAATACTCCACCAATCACCAAACCAACCCCTAAAAACA	CGAAACAAAAACTAATACTCCACCAATCACCGAACCAACCCCTAAAAACG	I	C	Grn	rs35430328	0.210574	NA	NA	NA	NA	chr8:27631846-27632323	Island	CACCAGGGTGGGCGGGGCAAGGGCTGGTGCTCCACCAATCACCGAGCCAGCCCCTGGAAG[CG]CTGAGCCGTGGCCAATCGGAACGCAGCGGCTTCCTCCTAGCCTGGCGCGCGATTATTTGA
cg05782707	0.929661	0.930928	0.830779	0.902831	0.912625	0.907835	0.88202	0.864734	0.478999	0.398807	0.380405	0.379794	0.853484	0.810456	0.795015	0.799379	0.799876	0.902827	0.902672	0.816824	0.927105	0.858666	0.857628	0.853346	0.770365	0.792546	0.875968	0.893972	0.85423	chrY	9641402	-	cg05782707	16715378		ACATACAACAACATTTAAAACTCAAATTAACRCCACCCTAAAAAACTCCC		II			NA	NA	NA	NA	NA	NA		OpenSea	GCAGTACTCCAGCATGCAACAACATTTGGAGCTCAAATTGGCGCCACCCTGGAAAACTCC[CG]ATTTGACCTCTTTCATACCCAGAGCCAAGTGGGAGTGGAATAGATTGATGCTGGGTGGGA
cg05804598	0.674736	0.697873	0.634463	0.69761	0.636745	0.702222	0.611415	0.620801	0.750081	0.744041	0.767788	0.782736	0.693359	0.758701	0.678636	0.6813	0.667217	0.715932	0.638952	0.610086	0.661405	0.674887	0.649086	0.676492	0.637771	0.688174	0.679048	0.678152	0.640668	chr15	23312047	+	cg05804598	52624430		TAAATAACCRTCTCCCTTCCCTATATCCTAATAAAAAACRATACAATACC		II			NA	NA	NA	NA	NA	NA		OpenSea	GCACTGCACCGCTCTTCACCAGGGTACAGGGAAGGGAGACGGCCACCCACCTCTGAGTGA[CG]GCACTGCACCGCTCTTCACCAGGACACAGGGAAGGGAGACGGCCACCCACCTCTGAGTGA
cg05809553	0.0124381	0.00683054	0.0119129	0.0192217	0.013653	0.00732196	0.00909945	0.0146232	0.0240823	0.0158461	0.00830957	0.0386848	0.0151216	0.0156779	0.00727011	0.0124547	0.0101243	0.0165005	0.00954023	0.0109055	0.00981818	0.0133	0.0144074	0.0317229	0.0140807	0.0116571	0.0211604	0.0196243	0.00976441	chr5	150137888	-	cg05809553	38795415		ACTCCATAAATACACTTTCAACTTCTTACATAACATACTATATTCTAAAC		II			NA	NA	NA	NA	NA	NA	chr5:150138371-150138714	N_Shore	ATTGTCCTCTAGCTCCATAAATACACTTTCAGCTTCTTACATGACATACTGTATTCTGAG[CG]CTTTTCACATAACTCACGCCGCCCCAACCTCTTCCCGGCTGCAGGCCTTGGCCTGAGTCA
cg05859395	0.977321	0.969198	0.97356	0.979511	0.971095	0.973995	0.970426	0.970165	0.977045	0.978671	0.972093	0.981208	0.981596	0.977946	0.968415	0.975083	0.977106	0.973477	0.976657	0.969481	0.976877	0.977094	0.978728	0.97471	0.977556	0.97792	0.978116	0.977434	0.971948	chr5	203595	+	cg05859395	14601381	30659353	CTTTACACACATACATTATTTAAAATCCATAAAACCCCTTAAACACAACA	CTTTACACGCATACGTTATTTAAAATCCGTAAAACCCCTTAAACGCGACG	I	A	Red	NA	NA	NA	NA	NA	NA		OpenSea	GAGCATGGCAGGGGGCCCGTGTCTGTTGCAGGCAGCGCATGTTGGCTCTGAGCCCGCCTC[CG]CCGCGCTCAAGGGGTTCCACGGATTTCAAACAACGCATGCGTGTAAAGCGTGTACAGCTC
cg05926943	0.0235989	0.0243303	0.0231668	0.0302381	0.0239324	0.0263263	0.0213307	0.0254473	0.0224427	0.0251337	0.0182989	0.0190637	0.019819	0.0212324	0.0229145	0.0223771	0.0295559	0.0245151	0.0220269	0.0316488	0.0276882	0.0209567	0.0246254	0.0234899	0.0195317	0.0210312	0.029515	0.0226942	0.0270361	chr16	50100517	+	cg05926943	52657329	26716447	AACCAAACCAATACCTAATAACACACAAAAAACACTAAATAACCACTACA	AACCGAACCAATACCTAATAACACACAAAAAACGCTAAATAACCGCTACG	I	A	Red	NA	NA	NA	NA	NA	NA	chr16:50099720-50100534	Island	CAGGAAGGGTGCGGGGCGGTGCCCACCGCTGGCCTCCCCCGCGTCTGGGCTGCGGGCGGT[CG]CAGCGGTCACCCAGCGCCTTCTGTGTGCCATCAGGCACTGGCCCGGTCTCCCGTTTGCAG
cg05927579	0.862526	0.736598	0.714222	0.674836	0.858367	0.872349	0.819177	0.794574	0.744972	0.746784	0.513348	0.618677	0.662647	0.890213	0.733578	0.828939	0.801329	0.873656	0.708965	0.816373	0.903791	0.770412	0.636132	0.612904	0.812178	0.762952	0.884038	0.729095	0.66078	chr20	43378669	-	cg05927579	65666500		TAATAAATAACCTAATTAAAACTAATATTTAAAAATACCCTTCCAACCCC		II			NA	NA	NA	NA	NA	NA	chr20:43378668-43379438	Island	GAAGTTTGGGGTGATGAATGACCTAGTTAGGACTAGTATTTGGAGATGCCCTTCCAGCCC[CG]GGGACGGGGAGGGACACGCCGGGCAGGCAGGCTGCGGGCGGGACTGTTGTCAGCTGGAGC
cg05937532	0.692381	0.608661	0.606069	0.586693	0.674097	0.664712	0.649345	0.642702	0.659955	0.597623	0.574152	0.511584	0.564159	0.535234	0.643596	0.577454	0.694463	0.618364	0.678592	0.637284	0.676367	0.595009	0.619489	0.603348	0.607587	0.641428	0.569511	0.597829	0.604838	chr16	33040206	-	cg05937532	44661424	42767414	TAACCTAAACCAAAAACCATAACAACAAAAAACCACAAAAAACCAAAACA	TAACCTAAACCAAAAACCATAACGACAAAAAACCGCAAAAAACCGAAACG	I	A	Red	rs74904608	0.155535	NA	NA	NA	NA	chr16:33038921-33040607	Island	AAAAAGCCGCGGTGGCCTGGGCCAAAAGCCATGGCGGCAAAAAGCCGCAAAAAGCCGGGG[CG]GCAGGGCAAGAAGCCACGGCGGGAAAAACCTGCGGCGGCGGGGGCGAAAAGCAGTAAAAA
cg05945943	0.0384984	0.0413668	0.03562	0.0272842	0.0335285	0.0482676	0.0254645	0.0530699	0.0410859	0.0265346	0.039738	0.0235343	0.0348241	0.0268434	0.0382189	0.0348637	0.0253019	0.0361378	0.0442222	0.0520515	0.0661388	0.0403233	0.026432	0.0363689	0.0290625	0.0272133	0.0533708	0.0393243	0.0375982	chr18	60986770	+	cg05945943	61785360		CCTAAAAAAACRTAAAACRATCCCRTAAATAAAAATTCATACCTATACCC		II			NA	NA	NA	NA	NA	NA	chr18:60986621-60988286	Island	TTCGCAGAAGTCCTGTGATGTTTTCCCCTTCTCGGCAATTTACACGCGCGCACACACGCG[CG]GGCACAGGCATGAATCTCTATCCACGGGACCGCTTCACGCCTCCCCAGGAGAGAGACAGG
cg05948305	0.0379414	0.0361872	0.0313651	0.0385999	0.0433258	0.0402631	0.0363013	0.0358493	0.0317034	0.030842	0.0300564	0.0284449	0.030639	0.0324562	0.0427414	0.0349588	0.0323603	0.0369225	0.0461167	0.0501026	0.0358658	0.0381244	0.0361387	0.0385034	0.0298287	0.0477543	0.0368505	0.0364839	0.0357532	chr7	99102447	+	cg05948305	27664481	22730348	AACACTCTACACCCCAATTTAAAATAAATCTATACCTTACTAACAACCCA	AACGCTCTACGCCCCGATTTAAAATAAATCTATACCTTACTAACAACCCG	I	C	Grn	NA	NA	NA	NA	NA	NA	chr7:99102154-99102968	Island	GTAGCGAGGATGCGGGTGAAGAAAACCTAAGGGCCCCAAATTCAACATAAGCGAGGTTTG[CG]GGCTGTCAGCAAGGTACAGACCTACTTCAAATCGGGGCGCAGAGCGTTGGGGGTGGGGGA
cg05953180	0.0432764	0.0429076	0.0338995	0.0326729	0.039667	0.0368557	0.0410259	0.045161	0.0390906	0.0331859	0.0344858	0.0325568	0.0395046	0.0460038	0.0347366	0.0330487	0.0470015	0.0430448	0.0448674	0.0504726	0.0460017	0.0411436	0.0391502	0.0356123	0.0261853	0.040238	0.0409204	0.0411099	0.0472037	chr12	69201920	-	cg05953180	68742436	69786405	TTAACAAAAACAAAACCAATTATATACACACACACAAATACCCAAATACA	TTAACGAAAACGAAACCGATTATATACGCGCGCACAAATACCCGAATACG	I	C	Grn	NA	NA	NA	NA	NA	NA	chr12:69201622-69202663	Island	CCCCGGACCCAATTGGCGGAAGCGGGGCCGGTTGTGTGCGCGCGCACAAATGCCCGGATG[CG]CCGCGACGACCCGCGCGCTCCCCTCGGGCGGTAGGGGGCGCGCACCGAGGCACCGCGGCG
cg05972654	0.958509	0.958315	0.938162	0.954566	0.95687	0.9524	0.949655	0.909925	0.953232	0.958197	0.96586	0.953099	0.956138	0.954253	0.963884	0.952961	0.94539	0.962375	0.95723	0.918822	0.949664	0.962517	0.956807	0.956051	0.956981	0.966037	0.935787	0.932245	0.947246	chr5	1076843	-	cg05972654	27697392	55629490	CTATAAAAACTCACATAAAAAAAATCAAAACCACACTATCCAAAAAAACA	CTATAAAAACTCACATAAAAAAAATCGAAACCACGCTATCCAAAAAAACG	I	A	Red	NA	NA	NA	NA	NA	NA	chr5:1077844-1078056	N_Shore	CAGGTCCCCGTCCTGTGGGGGCTCACATGGAGAGGATCGGGGCCACGCTGTCCAGAGAGG[CG]ATGAGGATGCCAGTCTCGCAGATGAGGACTGTCAGCAGCAGCGCCCACGTGGGCTCCCCG
cg06035456	0.501459	0.444141	0.609454	0.472741	0.484764	0.489677	0.454535	0.556326	0.363891	0.389743	0.419737	0.477583	0.394626	0.467767	0.466104	0.542571	0.465259	0.394055	0.487144	0.545126	0.555431	0.442567	0.394283	0.497479	0.384509	0.403243	0.511943	0.49713	0.578734	chr10	71560212	-	cg06035456	73627463		CCATCAAAAAAATCCTAAAACTAAAACTAAAACCCAAAACTCCTAACCAC		II			NA	NA	NA	NA	NA	NA	chr10:71561302-71562876	N_Shore	TGCCACTGAAGCCATCAGGAGAATCCTAGAACTGGAACTGGAACCCAGAGCTCCTGGCCA[CG]GGCTCTTTCAGCAGCATCGCCTTCTATTCCTGTTGTCCTCCATAGTGGCTGACTGGCCCA
cg06084557	0.0236586	0.0276551	0.0259819	0.0284109	0.0480485	0.0377364	0.0360715	0.0255551	0.0343628	0.0240093	0.0274071	0.0203117	0.0222241	0.0348849	0.0376564	0.0311507	0.0191334	0.0283861	0.0281063	0.0450272	0.0301488	0.0305713	0.0183062	0.0242622	0.0190653	0.0194092	0.0351471	0.0373345	0.0426603	chr14	93799869	-	cg06084557	37680301		CAATCCTAACATTCCRATAACTACTTCTTAACAATAAACACTTATCTATC		II			NA	NA	NA	NA	NA	NA	chr14:93798709-93799804	S_Shore	GTCATTGCTGACAGTCCTGGCATTCCGGTGGCTGCTTCTTGGCAGTGAGCACTTGTCTAT[CG]TAAGCACTTGTCTGCATGGTACTTTTACAGGCACCACCTTGCTACTTGTGTAGTAGGTTA
cg06093039	0.793381	0.762749	0.609647	0.856103	0.846063	0.652192	0.724455	0.802492	0.875479	0.866208	0.837515	0.919466	0.893033	0.837088	0.832408	0.87771	0.67203	0.817752	0.674792	0.783297	0.847602	0.8597	0.833781	0.855036	0.851843	0.709649	0.822166	0.845951	0.773735	chr12	131527216	-	cg06093039	62609378	74788383	ACTACTAACTTCTCCCAACTCCATATTCAATCCCAATAAAATCACAAACA	ACTACTAACTTCTCCCAACTCCGTATTCGATCCCGATAAAATCACAAACG	I	C	Grn	NA	NA	NA	NA	NA	NA	chr12:131529297-131529887	N_Shelf	GGTAGCAGCCTTGCTGCTGGCTTCTCCCAGCTCCGTGTTCGGTCCCGGTGGGGTCACAGG[CG]CTGCGGCTCTGTCTGTCGCAGCCCAGGTGAGCCAGGAGGGGGACGCCGACCTCCAACCCC
cg06162279	0.0119532	0.0148117	0.0111223	0.0146941	0.0119342	0.0120258	0.0103999	0.0151764	0.0149215	0.0149185	0.0120486	0.0168094	0.0160885	0.0118913	0.0122863	0.0129712	0.0139631	0.014138	0.0144834	0.0102198	0.0133576	0.0134858	0.0143295	0.0172348	0.0146957	0.00990571	0.014534	0.0118791	0.0142755	chr10	3827752	-	cg06162279	43683499	15608421	TTTTTAACAAAATATATAAAACACAAACAACCACACACCAAAAAAATCCA	TTTTTAACAAAATATATAAAACGCGAACGACCGCGCGCCGAAAAAATCCG	I	C	Grn	rs144324306	0.0298	NA	NA	NA	NA	chr10:3826853-3828126	Island	CCTCGCAGGCTATTTTTAGCAGGGTATATAAGGCGCGGGCGGCCGCGCGCCGGAGGAGTC[CG]CGCTGTGAGGTGCGCGGCCGAGCCCTGCACTGCGCCCGCGGCCGGAGCTAAGGGAGCCGG
cg06168204	0.570687	0.46761	0.45322	0.386036	0.617279	0.509528	0.564559	0.555254	0.510573	0.379954	0.310839	0.327603	0.298321	0.294581	0.370586	0.301643	0.617145	0.616266	0.6174	0.551135	0.705319	0.480215	0.400623	0.385617	0.377867	0.26335	0.501748	0.492508	0.509208	chr6	27570548	+	cg06168204	48684435		TTAAAATAACACCRAACAAAATAATAAATACCRTTATAAAAACCAAAAAC		II			NA	NA	NA	NA	NA	NA		OpenSea	CTCGTAGTCAGCAGACGCTGACTCCGACAAAGGAGGAAAAGACCTCGGATGGGTGGCGTA[CG]CTCCTGGTTTTCACAACGGTATTTATTATTTTGCCCGGTGCTATTCTAAATGATGCTAAA
cg06177968	0.0300593	0.063711	0.0437561	0.0347153	0.0339628	0.0423912	0.0311377	0.0498193	0.033288	0.032082	0.036275	0.0307345	0.0275448	0.0399557	0.0326944	0.0326798	0.0559343	0.0454621	0.0347557	0.0416085	0.0545063	0.03631	0.032248	0.0313522	0.0307803	0.0381514	0.0355446	0.0296101	0.0403985	chr5	140044542	+	cg06177968	32775454		RAAATATCCCRAATCCRAATTAAAACTTCCATAAAATCTAAATCCTCCTC		II			NA	NA	NA	NA	NA	NA	chr5:140044194-140044716	Island	CGCAGTCCTTCTCAGCATGGACCGCACTTGTGAGGAGAGGCCCGCTGAGGATGGGAGCGA[CG]AGGAGGACCCAGACTCCATGGAAGCCCCAACCCGGATCCGGGACACTCCGGAAGACATCG
cg06182311	0.981519	0.97226	0.985768	0.982037	0.966927	0.967624	0.979186	0.957485	0.964466	0.982756	0.977529	0.987193	0.975419	0.986849	0.984029	0.963313	0.98851	0.971916	0.975106	0.961549	0.967205	0.980635	0.983982	0.967458	0.983627	0.985409	0.966188	0.959271	0.98172	chr16	85001544	+	cg06182311	30657302		CCAAACTTCATACCTTTTTATAACAAAACACRACAACATCACRTATTTAC		II			NA	NA	NA	NA	NA	NA		OpenSea	TCAGGGCCCACCCTGCCTCGAGGTTGCTGTGGGATACTGGGTGGATAACGGCGATACAGG[CG]CAAACACGTGATGCTGTCGTGTTCTGCCATAAAAAGGCATGAAGTCTGGACACGCGCTAC
cg06191810	0.0047726	0.0122683	0.0128484	0.0101564	0.0125314	0.00272142	0.015138	0.00939951	0.00874833	0.0125585	0.0204577	0.0193455	0.00992444	0.00805158	0.0132306	0.0120849	0.0143914	0.012758	0.00402259	0.0088474	0.00990945	0.0147589	0.0148333	0.0117612	0.0154559	0.0135789	0.00664243	0.00645862	0.0108644	chr16	734517	+	cg06191810	36752492	51638307	CAACTAACAAACAAAAACTTTCAACAAAATTATCACCATAATAACCAACA	CAACTAACGAACGAAAACTTTCGACGAAATTATCGCCATAATAACCGACG	I	A	Red	NA	NA	NA	NA	NA	NA	chr16:729438-735815	Island	CCCGGAAGAGGCCTCTACGGGAGGCACTGGGAAGGCCGCCCCGAGAGCGACTATGGGCGC[CG]CCGGTTACCATGGCGACAACCCCGCCGAAAGCCCCCGCCCGCCAGCTGCCCCGCGGGCCT
cg06202470	0.947101	0.946089	0.958573	0.95935	0.943813	0.951426	0.94188	0.949659	0.794821	0.77967	0.788455	0.784703	0.919334	0.957836	0.921391	0.940042	0.900362	0.937996	0.9354	0.962849	0.924841	0.930325	0.949387	0.934919	0.931408	0.941867	0.945426	0.929423	0.933852	chr12	11700489	+	cg06202470	56672358	50807436	TAAAACTAAACTCCACAAAACAAAAAATAACACTTATCAAAAAAACTCCA	TAAAACTAAACTCCGCGAAACAAAAAATAACGCTTATCGAAAAAACTCCG	I	A	Red	NA	NA	NA	NA	NA	NA		OpenSea	CTCGGGACCTGCAGCCCGCCATGCCTGAGCCTCCCCCACCTCCGTGGGCTCCTGTGCAGC[CG]GAGTCTCCCCGACAAGCGCCACCCCCTGCTCCGCGGAGCCCAGTCCCATCGACCACCCAA
cg06216650	0.914752	0.884492	0.837866	0.838928	0.879859	0.853441	0.890094	0.902594	0.792086	0.797763	0.754621	0.820941	0.786092	0.882375	0.888296	0.868814	0.889358	0.913742	0.926108	0.905574	0.782925	0.808999	0.82274	0.90606	0.815241	0.864277	0.867544	0.874069	0.840908	chr2	558183	+	cg06216650	69687349	42728321	ACCATAACATTCATAATATCCATATAAAAAACAAACTAAAAAACAAAACA	ACCGTAACATTCGTAATATCCGTATAAAAAACAAACTAAAAAACGAAACG	I	A	Red	NA	NA	NA	NA	NA	NA	chr2:558069-558469	Island	TTCCAGGACCCGCCCTCTCCCGCCGGAAGCGCCCTCCTCCTGGCGGAAACAGCTTCTCCC[CG]TCCCGCCCCTCAGTCTGCTCTTCACACGGATACCACGAATGCCACGGTGGCCTCCTGAAG
cg06235246	0.259324	0.305039	0.288509	0.31523	0.357905	0.356606	0.297728	0.376307	0.196477	0.176881	0.155876	0.206683	0.184907	0.231402	0.219969	0.22588	0.372026	0.297165	0.211246	0.330035	0.265899	0.271107	0.267769	0.252278	0.283478	0.22052	0.311421	0.171078	0.17854	chr3	195380764	-	cg06235246	65712473		AAAATACCTATTACCAAACRAATAACAAAAAATATCAAAAAACAACACCC		II			NA	NA	NA	NA	NA	NA	chr3:195384521-195385580	N_Shelf	CAGCGTCTGGGAAGATGCCTGTTACCAGGCGGATAGCAAAAGGTGTCAAGGAACAACACC[CG]ATACTTAGCAGACCGGGAAAGGGCGGGGAGGGGGGGGGGTCTCCCTTTCCCCGGGGGAGT
cg06236312	0.0199313	0.030883	0.0232294	0.0209935	0.0185285	0.0235324	0.0195264	0.0315717	0.0243097	0.0165585	0.0248564	0.0170091	0.0192786	0.0235722	0.0183597	0.0262032	0.024366	0.0239903	0.0219195	0.0280955	0.0217363	0.0160784	0.0218812	0.0262937	0.0177023	0.023249	0.0295483	0.0206974	0.0197801	chr17	34890851	+	cg06236312	53709383	16693324	AAATCACAAAACATCTCACCATAATTAAAACCAACAAACCAAACCAAACA	AAATCGCAAAACATCTCACCGTAATTAAAACCAACAAACCGAACCAAACG	I	T	Red	NA	NA	NA	NA	NA	NA	chr17:34890466-34891480	Island	TCCTCCCTAGGGGCGGGGCGAGCACTCGCGGCGCGGGGCGCGCACGTGGCTTGGCCGGGA[CG]CCTGGTCCGGCTTGCTGGCTTCAACTACGGTGAGATGTTTTGCGACCCTGGGGTAAAATG
cg06239170	0.924273	0.905272	0.949675	0.953027	0.915597	0.938079	0.944145	0.941723	0.956176	0.9465	0.946945	0.962694	0.944521	0.937463	0.94163	0.955482	0.957868	0.886109	0.912947	0.921344	0.935734	0.944461	0.948047	0.945047	0.945258	0.955945	0.945624	0.947498	0.93156	chr6	657134	-	cg06239170	13809395	28705406	ACAATTACAAATTCTATTATAAATTCCACAACCCTAAACCTAAAACCACA	ACGATTACGAATTCTATTATAAATTCCGCAACCCTAAACCTAAAACCACG	I	A	Red	NA	NA	NA	NA	NA	NA	chr6:656409-657155	Island	GGGTTCCCGGTTGCGGTTGCGGGTTCTGTTGTGGGTTCCGCAGCCCTAGGCCTGGAGCCA[CG]GAAGGGCCTCCCAACGCCCGTTCTCACCTTCCCTCCAGCCCTCTCACAAAATGCTTCCGT
cg06256374	0.938696	0.93967	0.939546	0.951341	0.938866	0.942363	0.932054	0.93485	0.951313	0.957189	0.943231	0.955831	0.942419	0.9292	0.93131	0.936807	0.936057	0.953393	0.941513	0.93379	0.945851	0.944481	0.933064	0.955056	0.941411	0.941177	0.940314	0.946574	0.950797	chrX	49217059	-	cg06256374	57732319	23726379	AATAACACAAAACAAATTCCCTAAATAAAACCCCCAACAAAAACAAAACA	GATAACACAAAACAAATTCCCTAAATAAAACCCCCGACGAAAACGAAACG	I	A	Red	NA	NA	NA	NA	NA	NA	chrX:49216529-49217011	S_Shore	GCCGGGATCCCCGATGACACAGGGCAGATTCCCTGAATGGGGCCCCCGGCGGGGGCGAGG[CG]GGCGGTGAAGAAGGGGCCTGGCACCTGGGAAGGCTGCGGCCTGGCGAGCGCCCCCCCCAG
cg06282964	0.487765	0.370214	0.376231	0.245567	0.449552	0.387538	0.382032	0.371243	0.24855	0.268506	0.281255	0.19327	0.2833	0.33787	0.338043	0.242635	0.418374	0.550809	0.411712	0.408359	0.224903	0.237775	0.250896	0.219408	0.287336	0.17638	0.324581	0.291633	0.372908	chr2	95537314	+	cg06282964	74616387	51721503	TTTACAAAACAACTCACAAAACAACACTATCTACACCATAATACCTACCA	TTTACAAAACAACTCGCAAAACGACACTATCTACGCCATAATACCTACCG	I	C	Grn	NA	NA	NA	NA	NA	NA	chr2:95537196-95537810	Island	CACTAGGCTGACCGCAACCGGCTGACCACACACAGTCCTCACTCCCCTGGCCCTGGTGGG[CG]GCAGGCACCATGGCGCAGACAGTGCCGCCCTGCGAGCTGCCCTGCAAAGAGTACGACGTG
cg06285911	0.133562	0.197945	0.161603	0.179828	0.216637	0.298976	0.29122	0.262664	0.0713958	0.0793616	0.0690019	0.0645691	0.204331	0.167751	0.225746	0.190268	0.25606	0.267358	0.264315	0.229419	0.247776	0.124434	0.0803125	0.100857	0.146077	0.1156	0.227643	0.0820325	0.0696308	chr18	14179364	+	cg06285911	11760480		CCTAAAACCRAACAACTTCATAATAATAACTTCTCAAACTCCCAACTACC		II			NA	NA	rs143809162	0.0105	rs143809162	0.0105	chr18:14178943-14179710	Island	GGTCGGCGGGGGCGTGGGGGGAGGTGAAAAGGTAACAGGGAGCTGCCCCCTCTCAAGAGC[CG]GTAGTTGGGAGTCTGAGAAGTCACCACCATGAAGTTGTTCGGCTTCAGGAGCCGCAGGGG
cg06309629	0.951554	0.965144	0.953809	0.974671	0.959757	0.96767	0.962346	0.951446	0.689876	0.698103	0.692446	0.712497	0.918675	0.95435	0.942709	0.958085	0.918629	0.950869	0.915783	0.95342	0.94305	0.954874	0.952984	0.933786	0.942247	0.933204	0.938531	0.925755	0.957019	chr10	4076396	-	cg06309629	50652380		TTAAAAACCCTATACTCRCTCACTACACTAAAAATTCTTAAACRATAAAC		II			NA	NA	NA	NA	NA	NA		OpenSea	TGGACAGCAGTTTGAAGGCCCTATGCTCGCTCACTGCACTAAGGATTCTTGAGCGATGGG[CG]ACTTGGTCGACACACAACCCGGGCCCACTGTGCGGAATTGCGTCGAATAAGCTTCTCCCT
cg06353428	0.124304	0.1605	0.202379	0.18639	0.0261136	0.0460455	0.0337053	0.0314564	0.189978	0.185024	0.200107	0.218175	0.240454	0.245896	0.190487	0.27127	0.114016	0.0456208	0.0415916	0.0379307	0.0183453	0.0328995	0.0498316	0.0525504	0.11589	0.0905517	0.0903893	0.0572288	0.0465494	chr16	71660113	-	cg06353428	57641463	13619412	CACCTACCCAAAAAACTTATTAATTATTACCCTCAAATCACTCCCAAACA	CACCTACCCAAAAAACTTATTAATTATTACCCTCAAATCGCTCCCGAACG	I	A	Red	NA	NA	NA	NA	rs4788820	0.137145	chr16:71659829-71660747	Island	CCCGGGCTTGGCCACCTGCCCAAGAAACTTGTTGGTTGTTGCCCTCAGGTCGCTCCCGGG[CG]GGGACACGGAACCCGGCCATGGAAGATCCGTCGGGGGCTCGCGAGCCCCGGGCCCGGCCG
cg06356032	0.0350667	0.026366	0.027746	0.0308219	0.0277613	0.0188245	0.0378688	0.0179226	0.0258367	0.0351205	0.0427005	0.0370987	0.0300295	0.0258513	0.0233682	0.0378661	0.0357151	0.0314095	0.0289026	0.02635	0.0388813	0.024775	0.0517888	0.0342626	0.0407267	0.0473617	0.0383234	0.0236079	0.0278948	chr1	89357260	+	cg06356032	58607301		TACTCTACTACRACTACRTAAATAAATCRTCTATAAAAACTCATCTCTAC		II			NA	NA	NA	NA	NA	NA	chr1:89356963-89357391	Island	TGCCCGCAACAAGACACAACAGACACACCGAAAGCAGGAAGCGAATGTGGCGAAGAGACG[CG]CAGAGATGAGTTTTTATAGACGACTCACCCACGCAGTCGTAGCAGAGCAGGGCTACGGGT
cg06391483	0.953275	0.92372	0.94736	0.964554	0.944612	0.94271	0.950231	0.919915	0.947157	0.941215	0.94681	0.960161	0.949465	0.944895	0.954166	0.929878	0.93987	0.944801	0.939278	0.943752	0.946712	0.938891	0.966149	0.946217	0.949282	0.94715	0.951541	0.932464	0.940189	chr13	111303698	+	cg06391483	57735424	40658350	AACCCAAACTAAACACAAAACACACTCCTCCTAAAACCTACACAAATACA	AACCCAAACTAAACACAAAACACACTCCTCCTAAAACCTACGCAAATACG	I	A	Red	NA	NA	NA	NA	NA	NA	chr13:111301316-111301593	S_Shelf	CGTTCGATCTCAGTATTTGTGGAAAGAGCAAGAAGAGAAAGCCGGTTTGCACTGAAAATC[CG]CACCTGCGCAGGCTCCAGGAGGAGTGTGTCCTGTGCTCAGCCTGGGCTCTCTTTCTGCAC
cg06450446	0.879846	0.905282	0.860686	0.907928	0.861275	0.899218	0.861651	0.880458	0.896933	0.907345	0.87749	0.921743	0.917372	0.863669	0.88586	0.847543	0.842264	0.869953	0.880779	0.849276	0.889402	0.883479	0.892917	0.884098	0.902221	0.88657	0.858666	0.893112	0.870184	chr11	39868372	-	cg06450446	41750509	70794398	AAAAATACCAAACAATAAATACAAATAAATAAATACACACACCATATACA	AAAAATACCAAACAATAAATACAAATAAATAAATACGCGCACCATATACG	I	A	Red	NA	NA	NA	NA	NA	NA		OpenSea	TTCATCTCACTAGGGAGTGCCAGACAGTGGGTGCAGGTAAGTGGGTGCGCGCACCATGTG[CG]AGCTGAAGCAGGGCCAGGCATTGCCTCACCTGGGAAGCGCAAGGGGTCAGGGAGTTCCCT
cg06454464	0.976475	0.9657	0.96184	0.972893	0.974893	0.936271	0.952525	0.960281	0.978915	0.967718	0.970686	0.976735	0.972384	0.976719	0.962346	0.947455	0.954361	0.956997	0.957538	0.950871	0.964469	0.973442	0.966192	0.961421	0.976161	0.960309	0.968311	0.969546	0.956075	chr8	143427921	-	cg06454464	52677499		TACACCTTATAAAAACCTTTTAAAATCTCCAAAACCACRATATACCTTTC		II			rs9324583	0.455869	NA	NA	NA	NA	chr8:143429001-143429224	N_Shore	TGATCCTCAGATGCACCTTATAAAAGCCTTTTAAAATCTCCAGAACCACGATGTGCCTTT[CG]ATCCACGGCACCCCAGAGTCACAGACACGCCGTGTGCGCCAGGCTGAGGCCTCCGAAGCC
cg06476093	0.03317	0.0381164	0.029081	0.0258981	0.0366567	0.0276076	0.0286907	0.0306354	0.0374868	0.0340954	0.0267366	0.0178076	0.0246396	0.0329916	0.0368265	0.0249436	0.0277547	0.0317201	0.0368768	0.0335951	0.0409826	0.0282466	0.0315836	0.0295881	0.0285268	0.0268956	0.033307	0.0293	0.0326817	chr2	224903977	-	cg06476093	43602323	19774319	CAAAAAAAATCACAACCAAAAAAAAACAACAATAACACCTACAAACACCA	CGAAAAAAATCACAACCGAAAAAAAACAACGATAACGCCTACAAACGCCG	I	C	Grn	NA	NA	NA	NA	NA	NA	chr2:224903221-224904735	Island	AAGCGGCGGCGGCGAGGAGGGTCACAGCCGGAAAGAGGCAGCGGTGGCGCCTGCAGACGC[CG]CGCAGCCCGGGCAGCCCCACAGCGCAAGCTGGCTGCCGCGGCGGCGGGGGCTTTATCGGC
cg06528830	0.00969384	0.0098984	0.0128287	0.00982673	0.0135888	0.00739167	0.00822689	0.0109179	0.0105637	0.0152529	0.0128559	0.0166256	0.0111164	0.0113493	0.0111332	0.011335	0.0102355	0.0216135	0.0109559	0.00620077	0.0104286	0.0121832	0.00800195	0.0177708	0.00938453	0.0155669	0.0108968	0.00966624	0.00949546	chr8	124054578	+	cg06528830	36703424	27769444	AAACAATAAAATCAACACTTACCCTTTAAACAACAAAACTTCTAATCACA	GAACGATAAAATCGACGCTTACCCTTTAAACGACGAAACTTCTAATCACG	I	T	Red	NA	NA	NA	NA	NA	NA	chr8:124054057-124054733	Island	ATTCGGACCAGCGAGGCAGCCTTCTGAGGCGAAACTTCCCCTTCCGGCGACCGCGGACGA[CG]TGACCAGAAGTCCCGCCGCTTAAAGGGTAAGCGCCGATTTTACCGCCCGGCCGAGGCTCG
cg06621309	0.220278	0.281724	0.21753	0.285354	0.133764	0.105088	0.0942775	0.119865	0.231249	0.290671	0.354436	0.276092	0.242323	0.265734	0.265423	0.276968	0.109541	0.0605723	0.116962	0.120662	0.248805	0.2393	0.248961	0.312781	0.254778	0.183447	0.257083	0.24056	0.209878	chr2	10443758	-	cg06621309	57762409	71689437	TACATAACTTAAAAACCTCAAAAACAACTAAAACCCAACAAACAAAAACA	TACGTAACTTAAAAACCTCGAAAACAACTAAAACCCGACGAACAAAAACG	I	A	Red	NA	NA	NA	NA	NA	NA	chr2:10442308-10444509	Island	TGGTCGGCGCAGTGCGTAGCTTAGGAGCCTCGAGGACAGCTGGGACCCGACGGGCAAGGG[CG]GGCCTCGCGGGCAGGCTGGGCAGCCCTCAGGGAACAGGTCCGTGCGGCCCACGTGGGTCG
cg06624832	0.0222019	0.0243213	0.0220544	0.0272658	0.0225801	0.0328707	0.0196885	0.0259854	0.0158575	0.0195906	0.0277203	0.0155909	0.0143614	0.0226737	0.0252595	0.0310808	0.0295359	0.0231719	0.0271804	0.0423321	0.0310963	0.0272023	0.0169676	0.0222037	0.0178117	0.020761	0.0206608	0.023798	0.032213	chr17	72772340	-	cg06624832	15764371		CCACTTCAAAACAAAACRAACTTAATCTTAAACCCTCCCCTTTAAATAAC		II			NA	NA	NA	NA	NA	NA	chr17:72772244-72772692	Island	CCCGCCCCCGACCACTTCAGGGCAAGGCGGGCTTAGTCTTAGGCCCTCCCCTTTGAGTGG[CG]TTCTAGACCACTCTCTTCGACCCTCCAACCACGCGGACCCGGGTACTGCCAAGCTCACAC
cg06632794	0.0682093	0.0730743	0.0678687	0.0796072	0.114001	0.088341	0.0814876	0.114177	0.06052	0.0622981	0.0578104	0.0544098	0.0734309	0.0723081	0.0602536	0.0619967	0.127057	0.0890049	0.0866272	0.0998833	0.10207	0.0670867	0.0627657	0.0533297	0.0907614	0.085888	0.106331	0.0578535	0.0568478	chr1	120190859	-	cg06632794	21800372		CCRCTAACTAACTAATTAACTAACTAACTAACTAACTAACTAACTAACTC		II			NA	NA	rs141118537	0.0325	NA	NA	chr1:120190377-120191251	Island	CGCTGGGTGGCCCGCTGGCTGGCTGGTTGGCTGGCTGGCTGGCTGGCTGGCTGGCTGGCT[CG]CTGGCTGGCTGCCCGGCTGACTCCTCACTGGGGCTTCCTGTAGGGCTGGACAAAGGACAT
cg06698742	0.0178887	0.0203301	0.0293755	0.027915	0.0206889	0.0213514	0.0160864	0.0174351	0.0269519	0.0280389	0.0326806	0.0297637	0.0496734	0.0159024	0.0197951	0.0203019	0.0199512	0.0232177	0.0315598	0.0164005	0.023667	0.0243485	0.0241748	0.019085	0.0267495	0.017824	0.0239111	0.0254943	0.0216962	chr11	85359218	+	cg06698742	74723311		ACAACAAAAAAAACTAACTACACTTCTACTTACTCTCATTTACRCRCAAC		II			rs2290823	0.257249	NA	NA	NA	NA	chr11:85358865-85359226	Island	TGAAGTAAATGTCCCGGTGTCAGGAGAAGCACGACGCGGTGACACGCTAGCTACCAGCAG[CG]CTGCGCGTAAATGAGAGCAAGTAGAAGTGTAGTTAGCTCTTCCTGCTGTCTTTTCACTTT
cg06737308	0.684597	0.764734	0.660037	0.878418	0.60764	0.818425	0.714042	0.807514	0.865226	0.861337	0.931557	0.932691	0.873068	0.908158	0.897897	0.900842	0.64364	0.621692	0.50232	0.747909	0.893124	0.921188	0.913887	0.892576	0.903519	0.932589	0.871953	0.7669	0.524963	chr4	185021514	-	cg06737308	27715457		TTATCTTCTCAAAAACATACAACTAAAACCAAACCCATAAAAAAAAACCC		II			NA	NA	NA	NA	NA	NA	chr4:185018390-185018721	S_Shelf	TGTACCTCACATTATCTTCTCAAGGGCATACAGCTGAGGCCAGGCCCATGAAGAAGGGCC[CG]CCACACACCTCTCCACCTCCACAGTGGGAATGTCCATCTGTGGATCCGCAAGCTCCTGGT
cg06739855	0.0511164	0.0639025	0.0500474	0.04323	0.0548722	0.0572146	0.0563985	0.0716487	0.0605895	0.0399993	0.0364073	0.0341142	0.0383349	0.0462414	0.0562635	0.0346186	0.0624202	0.057319	0.0702401	0.0646776	0.0465248	0.0546163	0.0462991	0.0457298	0.0464452	0.0386431	0.051941	0.0670972	0.0519747	chr1	17240204	-	cg06739855	45636341	58762382	CAAAACCTCAAAATCATCACTAAAAACTATAACAAAACTAACATAAAACA	CGAAACCTCGAAATCGTCGCTAAAAACTATAACGAAACTAACATAAAACG	I	T	Red	rs76648159	0.036597	NA	NA	NA	NA	chr1:17240038-17240970	Island	AGGTCAAATCACCGAAGCCTCGGGATCGTCGCTGGGGGCTGTGACGGGGCTGGCATGAAA[CG]TCCCTCTGTCTGGCTGGGCGATGGGTCAGTGCTCAGGAGTTTCAGGCCTTTAAGGCCCGG
cg06745957	0.0490395	0.0405541	0.0393734	0.0467682	0.0689917	0.0482591	0.0461166	0.0425219	0.0618077	0.0452727	0.0447507	0.0328031	0.0475888	0.0471135	0.0531761	0.0564941	0.0558461	0.0426225	0.0493364	0.0683278	0.0599305	0.0492995	0.0494282	0.0315873	0.0453945	0.0430708	0.0424452	0.0499591	0.0417635	chr11	74204835	-	cg06745957	56720369	39736369	ATAAACCTAAAAACATAACCTAAAAAACAAAAACTCAAAAACACACCCCA	GTAAACCTAAAAACGTAACCTAAAAAACGAAAACTCGAAAACACACCCCG	I	A	Red	NA	NA	NA	NA	NA	NA	chr11:74204135-74204856	Island	CCCGCCCTCTCCGTGGGCCTGGGGGCGTGGCCTGAGGGGCGGGGACTCGGGGGCACACCC[CG]AGCCGCAGCTCCCAGGTGCGTGTTAAAAGCTGGAGGGGGGATATGTGATCCCAGGACCAA
cg06783121	0.928954	0.9427	0.945109	0.925366	0.95081	0.97209	0.959016	0.935825	0.897513	0.795737	0.846787	0.786603	0.93772	0.933652	0.928662	0.92838	0.962849	0.974034	0.941563	0.920162	0.94204	0.935849	0.958191	0.942905	0.758621	0.882037	0.817753	0.966796	0.95347	chr5	176314628	+	cg06783121	49772360		TATAAATAATAATAACCRAAAAATAACRATAATAACTACCRTAACTACCC		II			rs6875296	0.275569	NA	NA	NA	NA	chr5:176314451-176314662	Island	TCATGGTTCAACCGGAATGGGGCCAGGGTCTCCTCCAGCAGGCGCCGGTGGGCAGCCAGA[CG]GGCAGCCACGGCAGTCACCATCGCCACTCCCCGGCCACCACCATCCACAGAGGGGATTAA
cg06813597	0.932996	0.930737	0.92352	0.926572	0.90773	0.910036	0.925521	0.923355	0.924524	0.959851	0.94155	0.940558	0.947107	0.92981	0.93375	0.915291	0.938275	0.966211	0.924612	0.907407	0.932086	0.927123	0.933827	0.93266	0.928319	0.932731	0.946865	0.918889	0.936996	chr1	16262713	+	cg06813597	31630463		ACCTAAACAACTATCTTAATCCRAAAAAACAAACCAACAAAAAAAACRAC		II			rs78672987	0.000141	NA	NA	NA	NA	chr1:16260870-16261155	S_Shore	CCGGTACGGCGACATCCGCACCTACCACCCCCCGGCCCAGCTCACACACACTCAGTTTCC[CG]CCGCTTCCTCTGTTGGCCTGCCTTCCCGGACCAAGACAGCTGCTCAGGTGAGCCAGCCAG
cg06852652	0.954377	0.912861	0.887466	0.940957	0.923102	0.935565	0.918834	0.950806	0.737829	0.674369	0.628327	0.698724	0.916527	0.797931	0.908887	0.935427	0.942415	0.875005	0.89965	0.931683	0.912959	0.912778	0.886291	0.955205	0.903005	0.890979	0.889473	0.944725	0.937406	chr10	96442031	+	cg06852652	65604469		TCCCACAACTCATAAATAACAAACTAAAATTTAAACTAAAATCTTCTAAC		II			NA	NA	NA	NA	NA	NA		OpenSea	TATTTTGCTAAAACTGTTCTCAAGGCAGCTCTGGTGTAAGTGAGAATATACCACAGCGGG[CG]TCAGAAGATCTCAGTTCAAATCCCAGCCTGCCATTTATGAGCTGTGGGACACTGGACAGG
cg06873352	0.0835053	0.0577662	0.0308889	0.0410056	0.261427	0.169028	0.202271	0.126727	0.0802928	0.0513152	0.0992903	0.0515262	0.0313011	0.0622315	0.077786	0.0564055	0.141679	0.184467	0.221179	0.160694	0.198416	0.08389	0.197823	0.0845517	0.0637163	0.101215	0.091479	0.0690003	0.249374	chr17	61820015	-	cg06873352	19745493		AACTACATCCAAATAAAAACTTATAAAAATATACCCCTAAAAAACCRAAC		II			NA	NA	NA	NA	NA	NA	chr17:61818684-61819397	S_Shore	GGGAGGAGTTTAGCTACATCCAAGTAGGGACTTATAGAAATATGCCCCTGGAAGGCCGGG[CG]CGGTGGCTCACGCCTGTAATCCCAGCACTTTGGGAGGCCGACGCGGGTGGTTCACTAGGT
cg06943149	0.0284874	0.028222	0.0204739	0.0214554	0.0258504	0.0347095	0.0281435	0.0268795	0.0256682	0.0181817	0.0292001	0.0207536	0.0137163	0.0219962	0.0253106	0.0259943	0.0306764	0.0347335	0.036293	0.027588	0.0257408	0.0232003	0.0232297	0.0227422	0.0316812	0.0199085	0.0257008	0.0269786	0.0213026	chr12	77157476	+	cg06943149	25629411		CAAAATCRTCAACCAACTCCAAAAAAATTTAAACCCRTCAAACTTAAATC		II			NA	NA	NA	NA	NA	NA	chr12:77157518-77158405	N_Shore	GACCTTTTCAAGTGTGGAGGAAAGGGAAGCTGCTTTTGTCTTCAGGAATGATGCAGGTCT[CG]ACTCAAGCCTGACGGGCCCAAACCTCCCTGGAGCTGGCTGACGACTCTGCCCGAGTTCCT
cg06949053	0.0274475	0.0293226	0.024681	0.021196	0.0273708	0.0413571	0.0294625	0.0311128	0.0269661	0.0291194	0.0222843	0.0181497	0.0216475	0.0206871	0.0370461	0.0269262	0.0266624	0.0412047	0.0335097	0.0353826	0.050832	0.0328694	0.0286744	0.0232377	0.0207362	0.0246544	0.0228892	0.0340492	0.033222	chr19	28285395	+	cg06949053	54675446		ATAACACAAATTCAATAACCAACATAAATTTAAAAACAAAAATCAACACC		II			NA	NA	NA	NA	NA	NA	chr19:28284528-28285129	S_Shore	TACAGTCTCAGCATGCGCAGGGTTCAAGGGTGTTGCGCAGCCCCGCAGGGAGGGGCAGGG[CG]GTGTTGACCTCTGTTTCCAAACCCATGCTGGCTACTGAATCTGTGCCACCCCTGGCTAAG
cg06963524	0.910764	0.914045	0.926605	0.924398	0.898416	0.910204	0.910273	0.915067	0.912553	0.921291	0.922787	0.934575	0.910257	0.896613	0.918169	0.915786	0.920497	0.92549	0.912678	0.891713	0.911451	0.903919	0.922515	0.919082	0.912203	0.912754	0.921153	0.911183	0.909542	chr2	198235557	+	cg06963524	42783433	49716346	AACTCAAACCACACAAAAATCCACAAAATCAAAAAAACTCAAACATAACA	AACTCGAACCGCACAAAAATCCACGAAATCGAAAAAACTCAAACATAACG	I	A	Red	NA	NA	NA	NA	NA	NA		OpenSea	CTCGATTTCTCGCCGGGCCTTAGCCACCTTCCCGGGGGGCAGGGCTCGGGACCTGCAGCC[CG]CCATGCCTGAGCCTCCCCGACTCCGTGGACTCCTGTGCGGCCCGAGCCTCCCCGACGAGC
cg06978273	0.0244558	0.0247094	0.0279053	0.0273454	0.0293401	0.0196811	0.0220128	0.0292761	0.0232871	0.0286236	0.0244172	0.0288292	0.0327478	0.028181	0.0234118	0.0238563	0.0258362	0.0266125	0.0243096	0.0181583	0.0214645	0.0277697	0.0350366	0.0249908	0.0350275	0.026444	0.0217064	0.019788	0.0283074	chr10	71168453	+	cg06978273	30739471	25607475	AACCAATCCACAAAAAAACACCCAAAAAAAACTTACAAAAACTACCTTCA	AACCGATCCGCAAAAAAACGCCCGAAAAAAACTTACGAAAACTACCTTCG	I	C	Grn	NA	NA	NA	NA	NA	NA	chr10:71168699-71168952	N_Shore	CCAAAGGCAAATCCGCCCGGCTGGGAGGAACGCGGTCAGGCTCTGGCCCCAGACTTCGCG[CG]AAGGCAGCTTCCGCAAGCTTCTCCCGGGCGCCCTCTTGCGGACCGGCCTTGAGACCGTAA
cg07028241	0.959372	0.941947	0.948404	0.965669	0.960956	0.896327	0.946677	0.949387	0.953205	0.970853	0.961837	0.96565	0.955769	0.955795	0.94521	0.954091	0.969987	0.945128	0.969623	0.906486	0.936134	0.970284	0.957467	0.957965	0.963049	0.955886	0.957717	0.937101	0.939711	chr6	32134378	-	cg07028241	12730505		CTACAACCAACCAATATACAAACCCTACCTAACCTTATACRCTAAAAAAC		II			NA	NA	NA	NA	NA	NA	chr6:32134460-32135196	N_Shore	TACAACGAGTCCTACAGCCAACCAGTGTACAAGCCCTACCTGACCTTGTGCGCTGGGAGG[CG]CATCTGCAGCACTTACAGGTGAGGGATGGGGAGATGGGACCCCAAGAACCCCAACTAGGA
cg07056812	0.24176	0.236523	0.252223	0.238702	0.252999	0.280447	0.265809	0.280382	0.223975	0.207367	0.201442	0.177763	0.220899	0.247896	0.270171	0.211393	0.30503	0.285152	0.236733	0.258529	0.281336	0.244417	0.253219	0.228892	0.225972	0.241844	0.232236	0.279365	0.249566	chr1	148854228	-	cg07056812	70771302		ACCAAAAAAACTAAACCAAAAACACCCCTCAAAACTACCCTTACCAAAAC		II			NA	NA	NA	NA	NA	NA	chr1:148853996-148855761	Island	GGAATCCCTGAGCCAGGAGAGCTGGACCAGGAGCACCCCTCAGAGCTGCCCTTGCCAGGA[CG]CCAGTAGAGCTGGCAGCCGAGTCTGCCGCTCCCGCCCTCAGAGCCGTGGCGGCGGGGACA
cg07065256	0.971582	0.975853	0.97547	0.971511	0.977397	0.978185	0.978047	0.971483	0.966625	0.974798	0.969427	0.968853	0.961184	0.967825	0.979817	0.97628	0.957378	0.973614	0.970941	0.983894	0.967568	0.971461	0.963208	0.971771	0.964358	0.971625	0.96414	0.970598	0.974918	chr12	121420721	-	cg07065256	44725430		AACTCACTTCCATACAATACTTTAAAATTCACAAAAAACTTACAAAATAC		II			NA	NA	NA	NA	NA	NA	chr12:121416485-121416817	S_Shelf	AGTTGACCATCAACTCACTTCCATACAGTGCTTTGGAGTTCACAAAGGGCTTACAAAATG[CG]CTAAGCTCATTTTTTCCTCCTCCCCATCTCTGAAGTCTGAAATATCATTAGCCCCATTTC
cg07152091	0.0664628	0.0478281	0.074344	0.0879681	0.0543152	0.0437821	0.0481643	0.0603022	0.0877049	0.0710593	0.0619692	0.10898	0.0644917	0.0518064	0.0698592	0.0675181	0.0662449	0.0604488	0.0573843	0.0473107	0.0641938	0.0693304	0.0755874	0.0792068	0.0869064	0.0760867	0.0600269	0.0462695	0.0618389	chr7	127807283	-	cg07152091	54763420	37737466	AAAAAAAAACCTTATCTATCCCCCTCAACTAAATAAAAAACCCCAACTCA	AAAAAAAAACCTTATCTATCCCCCTCAACTAAATAAAAAACCCCGACTCG	I	A	Red	NA	NA	NA	NA	NA	NA	chr7:127806677-127808849	Island	GGTAGAGGGTGGGAGGAGGGACCTTGTCTGTCCCCCTCAGCTGGGTAGGAAACCCCGACT[CG]GACCTGTCCTTGAGCGCGGGGGATCTGGGCACCCCCTCCCCCAGCAGGTTCCCGAGAGTC
cg07217630	0.0152474	0.0166578	0.0144736	0.0122968	0.0157286	0.0278556	0.0144595	0.0156999	0.0200969	0.0137663	0.013368	0.0122573	0.0150058	0.014255	0.0172116	0.0212066	0.0109877	0.0181208	0.0153229	0.0206875	0.0149749	0.0134617	0.012401	0.0164275	0.0140982	0.011554	0.0187677	0.0200655	0.0180795	chr13	60738113	+	cg07217630	73777327	45643310	ATATTTCACAATACCCAAAAAAAACAATACCTCAACATATCATTAATCCA	ATATTTCGCAATACCCGAAAAAAACGATACCTCAACGTATCATTAATCCG	I	A	Red	NA	NA	NA	NA	NA	NA	chr13:60737660-60738285	Island	CAACACATCTGAAAACTCCCGCCACCCGTGTTGGCCCGGGACTGGCCAATCCCGCGCCGC[CG]GATCAATGACACGCTGAGGCACCGCCCCTTCCGGGCACTGCGAAACATGATTGGCCTTGC
cg07238747	0.0269585	0.0247913	0.0213264	0.0288441	0.0249928	0.0152702	0.0330525	0.0237062	0.0307383	0.0299431	0.0307526	0.0312283	0.0305504	0.0283428	0.0294249	0.0238836	0.0248873	0.0270343	0.0226654	0.0260993	0.0262399	0.0236272	0.0278301	0.0301212	0.0287471	0.0214616	0.0220741	0.0297396	0.0248009	chr22	31063727	+	cg07238747	36706493	58669330	AACTAAATAAAATAAAATACAATAAACTAAACTAACCCTACTTCACCACA	AACTAAATAAAATAAAATACGATAAACTAAACTAACCCTACTTCGCCACG	I	A	Red	NA	NA	NA	NA	NA	NA	chr22:31063462-31064384	Island	GCCCCACCCTGGCTCAACCTGTTACCCGCCCTGCCGGCAAGCCGGGGTCACTGCAGTCCC[CG]TGGCGAAGCAGGGTCAGCTCAGCTCACCGCACCCCACTCCATCCAGCCCTGCCCATCTCT
cg07361448	0.971363	0.964413	0.965754	0.960791	0.963202	0.957402	0.958038	0.946425	0.97265	0.97292	0.963529	0.974385	0.976985	0.974834	0.938327	0.952898	0.961676	0.965134	0.963509	0.95298	0.971273	0.950373	0.972219	0.974378	0.96494	0.976381	0.959062	0.942136	0.972125	chr16	27230286	+	cg07361448	66660431		CATCRCCCAAACTACAATAATCRAAAATACTAATATCCTACTTCAACTCC		II			NA	NA	NA	NA	NA	NA		OpenSea	GGCTGCGGTGTCCCCAGCCGGATCCCCACATCTCATGTCTGCTCTGCCGCCCACAGATCC[CG]GAGTTGAAGCAGGACATCAGCATCCCCGACTACTGCAGCCTGGGCGATGGGGAGGAGGAG
cg07389463	0.870159	0.799304	0.831117	0.89511	0.896508	0.856333	0.841722	0.84187	0.8681	0.897879	0.860578	0.933112	0.875355	0.866306	0.851398	0.861701	0.883317	0.807666	0.838979	0.815455	0.867467	0.855716	0.867973	0.84599	0.854321	0.859932	0.884991	0.860283	0.766041	chr12	132296394	+	cg07389463	44607306		CTAAAAACTCTCTAAAACACACRCAAACCTAAAACTAAACCCTCTTTTAC		II			rs11246827	0.466152	NA	NA	NA	NA	chr12:132293443-132293816	S_Shelf	AGCTGACAGATGGGTCCCGAGCACGTCCTTTCCCCAAGCAGTATCCTGGGAAGAAAGGGA[CG]CAAAAGAGGGCTCAGCCTCAGGCCTGCGTGTGCTTCAGAGAGCTCTCAGAATGTGCTTTG
cg07393414	0.0251225	0.030977	0.0287489	0.0202513	0.0225471	0.0291483	0.03451	0.0332542	0.0291313	0.0166461	0.0221146	0.0162629	0.0286271	0.0271676	0.0290391	0.0295411	0.0350937	0.0240661	0.0256969	0.0300807	0.032339	0.0221151	0.0186591	0.0155671	0.0306813	0.0263539	0.0266564	0.0300262	0.0215853	chr8	124286746	+	cg07393414	42711331	17626430	AACCCCAATAAAATAACAAAATCTAAACATAAAAAACTCAACACCACACA	AACCCCAATAAAATAACAAAATCTAAACGTAAAAAACTCGACGCCGCACG	I	A	Red	NA	NA	NA	NA	NA	NA	chr8:124286209-124287666	Island	GGGAGAGAGCCGGCCAAGGCGGGGCCCTCCCGCGCGCGCGTCCTCCGCGCGCCCCCACCC[CG]TGCGGCGCCGAGCTCTCCACGCCCAGACCCTGCTACTCCACTGGGGTCCGACCCCGGCCC
cg07395004	0.0434953	0.0337397	0.0324912	0.0311976	0.039437	0.033681	0.0298796	0.0722559	0.0316405	0.0356061	0.0358899	0.0255333	0.0283216	0.0345898	0.0382438	0.0372609	0.0466008	0.0312758	0.03775	0.0465002	0.038855	0.0360593	0.0268467	0.0333241	0.0351365	0.0231146	0.0370124	0.0425281	0.0444126	chr1	1310147	-	cg07395004	57695495		RACCCTCAACAACTAAAAAATCAAACRCCCCAAAAACATAATCTATAAAC		II			NA	NA	NA	NA	NA	NA	chr1:1309140-1311039	Island	GCCCAAGGAACGGCCCTCAACAGCTGGGAAGTCAGGCGCCCCAGGAGCATGGTCTGTGGG[CG]GCGGCCACAGGTCCCAGGGGAGCTGGAACACAAGTGCCCGTTCAGGTCAGGCGGCAGCGC
cg07428851	0.918746	0.914	0.791576	0.784356	0.921008	0.915513	0.928237	0.867955	0.896425	0.863044	0.859841	0.818291	0.8314	0.876772	0.875087	0.868318	0.847318	0.935473	0.91816	0.930566	0.906998	0.903966	0.915184	0.882138	0.872397	0.866756	0.786928	0.890782	0.918248	chr6	4575594	+	cg07428851	71723411		ATAATCATAACTCACCRCAAACTCAACCTCCCCAAACTCAAATAATTATC		II			rs9504150	0.201073	NA	NA	NA	NA		OpenSea	AGAAATTAGCCGGGTGTGGTGGTGCGTGCCTGTAGTCCAGCTACTTGGGAGGCTGAGATG[CG]ATAATCACCTGAGCCTGGGGAGGTTGAGTCTGCGGTGAGCCATGATCATGCCACTGCACT
cg07431064	0.905484	0.887497	0.919149	0.923612	0.889336	0.912388	0.880574	0.918457	0.86878	0.852389	0.849626	0.846894	0.865572	0.902757	0.841912	0.903006	0.859072	0.860092	0.901642	0.929823	0.88729	0.858274	0.866459	0.866416	0.879011	0.869072	0.914036	0.890406	0.897585	chr22	39529217	+	cg07431064	18795450	29648445	AAAACACTCATACACACCTAACTACACAAATATACACACATTACCCTTCA	AAAACGCTCATACACACCTAACTACACAAATATACACGCATTACCCTTCG	I	C	Grn	NA	NA	NA	NA	NA	NA		OpenSea	GCCCATGTGGACACGTCTGCAGCCACACATGCTTTCACGGGGCACATGGGAACGTACACG[CG]AAGGGTAATGCGTGCACACCTGTGCAGCCAGGTGTGCATGAGCGTTTCTGCACAGGCCAG
cg07460320	0.0295784	0.0247229	0.0411875	0.0383382	0.0315568	0.0237909	0.0264317	0.0235882	0.0257756	0.0322585	0.0342734	0.0395988	0.0372656	0.033285	0.0267385	0.0221171	0.0480536	0.0324182	0.0332696	0.0244731	0.0264685	0.0305205	0.0292787	0.0301995	0.0366827	0.0325268	0.0352272	0.0306806	0.0313271	chr13	113241827	+	cg07460320	25601456		AAACRAAAAAAATACCAACTCRCCAATTTATCCCCCTTCTCTAATATCAC		II			NA	NA	NA	NA	NA	NA	chr13:113241711-113241925	Island	GCCGCTCTCTCCACCCCACAGGATGAACCCAAAGGCGCGCAGAGGCGCCCTCCCACGGCG[CG]TGACACCAGAGAAGGGGGATAAATTGGCGAGCTGGCATTCCTCCCGTCCTCACTGACGGA
cg07460376	0.0209258	0.0391281	0.0269432	0.0274569	0.164686	0.160965	0.0468628	0.138658	0.0280184	0.0210097	0.0230084	0.0366685	0.0502707	0.0348282	0.0258598	0.0352901	0.237069	0.0828796	0.0786758	0.13952	0.0407199	0.0252891	0.0249589	0.0333191	0.0514619	0.0343263	0.0840665	0.0425809	0.0270595	chr19	23941575	+	cg07460376	59728424		AACCTCTATAACCCTCTAACCTACAAATATTAACRATCCATAACTAAAAC		II			NA	NA	NA	NA	NA	NA	chr19:23941240-23941538	S_Shore	CCCTCTCTCGGGATGTCGGACCCGACATTCTCACCATTTCTAGGTTTCCGGGGGACCTGG[CG]TCTTAGCTATGGATCGCCAATACCTGCAGGTCAGAGGGCCATAGAGGCTGGGCCTCTAGA
cg07560408	0.97826	0.974194	0.962341	0.979543	0.963991	0.984958	0.964247	0.9775	0.972822	0.982332	0.984798	0.988206	0.984723	0.969203	0.977815	0.97489	0.988468	0.978918	0.971489	0.959038	0.979923	0.975935	0.978128	0.983917	0.975429	0.979994	0.97119	0.979385	0.978869	chr20	2444631	-	cg07560408	30743395		TCTAAAAATCAAAAATATACTTTAAAATATCATTACCAAAAAAACCCCTC		II			NA	NA	NA	NA	NA	NA		OpenSea	ATGCCCAGTGATCTGAAGATCAGAAGTATACTTTGGAATATCATTGCCAAGAGAGCCCCT[CG]AAATAGCTTATAAATACTATCGAAATAGCTTATAAATACTACCTCTCCATGTGTGCCAAC
cg07567612	0.955386	0.970394	0.969514	0.96986	0.939487	0.938571	0.944053	0.931576	0.970916	0.979598	0.965896	0.956843	0.977	0.971325	0.979744	0.958869	0.955022	0.970639	0.960352	0.918621	0.952348	0.970565	0.949397	0.949473	0.962953	0.958954	0.957976	0.966075	0.970701	chr12	534753	-	cg07567612	65724488		ATATTCCAAAATACRAAATATATTATCTCCAAAACCTAAAATCTCCTTTC		II			NA	NA	NA	NA	NA	NA		OpenSea	AGGTCAGAGCAGTATTCCAAAATGCGGAGTATGTTGTCTCCAGAACCTGAAGTCTCCTTT[CG]GGCATTGTGCTTCCTTCTTGGTGGTAGCATGTACCAGGTGAAATAATTTGATCTTTACAT
cg07594247	0.699179	0.639031	0.697312	0.557959	0.766694	0.683009	0.748388	0.739869	0.440947	0.383427	0.441234	0.458774	0.552763	0.569629	0.636057	0.593795	0.69462	0.74374	0.659422	0.756835	0.557325	0.617388	0.733884	0.637849	0.688925	0.566304	0.682192	0.492175	0.338149	chr2	113993304	-	cg07594247	35725377	73809459	AAACACAAAACAAACTCAACTACCCTCAAAATCTAAACTAAAAAAAACCA	AAACGCGAAACAAACTCAACTACCCTCAAAATCTAAACTAAAAAAAACCG	I	A	Red	NA	NA	NA	NA	NA	NA	chr2:113993204-113994075	Island	AGGGTGCGGGCGGGGCGCGGGGCAGGCTCAGCTGCCCTCAGAGTCTGGGCTGGGGAGAGC[CG]GGGCCCACGAGGCGTGGCAAGGCGGGGAGAGAGAAGCTAGACCTCCCTGCTGCGCTTCTG
cg07640233	0.0178386	0.014316	0.0142284	0.0249557	0.015132	0.013003	0.0151344	0.0182251	0.0217293	0.0239407	0.0143553	0.0213105	0.0172084	0.0159439	0.0173329	0.0192359	0.0149813	0.0169075	0.0115462	0.0130765	0.0182478	0.010267	0.0180585	0.0253568	0.0189983	0.0185663	0.0177404	0.0189743	0.0154624	chr13	75149974	+	cg07640233	18653453	37653478	AAACTCCTACCAAATACTAATAATAACAACAACAAATCATACCACAAACA	GAACTCCTACCGAATACTAATAATAACAACAACAAATCGTACCGCGAACG	I	C	Grn	NA	NA	NA	NA	NA	NA		OpenSea	TGCTGGCGCGGCCCGGAGAGGCTCGCGGATGCCTGGCCGCGCGCCTCCGCGGGACGTCAG[CG]CCCGCGGCACGATCTGCTGCTGTCACTATCAGTATCCGGCAGGAGCCCGCCCGCCCCGGC
cg07750638	0.68255	0.693837	0.826742	0.852896	0.792042	0.737373	0.839108	0.805527	0.881536	0.876721	0.892931	0.902543	0.815166	0.76955	0.857239	0.823956	0.76082	0.716902	0.828687	0.802428	0.890005	0.855643	0.889343	0.893534	0.872907	0.894466	0.887059	0.778965	0.62181	chr6	166807114	+	cg07750638	60773356	24810432	AAATTCCAAATAAATATAAACTCAACAAACCCTACACTCAAAACAACCCA	AAATTCCAAATAAATATAAACTCGACGAACCCTACACTCGAAACGACCCG	I	C	Grn	NA	NA	NA	NA	NA	NA		OpenSea	AGCACACCTTCCGCAGCCGCTGGCCCGGGTGCTAAGCCTCATTGCCTGGGGCCGGCAGGG[CG]GGCCGCTCCGAGTGCAGGGCCCGCCGAGCCTACACCTACCTGGAACCTGCGCTGGCCTGC
cg07777042	0.930791	0.922848	0.931787	0.91212	0.890058	0.950293	0.933997	0.921722	0.913662	0.888975	0.913208	0.885786	0.774109	0.933632	0.933105	0.958547	0.902427	0.927075	0.908556	0.952289	0.88368	0.94388	0.890377	0.930712	0.901787	0.898029	0.93596	0.969183	0.876996	chr8	144702879	-	cg07777042	71750361		TCCRTATCTAATATAACCACTTCCTAATTCAAAATAACATCTATATCCTC		II			NA	NA	NA	NA	NA	NA	chr8:144699233-144700481	S_Shelf	TGCTGGCAGATTCCGTGTCTGGTGTGGCCACTTCCTGGTTCAAGATGGCATCTGTGTCCT[CG]CCTGCTGGAAAGGGCCAGGAGCCTTTCTCTAGCCTCCTTTATGAGAGCAGTCATCCCATC
cg07796016	0.876899	0.899651	0.842963	0.851578	0.845111	0.869202	0.900763	0.882292	0.668636	0.664894	0.675686	0.657865	0.813657	0.786973	0.923781	0.843174	0.932626	0.85545	0.915326	0.870498	0.660136	0.619713	0.686567	0.609664	0.835692	0.829856	0.717561	0.906881	0.900514	chr1	152779584	+	cg07796016	56638321		ATATCTAACTCTTTAACCAATTACCTAATAACTTTAATACAAAAACACAC		II			NA	NA	NA	NA	NA	NA		OpenSea	TGTGTGTGTGAGTGTGAGAGAGAGAGAGAGAGTGTGTGTGTGTGTGTGTGTGTGTGTGTG[CG]TGTGCTTCTGTATTAAAGCCATTAGGTAACTGGTTAAAGAGTCAGACATAGAGAGAAACC
cg07821374	0.637562	0.657205	0.675608	0.644652	0.734518	0.728225	0.732906	0.673046	0.710482	0.605466	0.677787	0.573895	0.621564	0.704132	0.646745	0.694931	0.803955	0.684861	0.656044	0.723795	0.761522	0.672014	0.60087	0.62279	0.650105	0.53001	0.649809	0.66405	0.667533	chr5	140536320	+	cg07821374	36780352		ACRATAATAACAAAAAAACCTATAAAAATATTCTCTAAAACCTACACCTC		II			NA	NA	NA	NA	NA	NA	chr5:140536896-140537766	N_Shore	GGTTCTCATAGTGATTGTAGATATCAATGACAACGTCCCTGAATTTGCTCAGCGGCGCTA[CG]AGGTGCAGGTCCCAGAGAACACCCCTATAGGTTCCCTTGTCATCACCGTCTCTGCCAGGG
cg07850533	0.968652	0.958258	0.966351	0.970359	0.943319	0.891234	0.969908	0.970507	0.966116	0.978272	0.977107	0.960242	0.976134	0.964751	0.945144	0.978671	0.956629	0.949428	0.961695	0.87923	0.949466	0.960443	0.965018	0.969271	0.945509	0.97419	0.973746	0.962236	0.95227	chr9	4804779	+	cg07850533	47659507		TAAAAAAAATCCCATAACCTCATAAACCAAAACTTCATCCCTTCCAATTC		II			NA	NA	NA	NA	NA	NA	chr9:4804490-4804780	Island	AGGACGATCGGCTGACGCCAGCGAGGACACGGTGGCGGCCACTGACTCCTGCCGGAGCAG[CG]AATTGGAAGGGATGAAGTCCTGGTCCATGAGGTCATGGGACTCCTCCCATGGAATGTGGC
cg07879897	0.106894	0.105584	0.134473	0.122262	0.13334	0.127458	0.0975909	0.152158	0.359127	0.418989	0.386969	0.303494	0.145457	0.136455	0.129954	0.145619	0.163961	0.179755	0.102291	0.114239	0.19202	0.176134	0.18286	0.160973	0.138515	0.157316	0.104714	0.184556	0.150195	chr17	66201167	-	cg07879897	56789326		AACTTTAAAATTTCCAAAATTCTAAAAACTTATCTCCCTATCCCCCCCCC		II			NA	NA	NA	NA	NA	NA	chr17:66201166-66202196	Island	CTCCAGCTCCAAGCTTTGGGGTTTCCAAAATTCTGGGGGCTTGTCTCCCTGTCCCCCCCC[CG]CCCCAAGTTTCCCTCCGTCGCTGGCGCTGTCCGGTGCCTTCGGTCGCTCGGGCCGCCCCC
cg07890457	0.890319	0.877588	0.918036	0.881735	0.930236	0.923731	0.92862	0.920002	0.883422	0.876669	0.824427	0.870566	0.908893	0.919367	0.920168	0.889862	0.838333	0.893403	0.905112	0.930131	0.904661	0.838681	0.8662	0.883833	0.865604	0.904892	0.912767	0.897742	0.889352	chr19	42348822	-	cg07890457	50785456	23706464	CCATTCCTAAAAAACAAAACCAACCTCAATCCAATAAAAAATACTCAACA	CCGTTCCTAAAAAACGAAACCAACCTCGATCCAATAAAAAATACTCGACG	I	C	Grn	NA	NA	NA	NA	NA	NA	chr19:42348675-42348920	Island	GGGCCAGGCGGGCCGTTCCTGGGGGGCGGGGCCAGCCTCGGTCCAATAAGGGGTACTCGA[CG]CCCCATTGGCCACCTGCCTCGAAAGGGGGAAGACAGTCTGGGCGGGCAGGACGTGCGGAG
cg07959104	0.128775	0.283217	0.499901	0.24237	0.29438	0.289022	0.3396	0.295031	0.180169	0.152936	0.26624	0.133099	0.108941	0.212985	0.274885	0.283348	0.172525	0.434939	0.425378	0.49482	0.114757	0.289756	0.260096	0.273102	0.216713	0.260631	0.331523	0.326533	0.170931	chr15	22833149	+	cg07959104	16786465		ATTTTAAAAACAACCCRTTAAATACCCRATCAACAAATACATTAAAACCC		II			NA	NA	NA	NA	NA	NA	chr15:22833282-22833911	N_Shore	GGGAGAAGCTGCAGGGCCGGGAGGGTTCAGCAGGTAAGCAGTTCAGGGTTCCTGGAAAGG[CG]GGTCCCAATGCATTTGCTGACCGGGCACCTAACGGGCTGCTCTCAAAATCACTGACTGTC
cg07966851	0.0175162	0.016393	0.0168972	0.0132469	0.0222917	0.0173192	0.0200081	0.0187494	0.0203824	0.0163813	0.016295	0.0134989	0.0165963	0.0169716	0.0163672	0.0174955	0.0184013	0.0174855	0.024265	0.0167779	0.019844	0.0195965	0.015681	0.0171013	0.0133734	0.0179408	0.0168953	0.0190286	0.0193861	chr20	5591615	+	cg07966851	18742417	51782324	CTAAAACAACTAAAACCAATTTAAACATAACTACTTCCTACCACTCAACA	CTAAAACAACTAAAACCGATTTAAACGTAACTACTTCCTACCGCTCGACG	I	C	Grn	NA	NA	NA	NA	NA	NA	chr20:5591490-5591875	Island	AGGTACCGGGCGCCCGCCGTCCGTGCCTCGCCAGCGCTCCCCCCAGGCGGCCTGCCGCGG[CG]TCGAGCGGCAGGAAGCAGCCACGCTCAAACCGGTTTCAGCTGCTCCAGACCAAACTGCCA
cg08051076	0.0579677	0.0491597	0.0476081	0.0381882	0.0554562	0.0525505	0.0687651	0.0574316	0.0528553	0.0432344	0.0467823	0.0392722	0.044303	0.0395337	0.0405658	0.0451387	0.0666544	0.0551255	0.0466409	0.0581245	0.044928	0.0456071	0.0577646	0.045185	0.045921	0.0433237	0.0549818	0.0503861	0.0495646	chr3	13521542	-	cg08051076	29671494	25653390	CCAACTTAAAAAACACAAAAACAAAACATACAATAATCACACCCCTTCCA	CCAACTTAAAAAACGCAAAAACAAAACATACGATAATCGCGCCCCTTCCG	I	C	Grn	NA	NA	NA	NA	NA	NA	chr3:13521506-13522262	Island	CGCCGTTTCTACCCAGCTTGGGAAGCGCAGGAACAGGACATACGGTGGTCGCGCCCCTTC[CG]CGAGGCCGGGGTGAAACCCGCTTGGCCCTCCCGCCAGGGGGCGGAGCTTCCGAACCAGGC
cg08095654	0.622013	0.623444	0.407813	0.756687	0.718014	0.739898	0.697632	0.705244	0.603161	0.622451	0.49053	0.422802	0.567124	0.648014	0.694243	0.745115	0.670404	0.630388	0.721319	0.739824	0.756222	0.563571	0.647321	0.560405	0.623387	0.599001	0.765246	0.55966	0.511277	chr19	58728560	+	cg08095654	30747325		RCTAATTAAATAAAACAAATTACTTATTTACCAAAACRTAACTCTTACCC		II			NA	NA	NA	NA	NA	NA	chr19:58728277-58728729	Island	CCGCCAGAACTGACCTACCCAATCACCGCACCGCTGCGATCAAGCGGCGACACACGTTGC[CG]GGTAAGAGTCACGCTTTGGCAAATAAGCAACCTGCCTCATCCAATCAGCGTCTCGCCTGC
cg08098619	0.0307915	0.0152186	0.0179691	0.0262977	0.0134928	0.0147214	0.0140077	0.0171211	0.0283277	0.0180225	0.0184131	0.0229679	0.0219765	0.0215487	0.0184584	0.0186885	0.0201969	0.0206184	0.0208353	0.00980197	0.0209628	0.0231401	0.0279579	0.0197263	0.0213343	0.0281893	0.0168303	0.0213544	0.0128594	chr11	3818841	+	cg08098619	39808498	54745331	CCAATAAATAACAAAATCAACCCAAAATAACAACCACATCCACCAATTCA	CCAATAAATAACAAAATCGACCCAAAATAACGACCGCGTCCACCAATTCG	I	C	Grn	NA	NA	NA	NA	NA	NA	chr11:3818447-3819307	Island	CTGCGTCACACGCCGCCCGGCGTCAGAGGCTCGTTGCGGACGCTCCGCCCTCGCCGTCCG[CG]AATTGGTGGACGCGGCCGCCACTCTGGGTCGACCCTGTTATTCATTGGGCAACGCGTCTT
cg08115220	0.0418541	0.0400835	0.0390542	0.05009	0.0802007	0.0622016	0.0462197	0.0390474	0.0404341	0.0313415	0.0485645	0.0313097	0.0324146	0.0613574	0.0451163	0.0492325	0.0506731	0.0551745	0.0425659	0.0463547	0.064039	0.0516056	0.0336785	0.0385114	0.0472858	0.0416278	0.0405129	0.0512877	0.0405481	chrX	45710419	+	cg08115220	29745350		TATACAAATTACCCTTCTCTTCACAATCCACACCCAACAACCATCAAAAC		II			NA	NA	NA	NA	NA	NA	chrX:45710269-45710979	Island	GGTCCAGCCACCACTCTCTCCTCCCATGGTCCCTACAGTCTTCGGGCCGGGAGCAGGGGG[CG]TCCTGATGGTTGCTGGGTGTGGACTGTGAAGAGAAGGGCAACCTGCACACGCCACCGATA
cg08128925	0.969312	0.968841	0.958019	0.973958	0.960872	0.957077	0.965674	0.957304	0.972626	0.969182	0.970262	0.97538	0.975214	0.958211	0.969319	0.96358	0.962302	0.963921	0.969626	0.967213	0.948357	0.960885	0.96883	0.969531	0.965239	0.963675	0.969747	0.967026	0.971947	chr19	11141458	-	cg08128925	53721388	69674353	CACAAAAACAAAAAACCAAAACATACTACTAAAAACCTTCAACAAACCCA	CACGAAAACGAAAAACCGAAACATACTACTAAAAACCTTCAACGAACCCG	I	A	Red	NA	NA	NA	NA	NA	NA	chr19:11143975-11144249	N_Shelf	CCCGTCAGGAACCACGAAGGCGGAGGACCGGGGCATGCTGCTGAAAACCTTCAACGAGCC[CG]GCTCTGAGTACTTCATCTTCCTGCTCAGCACCCGGGCTGGGGGGCTCGGCCTGAACCTCC
cg08156809	0.216492	0.19949	0.222308	0.230951	0.257269	0.2298	0.20557	0.254378	0.205615	0.172513	0.19075	0.166571	0.174375	0.218129	0.258632	0.234032	0.222896	0.193394	0.175263	0.290052	0.217769	0.17552	0.182048	0.269992	0.143535	0.210372	0.24725	0.230682	0.194835	chr7	74071310	-	cg08156809	27677333	11699456	AAATTTAAATTAAATCACATCACAATTAACAAAACAAAACAAAAACTACA	AAATTTAAATTAAATCGCATCGCGATTAACAAAACAAAACAAAAACTACG	I	A	Red	NA	NA	NA	NA	NA	NA	chr7:74071547-74073035	N_Shore	TGGTAGGGGGAGGAGTTTGAGTTAAATCGCATCGCGGTTGACAGAACAAAACAGGAGCTA[CG]AGTCAGGATTTCTGCTCCCACTCCCTTGCAAGTTTCCTTCCAAATCCTGAGGGAGAGATA
cg08179898	0.0194356	0.0211787	0.0240876	0.0191339	0.01717	0.0256885	0.0208653	0.0217039	0.0220716	0.0202277	0.0232454	0.0179988	0.0187316	0.0231972	0.0217684	0.0248102	0.0240725	0.0228178	0.0207282	0.0303224	0.0204664	0.0184901	0.0227646	0.0186015	0.0205198	0.0153675	0.0205914	0.0231756	0.0257907	chr7	108210251	-	cg08179898	51732378	48802323	AACCAAAAATAACACACAACCCTAACAACAACAACAATTTTCCACATACA	AACCGAAAATAACGCACAACCCTAACAACAACAACAATTTTCCACGTACG	I	C	Grn	NA	NA	NA	NA	NA	NA	chr7:108209784-108210906	Island	TTCGGGGGTTGAAGCCGGAAGTGGCGCACAGCCCTAGCAGCAACAACAGTTTTCCACGTG[CG]CGTAGGGCGCCGGGATCACGTGGGGAGGCAGAAGCCAATGGGGAAGCGTTTCGTGTAGGT
cg08195484	0.0190953	0.0195005	0.0190833	0.0156407	0.0201661	0.0188653	0.0194147	0.0207473	0.0106226	0.0145543	0.0147856	0.00785905	0.0149582	0.0139062	0.02359	0.0224133	0.0173927	0.0225253	0.020185	0.0168366	0.0218688	0.0150657	0.0209167	0.0229028	0.0155581	0.0145174	0.0156888	0.0194924	0.022203	chr1	93544724	-	cg08195484	68621472		ACTAAACCTCACTACAACRTTAAAAAATCCTTCTTTATTCAACCCCAATC		II			rs11586323	0.132634	NA	NA	NA	NA	chr1:93544558-93545032	Island	GCGGCGGAAGGACTGAGCCTCACTGCAACGTTAAAGAGTCCTTCTTTGTTCAGCCCCAGT[CG]GGGACGCAGGGCGCGGTGTTCCTCCGCGCTCGCCGCGCAGTCCCTGCCCCCCCGCGGCTT
cg08197448	0.102324	0.0931039	0.141858	0.105093	0.0760939	0.0684127	0.135911	0.0559669	0.0727041	0.117276	0.108913	0.138104	0.1369	0.0868988	0.0937402	0.105665	0.126282	0.0935321	0.0786535	0.0759023	0.0650119	0.0989208	0.0785399	0.0921357	0.128345	0.0852774	0.0739471	0.107959	0.0677783	chr10	43048342	+	cg08197448	24712447	20707382	AACAACACAAAAACTTATAAAAAATATAACATATACTTTCTAAAAAAACA	AACGACGCGAAAACTTATAAAAAATATAACGTATACTTTCTAAAAAAACG	I	A	Red	NA	NA	NA	NA	NA	NA	chr10:43047584-43048472	Island	AAGCGGCTCCCGCGACCGGGGCCAAAAAGTGCACACTACATTTCCCACAAGTCCTCGCGC[CG]CTCCCTTAGAAAGTACACGCTACATTTCCCACAAGCCCTCGCGCCGCTCCCTGAGAAAGT
cg08262162	0.951731	0.962845	0.968945	0.960886	0.97856	0.974798	0.946522	0.975755	0.959203	0.96206	0.94761	0.947802	0.959161	0.949267	0.956231	0.967412	0.971722	0.972964	0.958855	0.974391	0.95706	0.970398	0.955059	0.954282	0.93792	0.968142	0.963637	0.956878	0.971149	chr1	234494875	-	cg08262162	27659353		TCACAATTTATAATATTATTACTACAACCTAAACAAACTAAAATAATACC		II			NA	NA	NA	NA	NA	NA	chr1:234492484-234492860	S_Shelf	GCCAAATCATATCACAGTTTATGGTATTGTTACTGCAGCCTGAACAGGCTAAGATGGTGC[CG]GCCTGTCTCCCACCTGTTTCTGAACATCCTATTCATCCTGTTTGGCTCAACTCAAAAGTT
cg08279886	0.036919	0.0412488	0.0439899	0.0347007	0.027037	0.0684003	0.0277207	0.0494004	0.0314524	0.037034	0.0329193	0.0262905	0.0309389	0.0440223	0.0343442	0.0384608	0.0364017	0.0535552	0.0384544	0.0553245	0.0342859	0.0287675	0.0329681	0.0389456	0.0321912	0.0368272	0.0300553	0.0532978	0.0275658	chr6	32164323	+	cg08279886	47648316		TAACRTCACCAAAACAACACTTCCTACAAACCRATAATCTCCTAAACAAC		II			NA	NA	NA	NA	NA	NA	chr6:32163292-32164383	Island	ACGGGTTCTGGCCTTGGGGGAAGGGCTATTCGGGCCGGCTGGTCCCTCAAAGGCGGGAAG[CG]TTGCCCAGGAGACCACCGGCCTGCAGGAAGTGTTGCCCTGGTGACGTCACCAGTGCGCGG
cg08292968	0.058077	0.0566757	0.0609211	0.0683837	0.0590154	0.0614684	0.0575486	0.0669308	0.055007	0.0585448	0.0574581	0.046706	0.0603704	0.058128	0.0527599	0.0651314	0.0712142	0.0564995	0.0732969	0.0719955	0.0634528	0.0583614	0.0527128	0.0604284	0.0519119	0.0608924	0.0552682	0.0622	0.0543985	chr12	111020671	+	cg08292968	38704304	11744452	CAACTACAACTTCAAAAAAAACTTCCATAAAAACCTCCTCAAAAAAAACA	CGACTACGACTTCGAAAAAAACTTCCGTAAAAACCTCCTCAAAAAAAACG	I	C	Grn	NA	NA	NA	NA	NA	NA	chr12:111020507-111021192	Island	CACCGAGCACGTCCGCGGAACGGTGCCGGGCCACGAAGCACGCGTCGTCCCCGTAGCACG[CG]CCCTTCTTGAGGAGGCCCTTACGGAAGTCCTTCCCGAAGCCGCAGCCGGCCGTCACCAGT
cg08332658	0.069295	0.0835765	0.0573846	0.0754303	0.197876	0.169382	0.109916	0.180563	0.0868171	0.0710526	0.0681251	0.0950086	0.0962581	0.0740622	0.0815453	0.0819495	0.241077	0.139711	0.148496	0.202809	0.0775052	0.0671512	0.0703184	0.0770958	0.102045	0.0823383	0.109952	0.0904507	0.0794031	chr19	23941408	+	cg08332658	22796439	55617404	AAATTCTCCTCACCCAAACAACCTCAATCCACTTAAACCATAAAATAACA	AAATTCTCCTCGCCCAAACGACCTCAATCCACTTAAACCATAAAATAACG	I	A	Red	NA	NA	NA	NA	NA	NA	chr19:23941240-23941538	Island	GGACACAGTCACTGAGCAGGGAGGAGAAAGGACGCCCGGGGGGCTGGCTGTCAGCGCAGC[CG]CCATCTTATGGTCCAAGTGGACTGAGGCCGCCTGGGCGAGGAGAACTCAGGGCGCAAATT
cg08417008	0.0209842	0.0170361	0.020824	0.0236762	0.0208439	0.0260772	0.0169479	0.02925	0.0187146	0.0119681	0.0210008	0.0170549	0.0224545	0.0275405	0.0237688	0.017975	0.0229865	0.0170578	0.0257481	0.0218536	0.0303994	0.0146523	0.0205534	0.0136096	0.0160534	0.0160258	0.0237949	0.0217934	0.0280466	chr3	194392839	-	cg08417008	62810415		TACCCAAAAATCAATATAACRATAACTTCRACTCCRCTAAATCTAATAAC		II			NA	NA	NA	NA	NA	NA	chr3:194392808-194393378	Island	ATGGTCTGTCTTACCCAGGAGTCAGTGTGACGATGGCTTCGGCTCCGCTGAGTCTGATGG[CG]CATAAGGGCCCGTCCCAGCGACCCACCGGCCGGGGCTCTCCTCCGGCCCATGGCAACACG
cg08438837	0.613462	0.787875	0.876342	0.740063	0.797372	0.796103	0.687084	0.749191	0.721668	0.772018	0.767043	0.525969	0.566011	0.750697	0.7153	0.851282	0.629921	0.73928	0.603517	0.930626	0.724851	0.707968	0.783963	0.816459	0.758548	0.666033	0.858693	0.787518	0.714611	chr19	292436	+	cg08438837	63618427		CAACAACCTTATTTCTAACCCCAAACCTACCACTTCCCATTTAAATAACC		II			NA	NA	NA	NA	NA	NA	chr19:290594-292249	S_Shore	GGAGGCCTCAGGAGTGTCAGACCCACGTTTCCGGAGTCCAGCCTTGACCTCTGCCACTCA[CG]GTCACTTAAATGGGAAGTGGCAGGCCTGGGGTCAGAAACAAGGCTGCTGGGCCCCAGATC
cg08450080	0.945821	0.956332	0.960905	0.964508	0.937157	0.912686	0.907759	0.896755	0.932485	0.955885	0.965222	0.956273	0.971465	0.923806	0.953959	0.958867	0.958171	0.956208	0.918286	0.934089	0.929958	0.938953	0.925948	0.964624	0.954299	0.962348	0.951229	0.95842	0.919208	chr7	157919807	-	cg08450080	42705420		AACTACAACTATCTCCCTTATTAACATTAAAAAACATCRAAAAAATCAAC		II			NA	NA	NA	NA	NA	NA	chr7:157918704-157919409	S_Shore	AGAAACATTTCAGCTGCAGCTGTCTCCCTTGTTAGCATTGAGAGGCATCGGAGAGGTCAA[CG]CCGCCCCATGCCACTTTTTGCACATTCTTCCCTCAGCCGGCCTCCCCGCAAGACTCAGGG
cg08458692	0.851297	0.832867	0.729276	0.84667	0.929127	0.835753	0.831898	0.819421	0.661692	0.643781	0.576695	0.610973	0.762503	0.746517	0.733246	0.800122	0.928211	0.846553	0.897921	0.884494	0.661302	0.808973	0.735343	0.68542	0.809228	0.773748	0.761829	0.695324	0.67298	chr17	20799408	+	cg08458692	35644331		TAACTACTTAACRTAACAATAATCRCTTAACTTAACATTTCTAACTTAAC		II			NA	NA	NA	NA	NA	NA	chr17:20798957-20800112	Island	TGCCTCGGCCACAACCTCCCAGCAGGATAGCCCGCGGTTTCCAATCTGCGAAAGGAGGAC[CG]CTAAGCCAGAAATGCCAAGCCAAGCGATCACTGCCACGCCAAGCAGCCACCGCAAAGCCT
cg08464900	0.833598	0.877041	0.83659	0.715249	0.918133	0.913739	0.901135	0.891835	0.880166	0.84166	0.879477	0.768329	0.87402	0.932556	0.92646	0.917914	0.821152	0.88752	0.931776	0.907889	0.880829	0.928551	0.846134	0.878681	0.850451	0.880981	0.773415	0.903103	0.923072	chr16	8337597	-	cg08464900	57773336		ATACCAATACCCACTACTACTTACAAACTAAAATACTTACAAATATAAAC		II			rs8052311	0.030408	NA	NA	NA	NA		OpenSea	GGACCAGCTTAATGCCAGTGCCCACTGCTGCTTACAGGCTGGGGTACTTACAGGTATGAG[CG]AAAGGGGTCTGGGCAGTCTGGCTTGCTACCCAGCTGGATATTGATAAGACAGTCCCGTGA
cg08481536	0.939459	0.957967	0.941364	0.931595	0.945003	0.968353	0.936349	0.958919	0.95259	0.930867	0.943187	0.81324	0.86644	0.957857	0.937354	0.950899	0.856494	0.961659	0.946235	0.93791	0.933406	0.949441	0.964987	0.95008	0.940659	0.921467	0.941996	0.95517	0.951207	chr17	72368179	+	cg08481536	44796481		AAAAAAAATACCRATCAACAAAACAACACTCAAAACAACAACAATAACCC		II			NA	NA	NA	NA	NA	NA	chr17:72367979-72368180	Island	TACACTGCCCTGTGCCACCCCCTGCACCATCGGGCCGCCTCGTCCCCAGGCCGGACCCGC[CG]GGCCATTGCTGCTGTCCTGAGTGCTGCCCTGTTGACCGGCATCCCCTTCTACTGGTGGCT
cg08557180	0.831723	0.842785	0.911226	0.859813	0.885781	0.8922	0.891158	0.896227	0.839464	0.844828	0.861989	0.81277	0.814082	0.901399	0.851193	0.913217	0.917876	0.864201	0.867294	0.881924	0.853732	0.858413	0.853651	0.867361	0.830124	0.859108	0.914677	0.886989	0.850867	chr2	33953203	+	cg08557180	33636427		CRAATCAAAACCAAATCTCTTCCCTACTCRATACTATATTCCTATTCCAC		II			rs56879821	0.021043	NA	NA	NA	NA	chr2:33952422-33952684	S_Shore	GCGAGAGACAATGTCAGTGTCCACTGGGTCTGGGCTTCTCCCTCCCAGGACCCGCCACCC[CG]TGGAACAGGAACATAGCACCGAGCAGGGAAGAGACCTGGCCTTGACCCGGAGAAGTCCCG
cg08570243	0.351696	0.240908	0.181442	0.0696111	0.294791	0.198176	0.151944	0.189627	0.0368533	0.0763459	0.0972874	0.096839	0.101924	0.110542	0.179093	0.116437	0.14408	0.284434	0.182126	0.22224	0.0541176	0.0361502	0.0332722	0.0582131	0.100661	0.0866635	0.0484788	0.230466	0.255957	chr2	110969853	-	cg08570243	44686396		AAAAACCRACCATAACAAACRAAAACTATATAACAAACCTAATTCTAAAC		II			NA	NA	NA	NA	NA	NA	chr2:110969852-110970222	Island	AACACTCCAGGAAGAGCCGGCCATGGCAGGCGGGGACTGTGTGGCAAGCCTGGTTCTGGG[CG]CCGGCGGACCGGGGCTCCGGCGCGGACATGGCAAGGTGGCCATGAGGGGGACAGAATGGG
cg08590939	0.0634696	0.113656	0.0399484	0.0805401	0.164313	0.141127	0.0640047	0.074537	0.0429705	0.0438865	0.0359346	0.0631523	0.0456288	0.0730006	0.0497853	0.0762158	0.0327544	0.197702	0.0759015	0.121639	0.0379671	0.051857	0.0401681	0.041761	0.0370963	0.0618481	0.0577139	0.0636378	0.0537397	chr5	41869963	-	cg08590939	22698447		AATTCTAAACCTCTAAAAATTCCTCTACCCAAAAATCCAACATCRAAAAC		II			NA	NA	NA	NA	NA	NA	chr5:41869663-41870876	Island	ACCCAGCCTCAGGTTCTGGGCCTCTAGAGGTTCCTCTGCCCAGAGATCCAACATCGGGGG[CG]CAAACCTACCCGCTGTTGCCTCACTCCTAAACCTCCATATACTGGCGCCCTCCTCCCCCC
cg08597142	0.929661	0.904785	0.827558	0.898958	0.853967	0.81667	0.854746	0.791603	0.909542	0.928664	0.922193	0.89887	0.910328	0.87746	0.890577	0.908668	0.710272	0.889823	0.896266	0.876718	0.922893	0.899888	0.915276	0.923724	0.936083	0.928391	0.795888	0.863696	0.840614	chr8	12549925	-	cg08597142	12766306		CTACCCCTACTCTATCAAAAACATTTATATCCCRATTTAAAATCATAAAC		II			rs7831990	0.472362	NA	NA	NA	NA		OpenSea	TCTATCCCAGTCTACCCCTGCTCTATCAGGGGCATTTGTGTCCCGGTTTAGGGTCATAAA[CG]AGCTGCCGAGGGAGGGGTGCAATGGCGCAATGCGACTTGCCGCAATTAATAATCTCAATT
cg08614771	0.0102077	0.0185257	0.0201291	0.0200657	0.010524	0.0116676	0.020179	0.00970577	0.0195	0.0158856	0.0167298	0.0219565	0.030582	0.00895155	0.0138319	0.0149411	0.012219	0.0196226	0.0119326	0.0132153	0.0213636	0.0116801	0.0178773	0.0171033	0.0250812	0.0128826	0.0201075	0.0127786	0.0124332	chr6	157100981	-	cg08614771	22760370	63710333	TAAAACAACAAAAACCATTCAAATACTTTTATAACAAATAAACTCTCCCA	TAAAACGACGAAAACCGTTCGAATACTTTTATAACAAATAAACTCTCCCG	I	A	Red	NA	NA	NA	NA	NA	NA		OpenSea	GCGGTCGCCGTTTGGGGCGGCGGGGACCGTTCGGGTGCTTTTGTAACAAATAGGCTCTCC[CG]GCCAGGACGGCTGGGGCGAAGAGCCACCCGATCGGTTCTGGGAGCGCCCACAATGTGCTT
cg08628565	0.0279201	0.0271389	0.0325251	0.0339164	0.0549742	0.0476962	0.039586	0.0353139	0.0291979	0.0206451	0.0276727	0.0321844	0.0241231	0.0301035	0.0453624	0.0259704	0.026232	0.0194563	0.0434886	0.0542594	0.0390505	0.0203927	0.0248632	0.0298547	0.0365346	0.0227861	0.0465543	0.0296299	0.0359229	chr7	148762621	+	cg08628565	10620438		CCTAATAAAATCTATAAAAAAACCCTAACCRAAAAACCTTCCCCCAACTC		II			NA	NA	NA	NA	NA	NA	chr7:148762683-148763092	N_Shore	AAAGACCGCAGAGCCCAGGGCTGCGTTTCCTTCCCGGCCTTTTGTCCAGGCCCCAGGGAG[CG]AGCTGGGGGAAGGCTCCCCGGCCAGGGCTTCCCCACAGATTTTACTAGGTCAGGGCAGCC
cg08641170	0.0285251	0.0338164	0.0208482	0.027999	0.022776	0.0287996	0.0331386	0.0320324	0.0233498	0.0256291	0.0250802	0.0192207	0.0307868	0.0273199	0.0286111	0.0320199	0.0223819	0.0266299	0.0334549	0.0466538	0.0398333	0.0231794	0.0266138	0.0198975	0.0343592	0.0257159	0.0303896	0.0470816	0.0230719	chr1	35324574	-	cg08641170	54709344		ACACCTCTCCTACCCTACCTAACAAAATACCCAAAAAAAATCTACTAAAC		II			NA	NA	NA	NA	NA	NA	chr1:35325182-35325550	N_Shore	TATCCATCCAGGCACCTCTCCTACCCTGCCTGGCAGAGTGCCCAAAAAAGGTCTGCTGAA[CG]AATGAATGACAGCCCAAACTCCCTAGTGTAAAATCACAACATCCTCCACCCACTCTCCCC
cg08725167	0.963366	0.962326	0.949775	0.962376	0.958522	0.946296	0.96725	0.930478	0.9511	0.957263	0.957719	0.969556	0.97575	0.961724	0.955379	0.95628	0.957575	0.955925	0.962068	0.940808	0.95245	0.957157	0.958351	0.953576	0.939522	0.962323	0.963935	0.955414	0.949136	chr7	157606738	-	cg08725167	34655371	39625389	ATTATTCTACCCCAATAACCTCTTCAAAACTACAAAACTATACCCACACA	ATTATTCTACCCCAATAACCTCTTCAAAACTACGAAACTATACCCACGCG	I	A	Red	NA	NA	NA	NA	NA	NA		OpenSea	AGAGTGAGGGGGATTGTTCTGCCCCAATGGCCTCTTCAGAGCTGCGAGACTGTGCCCACG[CG]AGGCAGTGGTCGCCACACCCACACTGCCGTGCTGCGCAGGTGAGGCCTGGTGCACGGAGC
cg08773640	0.873248	0.855073	0.741708	0.816949	0.817287	0.902387	0.83238	0.857785	0.844791	0.827392	0.831467	0.802802	0.717398	0.849043	0.844989	0.879753	0.816087	0.811568	0.865111	0.879905	0.803972	0.815328	0.790821	0.818457	0.847704	0.829519	0.820067	0.854203	0.832543	chr17	68125102	-	cg08773640	64676357		TCCTATAAACAAAAAATATCTCAATCTAATATAACTACTACRCAATACRC		II			NA	NA	NA	NA	NA	NA		OpenSea	TTTATAAAGTCTCCTGTAAACAGGAAGTGTCTCAGTCTGATGTAACTGCTACGCAGTACG[CG]GACGGCCTCTCTTTCCGTCTTCAGCGGGTACGTGTCTTCCGGGCAGCCCTCTTCCTGCTT
cg08801806	0.943327	0.929569	0.943832	0.951878	0.919141	0.914743	0.93067	0.933162	0.948042	0.938054	0.953489	0.954561	0.953638	0.937056	0.924298	0.92035	0.95146	0.949324	0.925017	0.917873	0.937819	0.918429	0.952716	0.944459	0.896281	0.946921	0.943159	0.94467	0.948137	chr5	175297573	+	cg08801806	10808432		ATTTTATTACTCTCACCTAATAAACCTTTTTATTCTACCTACCATCTTTC		II			NA	NA	NA	NA	NA	NA	chr5:175298515-175300066	N_Shore	TGCAAGGCCCCTCCTCTCCGAAGCCATTTTCCTACACATCGGGCTGGAGTAATTGGGAGC[CG]AAAGATGGCAGGCAGAATAAAAAGGCTCATTAGGTGAGAGTAATAAAACAAAACAAAACA
cg08886301	0.668187	0.797675	0.85535	0.889953	0.900448	0.843146	0.914424	0.939581	0.548404	0.688004	0.831618	0.732427	0.599745	0.747028	0.814285	0.834444	0.923602	0.861676	0.925728	0.919177	0.856104	0.7562	0.713019	0.789642	0.748405	0.929952	0.864428	0.751523	0.772489	chr1	245710401	+	cg08886301	39806402		TTTCAAATTTACCCCAAAAATAACATAACCCTTCTAACAACRCCACCTAC		II			NA	NA	NA	NA	NA	NA		OpenSea	CTGGACAGCACATGCGCAGTATGCTGCTAGCGCCGCCCCAGGCGCCCGGAGCTCAGGAAG[CG]CAGGTGGCGCTGCCAGAAGGGCCATGCTATTTCTGGGGCAAACCTGAAAGACCTCAGACA
cg09010323	0.119394	0.0872799	0.0580362	0.102644	0.105475	0.0685929	0.073408	0.0770352	0.147439	0.120427	0.0824934	0.194983	0.121968	0.084193	0.0808011	0.076107	0.0967675	0.0903918	0.0960573	0.105994	0.129471	0.116707	0.097855	0.162451	0.17116	0.0722462	0.106574	0.108064	0.0839612	chr11	75379568	+	cg09010323	32655373	50653478	AATCAAAAAACTCTACAAACTCTCCTAAAACAACTCTCCCCAAATACTCA	AATCGAAAAACTCTACAAACTCTCCTAAAACAACTCTCCCCGAATACTCG	I	C	Grn	NA	NA	NA	NA	NA	NA	chr11:75378416-75379882	Island	TGTGGTTCCCACCGTTTTCTACCCCCGATCAGCCGGAGCTAGTTCGCCCTCCTCCCTCAG[CG]AGCACCCGGGGAGAGCTGTCCTAGGAGAGTCTGTAGAGTCCCTCGATTACCGGTCGCAAA
cg09112333	0.0719013	0.0961671	0.0555571	0.0651437	0.0801326	0.0769267	0.0583719	0.0904298	0.0755753	0.0696096	0.0640205	0.0569583	0.0608114	0.072436	0.0810283	0.0742957	0.0584813	0.0834359	0.0730178	0.0822587	0.109941	0.0744461	0.081583	0.0736978	0.0571106	0.056388	0.0747314	0.0827493	0.0973247	chr13	22244713	+	cg09112333	20763435		ACACACAAAAACRCAAACTATATTTCAAATAAAATCAACTCCTCTCCCCC		II			NA	NA	NA	NA	NA	NA	chr13:22243259-22245362	Island	CTCCAAACAAAACAGAAACGGTGGCCGCATCTGCGTGTGTGTGTGTGTGTGTGTGTGTGA[CG]GGGGAGAGGAGTTGATCTTACCTGAAACATAGTTTGCGCTTCTGTGTGTGTGGCCGAAGA
cg09150075	0.0306902	0.0307495	0.0260163	0.0181353	0.0296662	0.0219425	0.0330046	0.0367739	0.0192622	0.0242149	0.0285	0.0230056	0.0172839	0.0183608	0.0259685	0.030028	0.0346076	0.0289319	0.0436374	0.0348594	0.0313239	0.0252187	0.0326995	0.0313702	0.0188491	0.025932	0.0323184	0.0336854	0.0247563	chr4	164088186	-	cg09150075	72665341	65655400	ATATCTTCAAAAATCAAAATTAAAAAATCAAACACCATAACTCACACTCA	ATATCTTCGAAAATCAAAATTAAAAAATCGAACGCCGTAACTCACGCTCG	I	T	Red	NA	NA	NA	NA	NA	NA	chr4:164087461-164088146	S_Shore	GATACATGCGTCATATCTTCGAAAATCAGGATTAGGGGGTCGGGCGCCGTGGCTCACGCT[CG]TAATCCCAGCACTTTGGGAGACCGAGGTGGGCGGATCACAAGGTCAGGAGTTCACAGACC
cg09242721	0.10547	0.0802514	0.0775798	0.0719962	0.111582	0.0710156	0.0855853	0.0940212	0.0807271	0.0714466	0.0573014	0.0676553	0.07789	0.065267	0.0725784	0.0881843	0.0953015	0.0599562	0.0883531	0.102634	0.0845214	0.0622119	0.0670048	0.0726521	0.0759739	0.0631234	0.0901418	0.0729925	0.0732128	chr3	3168535	+	cg09242721	42723353	26670319	ACAAATAAAAAATCACAACAAAACAAAAACAAATACAAAAACAAAACCCA	ACGAATAAAAAATCGCGACGAAACGAAAACGAATACGAAAACGAAACCCG	I	A	Red	NA	NA	NA	NA	NA	NA	chr3:3168324-3169231	Island	AACCGGCTGAGGTTCGCCTCACGGTGGGGAGGAGCGACGGGAGGCGGAAGCCCTTCGGTC[CG]GGCCCCGCCCCCGCACTCGCCCTCGCCCCGCCGCGACTTCCCATTCGCCGCCAACCCATG
cg09251477	0.0234353	0.0279106	0.0240519	0.0225977	0.0298555	0.0347836	0.0231707	0.0224528	0.0226221	0.0204216	0.0168057	0.0181495	0.0242242	0.0258482	0.0299563	0.0190725	0.0220416	0.0214329	0.0211031	0.0273493	0.0243552	0.021679	0.0216286	0.0224657	0.0235088	0.023878	0.0254524	0.0186058	0.0241013	chr11	126173810	-	cg09251477	18765401	51798469	CAACCAACACCACAACAAAACCAAAAACAATAACTCAATTAAAAAACACA	CGACCGACACCACAACGAAACCAAAAACAATAACTCGATTAAAAAACGCG	I	C	Grn	NA	NA	NA	NA	NA	NA	chr11:126173539-126174042	Island	TTCCCTGAGGGCCGGCCGGCACCACAACGGGGCCAAAGGCAGTAACTCGGTTGAAAGGCG[CG]CCCTGGGACAGGTCAGCGGGCTCCGCCATGCGCGGCACGCATCCCGCAGGAGCGGGTGCC
cg09320731	0.683462	0.681567	0.601065	0.609807	0.657598	0.657019	0.666204	0.640489	0.631973	0.608605	0.609548	0.581794	0.577692	0.625702	0.659286	0.64257	0.670509	0.638473	0.635618	0.681296	0.691005	0.633301	0.627731	0.631582	0.592504	0.614224	0.582089	0.587107	0.617782	chr16	32096464	-	cg09320731	52649482	71666355	AAAAAAAACACAACAAAAACAAAACAATACAACAACAACAAAAAACCACA	AAAAAAAACGCGACGAAAACAAAACGATACAACGACAACAAAAAACCGCG	I	A	Red	rs76880584	0.182525	NA	NA	NA	NA	chr16:32095662-32097333	Island	GCGGCGGCGGTGGAAAAAGGCGCGGCGGGGGCAAAACGGTGCAGCGGCAGCAAAAAGCCG[CG]GCGTCGGGGGCAAAAAGCCTCAAAAAGCCACGGCGGAGGGGGTAAAAAGCCGCAAAAAGC
cg09331640	0.023645	0.016356	0.0197619	0.0175379	0.0154286	0.0157714	0.0197088	0.0158512	0.0194358	0.0208627	0.0257118	0.0244749	0.0240227	0.0155399	0.0198333	0.0197776	0.0185245	0.0251389	0.0166642	0.0166431	0.0212812	0.0172707	0.024954	0.0164392	0.0214623	0.0186614	0.0203815	0.0222659	0.0166752	chr3	150264376	+	cg09331640	59797418	71614303	CACACACACACAAATCTAAAACAACACTTAACAAAACTTAAAAAAATACA	CGCGCACGCGCAAATCTAAAACGACGCTTAACAAAACTTAAAAAAATACG	I	C	Grn	NA	NA	NA	NA	NA	NA	chr3:150263609-150264607	Island	ACGGACTCCGCCCCGCGGAAGTGCGCGCCCCTCCCGCTGGAGAAGGAGGGCGAAAGCAGG[CG]CACCCTCCCAAGCTCTGTCAAGCGTCGCCCTAGATTTGCGCGTGCGCGTTTGGGCGCCTT
cg09336323	0.949532	0.923707	0.959337	0.919057	0.780195	0.820304	0.812036	0.778536	0.925803	0.903669	0.918501	0.964252	0.944909	0.94083	0.949188	0.948838	0.909689	0.747063	0.769082	0.765134	0.934223	0.960586	0.93915	0.915485	0.932686	0.92664	0.937098	0.880665	0.859715	chr2	210074276	-	cg09336323	48802500		CTTCCTAAAAATCACCRAATCCCRCAACTCAAAAAATAAAAATCACRAAC		II			rs35203732	0.023309	NA	NA	NA	NA	chr2:210073773-210074294	Island	AGGCTCGTGCTCTTCCTGGGAGTCACCGGGTCCCGCAGCTCAGGGGGTGGAGGTCACGGA[CG]CCGCTACCGCCAACTCGCAAGGCCTCTGCTTCCCTCTGTCCCAGGATCCAAGGCCCTGTC
cg09366861	0.0241145	0.0265706	0.0232874	0.0215373	0.0184072	0.0348633	0.0190879	0.0224097	0.0216242	0.0219219	0.0254254	0.0198367	0.0230651	0.0264595	0.0188795	0.0232868	0.0250999	0.0234114	0.02797	0.0391497	0.0233196	0.0209696	0.023831	0.0234575	0.0187942	0.0185502	0.025683	0.0191495	0.0291817	chr1	211556286	-	cg09366861	24743437		AACCAAACAAATTATTTCTCTACAATTTCCAATAAATAACCRTTCCAACC		II			NA	NA	NA	NA	NA	NA	chr1:211555939-211556332	Island	TTGTCAAGTCGGACCAAACAGGTTGTTTCTCTGCAGTTTCCAGTAAGTGACCGTTCCAGC[CG]GGGCTGTGGCTAGAGTGTGAAGGCAAACCGGTAGAAGCCGCGCCGCCATTTTCTTCCCAC
cg09367075	0.0449136	0.0438051	0.0396307	0.0350224	0.0415403	0.0450023	0.0443471	0.0504796	0.0464474	0.0358182	0.0412379	0.0363324	0.0408169	0.0528057	0.0460548	0.0450392	0.0384629	0.0462122	0.0420846	0.0457121	0.0405369	0.0384949	0.0464238	0.0358198	0.04179	0.0435576	0.0385726	0.0434359	0.0403666	chr7	135195040	+	cg09367075	53677402	36616435	AAACAAAACACAAAAAAAAACATCAATCCAACAACCACATAAAATAAACA	AAACAAAACACGAAAAAAAACATCAATCCAACAACCACGTAAAATAAACG	I	A	Red	NA	NA	NA	NA	NA	NA	chr7:135194567-135195309	Island	AGGGTAACCTCCCAGGGGCACGCCGGGAGTTGAAGTCCTCTCTCAGAGGGCGGAGGGGAT[CG]CCCACCTCACGTGGCTGCTGGACTGATGCCTTTCTTCGTGTTTTGCTTCCTTCTCTGCAC
cg09407239	0.96228	0.938444	0.960736	0.945398	0.964154	0.929804	0.944115	0.943357	0.966894	0.959649	0.951727	0.955634	0.967838	0.961326	0.943272	0.948201	0.947885	0.960538	0.947659	0.9151	0.944003	0.966413	0.941131	0.957189	0.952808	0.959226	0.950827	0.953187	0.948525	chr4	179059686	-	cg09407239	34612321		CTATATCTTTACACCTTAACACTAACCACTTAACTCCCTACTTATACACC		II			NA	NA	NA	NA	NA	NA		OpenSea	GAGAATGAAACCTGTATCTTTGCACCTTGGCACTGGCCACTTGGCTCCCTGCTTATACAC[CG]CATATGTCTCTCCCATACCTGAATACGTTCTGGGGGTGGATATTTTACACAGCTTGGCTT
cg09471407	0.955747	0.963753	0.964499	0.856355	0.950737	0.945405	0.942114	0.894015	0.817494	0.731756	0.758761	0.512965	0.933244	0.942228	0.934608	0.885666	0.919172	0.976747	0.911087	0.877716	0.950332	0.942657	0.93869	0.855412	0.893601	0.918191	0.901397	0.865656	0.952159	chr2	121261376	+	cg09471407	46610380		AAATAAAATTATTAATCTAAACAAAACTAACAACRAAACCAACRCRCTCC		II			rs115426727	0.015191	NA	NA	NA	NA		OpenSea	GAGCATCGATATCCTCGTGGGCAAGTCTAAGTGTCAGACAATAAGCGGAGGAGCGGCGCT[CG]GAGCGCGTTGGCCCCGCTGTCAGTCTTGCCCAGATTAACAACTTCATCTGAGCCTTTGTT
cg09486567	0.035809	0.0225576	0.0153904	0.0392136	0.0166748	0.006596	0.0145813	0.0167639	0.0566059	0.0172755	0.0223512	0.0210746	0.0433008	0.0248168	0.0163768	0.0155444	0.0155452	0.0230823	0.0171662	0.0123862	0.018238	0.0181163	0.0146472	0.0292043	0.0289917	0.0168901	0.0405638	0.0133564	0.0239257	chr20	18038510	+	cg09486567	39675390		AAATTTCCTAATACCTTTTCTATTCCACCTTATAAAACTTTTTCCCCRAC		II			NA	NA	NA	NA	NA	NA	chr20:18036864-18038633	Island	CTGGCGACTCCCAGCCTCCCGGCTCGGCGACACCTATGCCTTAAATCGCGAGTGAGACCA[CG]CCGGGGAAAAAGTTTCATAAGGTGGAATAGAAAAGGCACCAGGAAACTTGGGACTGAGCA
cg09528520	0.986511	0.979179	0.976908	0.981638	0.966483	0.973544	0.983207	0.96373	0.983626	0.986199	0.98632	0.980473	0.982951	0.977314	0.984767	0.981985	0.97973	0.96662	0.985018	0.953007	0.985841	0.986809	0.983298	0.977244	0.986295	0.980876	0.979463	0.981033	0.980317	chr2	191301883	+	cg09528520	16628410		TAACRAAACCRAAACTAAATAACAACRATCAAAACCATAATCATAAAAAC		II			NA	NA	NA	NA	NA	NA		OpenSea	TGGAAAGGGGTGTAAGCCCCCCGAGTACAGGAATTACCAGATCGTCTTCATCGTCTTCGG[CG]TTCTCATGACCATGGCCTTGATCGTTGCCACTCAGTTCCGGTTCCGCTACAACCATTTCA
cg09536694	0.14951	0.172797	0.150625	0.115442	0.185602	0.143444	0.151317	0.146055	0.185472	0.118363	0.113487	0.106815	0.150214	0.138056	0.156466	0.129977	0.136912	0.142148	0.136527	0.194797	0.17298	0.138429	0.14851	0.117618	0.157092	0.129079	0.15834	0.131764	0.174315	chr3	75834658	+	cg09536694	46656327		AAAACRATCTTATAACTAAACCAACCTAAAACTTAATTCTATATCCCTAC		II			NA	NA	NA	NA	NA	NA	chr3:75834254-75834761	Island	CTGGTCCGGCCCCCCGGGATCCCCCGGGCCCACGGGTTCCTCTTCGCCCTCGCACCGACC[CG]CAGGGACATAGAACCAAGCCCCAGGCTGGCCCAGCTACAAGACCGCCTCTGGGTGCCGCA
cg09575521	0.960414	0.950073	0.959176	0.931947	0.926493	0.965594	0.947919	0.975516	0.939693	0.86984	0.942704	0.942331	0.860581	0.945758	0.95362	0.946434	0.952138	0.970057	0.945043	0.979565	0.937632	0.947365	0.955189	0.963888	0.851116	0.956681	0.936517	0.970473	0.949341	chr17	80941542	-	cg09575521	16740434		AAAAAAACAACTCAACAATAATAACAAAATAAACRCCRCCAAAAACAATC		II			rs4986146	0.299616	NA	NA	NA	NA		OpenSea	CTGGGGGAAGGAAAGGAACAGCTCAGCAATGGTGACAGGATGGGCGCCGCCAGGAACAGT[CG]CACAGCAGATGCTCCGTGGGGGCAGCGGCTCCCGTTATGCAGCCCTAGAGCGGGCAGGGG
cg09633568	0.0392744	0.0248822	0.0212369	0.0241906	0.0193638	0.015201	0.0200824	0.019401	0.0179708	0.0286991	0.0271607	0.0613683	0.0336536	0.026895	0.0141148	0.0311709	0.0346878	0.0235968	0.0219148	0.0162814	0.026201	0.0215795	0.0182929	0.0303985	0.0582031	0.0505196	0.0186595	0.0213534	0.0161334	chr3	52804994	-	cg09633568	30791488		RAAAACAATTCTACRCATACTCCTACRTCCCCAAAAAACRACCATAAAAC		II			NA	NA	NA	NA	NA	NA	chr3:52804559-52805128	Island	CGATCCGGGCCGGGAGCAGTTCTGCGCATGCTCCTGCGTCCCCAAAGGACGGCCATAGAG[CG]GACGCCACGAGCGGCCAGAGAGGTTCCGCAGCCCCGGGAGGACCCGCCATAGAGCAGAGG
cg09669104	0.772664	0.709616	0.676336	0.597182	0.761537	0.761896	0.713412	0.753255	0.700263	0.639072	0.669309	0.613715	0.558956	0.696773	0.642243	0.628184	0.792114	0.691228	0.697731	0.652533	0.815065	0.697837	0.712462	0.651162	0.585155	0.7488	0.623129	0.665863	0.720435	chr5	140720212	-	cg09669104	29752357		TCAATAACAATATATCATTAAACCTATTCRTACTAAACCAAAACRACAAC		II			NA	NA	NA	NA	NA	NA	chr5:140720138-140720829	Island	GAACCCTCCACTCAGTAGCAATGTATCATTAAGCCTGTTCGTGCTGGACCAGAACGACAA[CG]CGCCCGAGATCCTGTACCCTGCCTTCCCCACAGACGGTTCCACTGGCGTGGAGCTGGCGC
cg09817162	0.670856	0.726968	0.553628	0.707292	0.663207	0.790468	0.729313	0.735008	0.6206	0.475903	0.378666	0.419179	0.556431	0.478753	0.515753	0.597069	0.851408	0.738218	0.794175	0.682068	0.602397	0.569137	0.468515	0.633096	0.622542	0.645506	0.626994	0.543635	0.464777	chr6	27185676	+	cg09817162	58713384	66671441	CTCTTCTTAATACAATCATAAAACTAAACAAAAATATCAAAACTAAATCA	CTCTTCTTAATACGATCGTAAAACTAAACGAAAATATCGAAACTAAATCG	I	C	Grn	NA	NA	NA	NA	NA	NA		OpenSea	GTCTCCCTTAGTCTCTCAGTTCGGCGATCTTGGTAATGCCCTGTCCCATGCCTGCTAACG[CG]ATTCAGCCTCGATATCCCCGTCCAGTCCCACGATCGCACCAAGAAGAGCTTGCGAGCCTT
cg09845187	0.0171462	0.0146589	0.0115256	0.0149178	0.0152301	0.012308	0.0129988	0.0141222	0.016414	0.0144877	0.0148353	0.019885	0.017652	0.0202504	0.0141691	0.018414	0.0189641	0.0154224	0.0120532	0.0109341	0.0117815	0.017636	0.0190726	0.016102	0.0151773	0.0244079	0.0166932	0.0154461	0.011225	chr11	126081799	-	cg09845187	69653432	73754509	AAACTAAAAAATACCAATACCTCAACAATTTAACATTTTCTACATCCCCA	AAACTAAAAAATACCGATACCTCAACGATTTAACGTTTTCTACGTCCCCG	I	A	Red	NA	NA	NA	NA	NA	NA	chr11:126081369-126082028	Island	GAAGCCGGGCTGGGGCTGGGAAATGCCGGTGCCTCAACGGTTTAACGTTTTCTGCGTCCC[CG]GGATTTCCGTTCAAGAAGAGCACTGGTCTGAGAAACGTTTCTCCTTTTGGTACACGATCC
cg09868556	0.941526	0.958499	0.936744	0.95021	0.909085	0.91816	0.923111	0.923991	0.916928	0.941101	0.928264	0.964628	0.955022	0.943348	0.926488	0.937653	0.962059	0.924371	0.874244	0.915507	0.921517	0.930754	0.923868	0.944616	0.946241	0.928697	0.927336	0.940142	0.939494	chr3	52380798	-	cg09868556	14626465		ATAATCTAAAATAACRACTTAATTAACAACCCCTACAAATAAAACCCRAC		II			NA	NA	NA	NA	NA	NA		OpenSea	GCACCGATGACATGGTCTGGGGTGACGACTTAATTAACAGCCCCTACAGGTGGGGCCCGG[CG]GGGCGGAGGCACCTGTTGACACCAGGTGATGTGTCACCTGCTGGGGATGGAGCAGGGTCA
cg09894276	0.83946	0.74111	0.742876	0.849959	0.948455	0.858698	0.859444	0.886173	0.795278	0.729426	0.707158	0.796698	0.711138	0.747128	0.697507	0.81993	0.911627	0.933711	0.939448	0.942924	0.687878	0.691367	0.681326	0.811273	0.683975	0.711257	0.870133	0.917736	0.928815	chr6	169977394	-	cg09894276	11717435	43752366	AAAAATAAAACACAAAAATAATAACTAAAAACAAAATCCAAACAAACCCA	AAAAATAAAACGCGAAAATAATAACTAAAAACGAAATCCGAACAAACCCG	I	C	Grn	NA	NA	NA	NA	NA	NA	chr6:169977218-169977894	Island	ACCTGGGAAAGTGGGAATGGGACGCGGAGGTGGTGGCTGAGGGCGGGGTCCGGGCAGGCC[CG]CGCCGAGGAGGGGGCGTCCGCGCCGAGCCAGGAATGGCGCCCCCCGATGTCCACACCACG
cg09904774	0.0300144	0.0486764	0.0309084	0.0402833	0.0428885	0.0494071	0.0391293	0.0362613	0.0246764	0.0289121	0.0290687	0.031684	0.0233582	0.041687	0.0508863	0.0362641	0.0382132	0.0375541	0.0323237	0.0514999	0.0305776	0.0476645	0.0532893	0.0288997	0.0260978	0.0306912	0.0433253	0.0351828	0.038805	chr17	3539754	+	cg09904774	64645506	35665453	TTCATAAACAAAACTCAAACCACCCTCCATTAAACAAAAATCAAAACCCA	TTCGTAAACGAAACTCAAACCGCCCTCCATTAAACGAAAATCAAAACCCG	I	T	Red	NA	NA	NA	NA	NA	NA	chr17:3539318-3540484	Island	GGGCCCCGGCTATAGGCGGAGAGGCGGCGGAAGGCGGGACCTAAAGGGGGCCCCGCCCCA[CG]GGCTCTGATTTCCGCCCAATGGAGGGCGGTCTGAGCTTCGCTCACGAAAGGAGCCGGGAG
cg09977031	0.0423767	0.0699382	0.04525	0.0450582	0.053799	0.0619775	0.046625	0.0646976	0.057582	0.049721	0.050442	0.0395942	0.0501339	0.033625	0.0543114	0.0616868	0.0593107	0.0625085	0.0518772	0.0741911	0.0780592	0.0570395	0.0594888	0.0506253	0.0475568	0.0593803	0.0395172	0.0571494	0.0631981	chr16	23569487	+	cg09977031	33806362		CATACTTAATCTTATTCCAAATAATCTTCAAATCCACCAACTCCCTACCC		II			NA	NA	NA	NA	NA	NA	chr16:23568398-23569488	Island	CCCCTGGGGACCCCGCAGCCCAGGCCTCGGTCAGCAACGGCGAAGACGCGGGCGGCGGCG[CG]GGCAGGGAGCTGGTGGACTTGAAGATCATCTGGAATAAGACCAAGCATGACGTGAAGTTC
cg09990790	0.0569064	0.0461619	0.0502279	0.0465151	0.0730833	0.0511269	0.0577314	0.0597134	0.0395751	0.0514954	0.0511104	0.0313262	0.0585075	0.0738518	0.0677041	0.0542333	0.0618956	0.0364319	0.0509117	0.0667508	0.0480711	0.051853	0.0446255	0.0365778	0.0550208	0.0458211	0.0517383	0.0613388	0.0412372	chr4	73934953	-	cg09990790	56732375	12642334	ATCACAATAATTAAACACTAAACACTACAAAAAACAACATCATACAATCA	ATCACGATAATTAAACACTAAACACTACAAAAAACAACATCGTACGATCG	I	A	Red	NA	NA	NA	NA	NA	NA	chr4:73934944-73935650	Island	CACAATGAAATGGTCACGATGATTAAACACTAAGCACTGCAGAAGGCAACATCGTGCGAT[CG]AAAACCCTGAGTGAATGTCGGCCTTCCTCCGCCGCAGGGGTTGCAGCGCAGGGTACGCGC
cg09999114	0.283425	0.193298	0.218307	0.117275	0.394723	0.155782	0.194373	0.180755	0.182155	0.196403	0.113054	0.0975009	0.129819	0.183153	0.28238	0.214856	0.100398	0.231744	0.273776	0.266837	0.171773	0.162726	0.103274	0.148661	0.185545	0.10355	0.209288	0.160064	0.204297	chr16	3415077	-	cg09999114	73609329		CTCTTTACAAACTTAACTACTACRCATACCTCTAACCCTCTTAAAATCCC		II			rs7404429	0.32542	NA	NA	NA	NA	chr16:3414964-3415167	Island	GACTGGCTCCTCTCTTTACAGGCTTAGCTACTGCGCATGCCTCTGGCCCTCTTGAGGTCC[CG]GCGTGCCCCGCAACAGCTTCCGGCGTGCTCCGCAACAGCTTCCGGCGTGACGCAGTAGAA
cg10005464	0.968599	0.962202	0.968145	0.978	0.970654	0.967778	0.970126	0.947219	0.965256	0.973652	0.973201	0.975902	0.971093	0.972735	0.975153	0.956681	0.97585	0.956781	0.962283	0.933718	0.961474	0.983237	0.976267	0.967497	0.942368	0.974551	0.968241	0.968379	0.965826	chr8	123965500	+	cg10005464	27761312		TTTTTTACCAAACCCCATAAAATCCAAAACAACTTATTCCATACTATCTC		II			NA	NA	NA	NA	NA	NA		OpenSea	GTGGAGACCAAGCTGAGCAGGAGAGAGATCGACTCCTGGTTCTCGGAGAGGCGGAAGCTT[CG]AGACAGCATGGAACAAGCTGTCTTGGATTCCATGGGGTCTGGCAAAAAAGGCCAAGATGT
cg10040355	0.950021	0.888232	0.850826	0.85304	0.91864	0.842601	0.854356	0.951345	0.938087	0.76944	0.777409	0.779382	0.929839	0.903822	0.854152	0.859952	0.940697	0.87985	0.901722	0.957866	0.948466	0.87376	0.877753	0.852512	0.806896	0.817508	0.826294	0.926417	0.948949	chr12	12990366	+	cg10040355	49615482		AAAAAAACRCRACCTTTTTTTCTAAATACATCTAAACTTACCTTTACTTC		II			rs2287021	0.383242	NA	NA	NA	NA		OpenSea	AGGGTGTCAGCCTTCAAGAAGATCTGCTAGGTTGACCCAGAGGATGGGGACTGGGAGCCC[CG]AAGTAAAGGCAAGTTCAGATGCACTTAGAAAAAAAGGTCGCGTTCCTCTGTCGTCTCTAC
cg10052190	0.0682525	0.0418428	0.0457425	0.0405855	0.0368046	0.041368	0.0351766	0.0376335	0.269299	0.154401	0.133383	0.173316	0.158594	0.130563	0.09774	0.155664	0.0684318	0.0331189	0.0291136	0.0200276	0.162044	0.135916	0.115855	0.194995	0.0871086	0.0961486	0.0531655	0.0279916	0.0521254	chr16	22019676	-	cg10052190	68670389		ATAAACTAACCATCATCTCAAAATATCTCTTTCTAACCRCCRATATCTTC		II			NA	NA	NA	NA	NA	NA	chr16:22018987-22020057	Island	CGGGGAGATGGATAAACTGACCATCATCTCAGGATGTCTCTTTCTGGCCGCCGATATCTT[CG]CCATCGCCAGCATCGCCAACCCGGACTGGATCAACACCGGGGAGTCTGCGGGTGAGCCGC
cg10075405	0.97132	0.948223	0.978361	0.979213	0.95294	0.979422	0.950322	0.970785	0.980121	0.970543	0.960757	0.98072	0.978697	0.957221	0.978215	0.9689	0.956705	0.963432	0.974409	0.915943	0.960692	0.97428	0.968225	0.98217	0.963774	0.967888	0.96099	0.960552	0.97887	chr14	102685893	-	cg10075405	69795433		CTTACTAAAATCACTACTAAAAAACTAAAAACCRAACCCTTTAAACCTTC		II			NA	NA	NA	NA	NA	NA		OpenSea	GTCTCCTGGGGCTTGCTGGGGTCACTGCTGGAGAACTGGAGGCCGGGCCCTTTGGGCCTT[CG]CTTCGCCTTCCGGTTAACTCCTCTTAGAGACCACCGTTTTCCCCTTTGCTCTGACGGGCG
cg10101263	0.0104971	0.00730826	0.00696342	0.00687738	0.0108915	0.00367742	0.00581345	0.00506844	0.00840399	0.00836229	0.00998811	0.015306	0.00952334	0.00798141	0.00554594	0.00707459	0.00737474	0.00603299	0.00933434	0.00544812	0.00394251	0.0127477	0.00413902	0.0139549	0.0112026	0.00518963	0.00917767	0.00401395	0.00760044	chr11	130786633	+	cg10101263	67754379		CRTACCTAAACAATAAAAAACAAACTTCATTTAATAACCAAAACTAAAAC		II			NA	NA	NA	NA	NA	NA	chr11:130786111-130786634	Island	CACGAAACAGCCGCCGCAGCAATCACCGCTAAGACCCAGACTTCCAGGCGCTTTAAAACG[CG]TCCTAGTTCTGGTTATTAAATGAAGCCTGTCCTTTACTGCTTAGGCACGCTGTCAATAAT
cg10113231	0.0193772	0.00868941	0.0210645	0.0277013	0.0216808	0.0112117	0.0136856	0.0253441	0.0189217	0.0242245	0.0295478	0.0466486	0.0243394	0.0155548	0.032853	0.0261612	0.00958766	0.0199837	0.011598	0.0186867	0.0225487	0.030052	0.0265256	0.0245221	0.0337683	0.0190467	0.0377238	0.0210263	0.0260966	chr3	23958877	-	cg10113231	27721425	49782470	AAACAAATTAAACAAAAATATAATAACAACACAAATTCAAACTAAACCCA	AAACGAATTAAACGAAAATATAATAACGACGCGAATTCGAACTAAACCCG	I	A	Red	NA	NA	NA	NA	NA	NA	chr3:23957941-23959181	Island	AGGCGGCCCCCGGGGCGGGTTGAGCGAAGATGTGATGGCGGCGCGAATTCGAGCTGGGCC[CG]GATCCTGGAGGAGGCGTGGGGCTGACGAATGGGGCGCCCGGGACAAGGCAGCCTAAAGTG
cg10118002	0.0256779	0.0236428	0.0218513	0.0160925	0.0192552	0.0232563	0.0246378	0.0192175	0.0227442	0.0190322	0.0154931	0.0125073	0.0245306	0.0246304	0.0266785	0.0189614	0.0245869	0.0253008	0.0181747	0.0264067	0.0173419	0.0178531	0.0161585	0.0174221	0.0158272	0.016958	0.0225359	0.0213904	0.0213619	chr1	6296095	+	cg10118002	18793455	26614354	TTCCAAACAACAACAAAACAAACCAAAATTCTCACAAAAACTAACAAACA	TTCCGAACAACAACAAAACGAACCGAAATTCTCGCGAAAACTAACAAACG	I	A	Red	NA	NA	NA	NA	NA	NA	chr1:6295528-6296261	Island	CGCCTGCGCACTGTGCCGCCGATGCCGGCCCGGGAAGGGCAGCTGCCCGCAGCTGCGCGC[CG]CCTGCCAGTTCTCGCGAGAACTCCGGCCCGCCCTGTTGCTGTCCGGAATTTGGCGGGAGC
cg10132543	0.0212269	0.0253206	0.0168066	0.0214789	0.0169724	0.0176241	0.0183891	0.0289112	0.0232479	0.0216258	0.0349491	0.0478181	0.0192661	0.0246779	0.0225235	0.0221238	0.0404808	0.0275375	0.019771	0.0140117	0.0221456	0.0213593	0.027684	0.0281419	0.0360024	0.0194172	0.0179154	0.0200208	0.0208588	chr11	68609520	+	cg10132543	60797381		RAAAAATAAAAAATCTCRTCCTAAACCCCATTCCRACAAAAATCRAAAAC		II			NA	NA	NA	NA	NA	NA	chr11:68611250-68611807	N_Shore	CGGGGCGGGGCGTCCGCGGGGCTAGGAGGGGAGGGAAACTGAGGCTCGAGCGGGTGCTCG[CG]TCCTCGACCTCTGCCGGAATGGGGTCTAGGACGAGATTCCTCACCCTCCGAGCCTCAGTT
cg10196289	0.0373732	0.034166	0.0460291	0.0355162	0.0371685	0.0470289	0.0263486	0.0480664	0.0371534	0.0320975	0.0348673	0.0276422	0.0375245	0.0381556	0.0344131	0.042109	0.0471584	0.0382753	0.025953	0.0479263	0.0448054	0.0330959	0.0332107	0.0357549	0.0254601	0.0385554	0.0522556	0.0329654	0.0401683	chr8	59572185	-	cg10196289	29753493		CCTTAAAATAAAACTACAACTACTACTCCTACTACTTCTTCCRAATAAAC		II			NA	NA	NA	NA	NA	NA	chr8:59571603-59572526	Island	CGCGCACCTCTCCTTGGAGTAGAGCTGCAGCTGCTGCTCCTGCTGCTTCTTCCGGATAAA[CG]CCATGGAGGGTAGGCGCGGGCGGGCGCAGAGCGCACAGGCAGGCCCCGCCGCCGCCTGCC
cg10218546	0.807367	0.70856	0.676651	0.860766	0.910144	0.856778	0.817331	0.893414	0.730799	0.708161	0.688248	0.62549	0.762501	0.699058	0.791116	0.831552	0.838863	0.867003	0.874156	0.877828	0.852846	0.662697	0.735058	0.697261	0.85916	0.704178	0.862764	0.778005	0.78137	chr6	32729823	+	cg10218546	69773311	74757345	ATCCCAAATCCAAAACACAAAACACAAACCCAACCAAAAACTCAATTTCA	ATCCCAAATCCGAAACACGAAACACGAACCCAACCAAAAACTCAATTTCG	I	C	Grn	NA	NA	NA	NA	NA	NA	chr6:32729342-32729877	Island	CCGGACCGCACCCTTCAGCCGCTGCCCTGACCCGGCCAGCAGCTGCGAAACCCGTCCACG[CG]AAATTGAGTTCTTGGCTGGGCCCGTGCCTCGTGCTCCGGACCTGGGATCCTCGAGGCATC
cg10236987	0.972039	0.965672	0.965835	0.972023	0.948232	0.960779	0.963656	0.947517	0.97198	0.97328	0.974644	0.982416	0.96931	0.986156	0.971251	0.972716	0.953234	0.97315	0.967372	0.961119	0.95317	0.962992	0.974006	0.966431	0.962083	0.980231	0.954034	0.975499	0.955951	chr1	228114221	+	cg10236987	13786462		TATAAAAACACTAAACTAACAAATCTAACACAAAACTACAAAACATACTC		II			NA	NA	NA	NA	NA	NA	chr1:228112950-228113215	S_Shore	GAGCCCTCAACCCCAAACCCTGACCCCGACCCCATGTCACCTGTCTATCCTGGGACTGAC[CG]AGCATGCTCTGCAGCTCTGTGTCAGACCTGCCAGCCCAGTGTCCCCACATGGGTGGACTG
cg10263335	0.140986	0.0862886	0.153288	0.195099	0.136457	0.124417	0.171495	0.142404	0.105612	0.20325	0.142715	0.229344	0.200546	0.149694	0.178656	0.149742	0.137467	0.149655	0.0883525	0.161797	0.122314	0.214028	0.217924	0.163833	0.208773	0.166352	0.177118	0.129746	0.122153	chr15	50646099	-	cg10263335	22688434	26632415	AAAAAACATACTTCAATAACTTACCTAAATTAAAAAAACAAAACAATCCA	AAAAAACGTACTTCAATAACTTACCTAAATTAAAAAAACAAAACAATCCG	I	A	Red	NA	NA	NA	NA	NA	NA	chr15:50646437-50647742	N_Shore	CTTTTTCTAGATAAAAAACGTACTTCAGTAACTTGCCTGAATTGAGAGAGCAAAACAGTC[CG]GAGAGAAAACTTAAAATGTTTCCACATTATCAAGCCCCCTTCAGAAGTACTGTGGTCTCG
cg10271272	0.945519	0.932596	0.940198	0.856303	0.890646	0.949152	0.943026	0.917507	0.937061	0.929089	0.933254	0.724486	0.832898	0.930362	0.935917	0.949908	0.945665	0.910574	0.944642	0.921244	0.946415	0.915645	0.925181	0.920167	0.925249	0.915601	0.945514	0.911673	0.941305	chr19	292179	+	cg10271272	56707374	36806424	CCAACTCCTAACACCCCCATACTCTTCTATAAAATAAAACAACAAATACA	CCAACTCCTAACGCCCCCGTACTCTTCTATAAAATAAAACAACAAATACG	I	C	Grn	NA	NA	NA	NA	NA	NA	chr19:290594-292249	Island	ACCTTGCGACGGCGTAGGGTGTCCAGGCGCAGCCCTGTGCCCAGGCACCGTTCCTATCAG[CG]CACTTGCTGTCCCATTTCACAGAAGAGCACGGGGGCGCCAGGAGCTGGGAACCCCATGAA
cg10279314	0.615747	0.699634	0.418994	0.687835	0.587716	0.632097	0.557359	0.618309	0.449774	0.420926	0.34201	0.372296	0.407671	0.416115	0.42652	0.437046	0.491164	0.682913	0.703518	0.702278	0.377569	0.4721	0.527402	0.51151	0.443917	0.530729	0.4679	0.459995	0.466919	chr6	27185896	-	cg10279314	69632356		CTAATAAAACAAATAACTCTCCTTTCCAAATATTTCTAAATTTAATCCCC		II			NA	NA	NA	NA	NA	NA		OpenSea	TGGGGCGGTGTCTGATAAAACAGATGGCTCTCCTTTCCAGGTGTTTCTGAATTTGATCCC[CG]ACGCCTGGGGCATCGTGGAGGAACTTGCATAGGAAATCAAGGTGTCGCAGGAAAGAGAAC
cg10285873	0.0237092	0.0242612	0.0213861	0.0151603	0.0248522	0.0189297	0.0228135	0.0220362	0.0174001	0.0219143	0.0194408	0.0129348	0.0195832	0.0190998	0.0233494	0.0228872	0.0237009	0.0193828	0.0202302	0.0245332	0.0247979	0.0227233	0.0174354	0.0196728	0.0183102	0.0186089	0.0196263	0.0184747	0.0277052	chr2	243031394	-	cg10285873	36619443	20629480	AAAACTACAAACAAATCAAATAAACACAAAAACCACCCACAAATACATCA	AAAACTACGAACGAATCAAATAAACACGAAAACCGCCCACAAATACATCG	I	C	Grn	rs12719763	0.359982	NA	NA	NA	NA	chr2:243030300-243031562	Island	GGGTTCATTCAGGGAGCTGCGGGCGAGTCAGGTGGGCACGGGGACCGCCCACAGGTGCAT[CG]CGTGTCCTCAGCCGCTTCCCCTGCCCACCTTCTGCGACCCCTTCCCGCCCCCACCCTCCT
cg10291213	0.0114871	0.00787669	0.0133299	0.012769	0.0160638	0.00891028	0.0161888	0.00947934	0.0136946	0.0151243	0.0131176	0.024177	0.0187823	0.0158458	0.0109425	0.0118525	0.0162696	0.0148498	0.0161502	0.00903248	0.0161665	0.00888471	0.010326	0.0119686	0.0172428	0.0100645	0.0123258	0.0081563	0.0143689	chr3	112709793	+	cg10291213	15791459		CCCTTCCCAAAAAACRAACAAAAAAATTTTACTCCTATAACCTAAATTAC		II			rs2272393	0.483462	NA	NA	NA	NA	chr3:112709666-112710270	Island	GCGAGGCCAGAGGAGACAACAACTCCCAGCAGGCGTCGCGGCAGCGGGAAGTCACGCACG[CG]CAACCCAGGCCACAGGAGTAAAATCTCTCTGCCCGTCTTCTGGGAAGGGAGAATGGCGGC
cg10296410	0.0495265	0.0714727	0.0381747	0.0350626	0.0729617	0.0522776	0.047661	0.0879773	0.0437104	0.0250014	0.0327817	0.0326231	0.0401056	0.110287	0.0585085	0.0476822	0.0528186	0.026623	0.0799452	0.0846874	0.0237527	0.0376581	0.0546004	0.0300036	0.0324219	0.0752137	0.0445464	0.0525331	0.0195479	chr22	42095368	+	cg10296410	71739352		AACRAACAACAACCACTAAAAACAAATAATAAACRCAAATACTCTAAATC		II			NA	NA	NA	NA	NA	NA	chr22:42095414-42096189	N_Shore	ATGTGGTAAAGACATTCCTGCAGGGTTCTAAGCACAAACCGCTTTTGGCTTAGCTAGACA[CG]ATCCAGAGCACTTGCGTCCACCACTTGCCCTCAGTGGCTGCTGCTCGTCTGAGACTGCAG
cg10347265	0.227195	0.220594	0.219665	0.210801	0.190297	0.243129	0.220695	0.207906	0.164947	0.184878	0.226836	0.175565	0.177692	0.207835	0.200133	0.205367	0.249144	0.184465	0.215949	0.227331	0.236051	0.212532	0.217937	0.200635	0.154402	0.205942	0.216054	0.198436	0.215414	chr4	107237473	-	cg10347265	17608505	54701387	AAAAAAAACCCCAACTTATAATATCCTTCCCCTTACCCAAACTAACCACA	AAAAAAAACCCCGACTTATAATATCCTTCCCCTTACCCAAACTAACCACG	I	A	Red	rs114717819	0.020833	NA	NA	NA	NA		OpenSea	GACCCAACGCTGAGGAAAGACCCCGACTTGTGGTGTCCTTCCCCTTGCCCAAACTGGCCA[CG]AAAGGACATATAGCGAGAGAGAAAGAGGTGCGGGGGGACGGGGGGGGTCGATTGAAAATA
cg10351620	0.0284517	0.0498904	0.0310693	0.0272113	0.0341318	0.0345454	0.0238071	0.0269115	0.0236309	0.0226992	0.018701	0.0176313	0.0271416	0.0226451	0.0220825	0.0442615	0.0322419	0.0393183	0.0243942	0.0382984	0.0286359	0.0246335	0.0184573	0.0329305	0.026279	0.0144181	0.0412335	0.0231913	0.0254819	chr17	21183560	-	cg10351620	65698444		ACAATAAAAACCCCAACTAATAACAAAACTATACATAAACCATATACACC		II			NA	NA	NA	NA	NA	NA	chr17:21187552-21188443	N_Shelf	TGGGGCAGCAAGCAGTGGAGGCCCCAGCTGGTGGCAAGGCTATGCATAGACCATGTGCAC[CG]CTGTGCCTGTGGGTTGTGTCTGTGGACGTGACCATGTGGTCCCTCCACATGAACGTACAC
cg10358780	0.0197885	0.0250365	0.0267968	0.0256218	0.0459225	0.0387209	0.0345666	0.0378798	0.0275798	0.0244761	0.0125167	0.0158612	0.0208407	0.0214553	0.0152559	0.0185263	0.045777	0.0520492	0.0353234	0.0416195	0.0241222	0.026122	0.0242161	0.0236369	0.0327183	0.0141084	0.0268818	0.0363032	0.0263163	chr12	21654795	+	cg10358780	60662373	22719472	AAAACAACAACAACAACACCTCAAAAAACCCAAAATAAAAAACTAAATCA	AAAACAACGACGACAACACCTCGAAAAACCCAAAATAAAAAACTAAATCG	I	A	Red	rs1060126	0.295666	NA	NA	NA	NA	chr12:21654396-21654956	Island	TGCGTGTTTCCGGAAGACGTGGCGGCTCTCGCCTGGGCTGTTTCCCGGCTTCATTTCTCC[CG]ACTCAGCTTCCCACCCTGGGCTTTCCGAGGTGCTGTCGCCGCTGTCCCCACCACTGCAGC
cg10383829	0.0508435	0.0449392	0.0430154	0.0340506	0.0617117	0.0806884	0.0459726	0.0487797	0.0377569	0.0323163	0.0369989	0.0404352	0.0504865	0.0511068	0.0310182	0.0609452	0.046245	0.0555855	0.0337866	0.0668153	0.0371155	0.038211	0.041041	0.0458608	0.0415072	0.055337	0.0524784	0.0378782	0.0442085	chr6	28864419	+	cg10383829	68755400		CRATCAAAATTTCAATAAACATCAAACACTAAAAAACCRACCCAACRACC		II			NA	NA	NA	NA	NA	NA	chr6:28863343-28863545	S_Shore	TTTTTTTTTTGCTCCCAGCCTGCCCAGATTTCAGGAAGGAAAGAAGATCTTTTGCTTCTT[CG]GTCGCTGGGTCGGCTCTCCAGTGTCTGATGTTTACTGAAATCTTGATCGTGGTTAGCCTC
cg10395711	0.0432363	0.062273	0.0613307	0.03999	0.0475403	0.0667343	0.0556894	0.0490555	0.0498851	0.0445664	0.0500044	0.0420475	0.0433602	0.0520262	0.0550958	0.0451303	0.0513028	0.0437485	0.0486864	0.060673	0.0631536	0.0447931	0.0481448	0.043642	0.0578577	0.052859	0.0351517	0.0512559	0.0473954	chr12	6938638	+	cg10395711	67801326		CCAACAAAACCCRCAAATCTCTAAAACCCTAAACTAAAATAAATACAACC		II			NA	NA	NA	NA	NA	NA	chr12:6937570-6938639	Island	CAGCACGCCGCAGCCGCCGGTACCGCAGCAGTTGCCTACGTGGCTGGGGAAGCGGGGCGC[CG]GTTGTACTCACCTCAGCTCAGGGTCCTAGAGACCTGCGGGTTTTGCTGGTCGCTGAGGTC
cg10399719	0.0227897	0.0266409	0.0225923	0.0233074	0.0217618	0.0252008	0.0202392	0.0228698	0.020282	0.0163911	0.0178045	0.0150925	0.0144289	0.0219001	0.0225959	0.0295794	0.0175756	0.0249465	0.0202883	0.0265659	0.025723	0.0279376	0.0254752	0.0226558	0.0165949	0.0266563	0.0192262	0.0241929	0.024851	chr16	23568817	+	cg10399719	15728360	72720382	ATCCAAAAAATAACCCTTTCTCTAACCTCTACCCCCTAATAACAAATACA	ATCCGAAAAATAACCCTTTCTCTAACCTCTACCCCCTAATAACGAATACG	I	A	Red	NA	NA	NA	NA	NA	NA	chr16:23568398-23569488	Island	GCCCCTTAAAGTCACAGGCCCCCTAGCGCGAAATCCCACGCCCCCCTGGACGGCTGCGGC[CG]CACTCGCCACCAGGGGGCAGAGGCCAGAGAAAGGGCTATTTCCCGGACCCGCCCCCTTCA
cg10407266	0.0964802	0.0765247	0.0764461	0.0840482	0.0826777	0.0566371	0.0632526	0.0570742	0.0892613	0.0846974	0.0766873	0.0778485	0.0914003	0.086648	0.097286	0.0760521	0.0703952	0.0517898	0.053881	0.0571489	0.0785197	0.0899934	0.0997687	0.109792	0.122764	0.0866274	0.0845232	0.0655686	0.0678247	chr6	31588727	-	cg10407266	35747427	74602465	AAAAAAATAATAACAATAACAATAACAACAACAACAACAATAATAAACCA	AAAAAAATAATAACGATAACGATAACGACGACGACGACGATAATAAACCG	I	A	Red	rs193025229	0.2051	NA	NA	NA	NA	chr6:31587779-31589024	Island	TTTTCCGGCGCGGGAGAGGTGGTGGCGGTGGCGGTGGCGGCGGCGGCGGCGGTGGTGGGC[CG]GGGGGAGGAGAAGCTGCCATTAGCCGCCGCCATTTTGTCCTCCTGCTGCCGGGCCTGCTT
cg10409680	0.297413	0.275257	0.266886	0.210139	0.0453652	0.018302	0.0202337	0.0142144	0.264481	0.267354	0.194855	0.247387	0.0368595	0.0332147	0.0482559	0.026341	0.0272071	0.0315777	0.030461	0.0395167	0.366119	0.318638	0.405606	0.452468	0.158415	0.180868	0.176454	0.164846	0.0861444	chr6	31239320	-	cg10409680	57807397		ATCCACCTTAAAATAAATCTCAAACRAAAAAACTCTAAACRACCCRAACC		II			rs7383157	0.15078	NA	NA	NA	NA	chr6:31238852-31240120	Island	GGGTTCCGCAGATCCACCTTGGGGTGGATCTCAGACGGGGAGACTCTGGGCGACCCGGGC[CG]TCCGTGGGGGATGGGGAGGGGTCGTGACCTGCGCCCCGGGCCGGGGTCACTCACCGTCCT
cg10424751	0.672731	0.644283	0.557616	0.619476	0.559186	0.670042	0.683242	0.723957	0.57509	0.535177	0.437864	0.494779	0.556366	0.442381	0.704917	0.614195	0.720084	0.474251	0.611376	0.635411	0.685153	0.630297	0.604672	0.570732	0.388852	0.563683	0.530961	0.621325	0.641816	chr16	32289757	+	cg10424751	24746338	41705455	CAAAAAACCACAAAAAACCTCAACATCAAAAACAAAAATATACAACAACA	CAAAAAACCGCAAAAAACCTCGACGTCGAAAACAAAAATATACGACGACG	I	A	Red	NA	NA	NA	NA	NA	NA	chr16:32289756-32290695	Island	ATAATTATATATATAAATATATATATTTATAATATTTTATATATATATATTTTTTGCCCC[CG]CCGCCGCATATTTTTGCCCCCGACGCCGAGGCTTTTTGCGGCTTTTTGCCCCCGCCGCCG
cg10513702	0.0470922	0.0387337	0.119438	0.0626469	0.02534	0.035042	0.0654525	0.0289328	0.0682683	0.0706454	0.0657558	0.0575833	0.060826	0.0445403	0.0623053	0.0500305	0.0543001	0.0432676	0.126141	0.0198557	0.0478388	0.0525487	0.0695576	0.054437	0.0464478	0.0517285	0.0440357	0.0317796	0.0511981	chr1	200003800	+	cg10513702	20768382	25699393	AACAATTAATTCACAATCACTATAAAAATATCTCAATCTAACATAACACA	AACGATTAATTCACAATCACTATAAAAATATCTCGATCTAACGTAACGCG	I	A	Red	NA	NA	NA	NA	NA	NA	chr1:200004474-200004933	N_Shore	GGGGTAGGTTGGATTACCCAGATAATTGCTTCGGCTTTCGTTTTCCTCCGCGATAAAAAC[CG]CGCCACGCCAGATCGAGATACTCTCATAGTGATTGTGAATCAATCGCCATCCTGCTCTAG
cg10531568	0.958928	0.966087	0.946406	0.959558	0.918122	0.936343	0.935441	0.950938	0.962868	0.953007	0.954746	0.966046	0.957705	0.953597	0.97151	0.951436	0.940554	0.966062	0.940784	0.949749	0.944075	0.969289	0.969994	0.964161	0.957916	0.966362	0.930828	0.94826	0.947977	chr2	1426068	-	cg10531568	32692408		AAATAAAAACRAACATAAAAAACRCRTAAAACTAAAACCTTAAAAACCCC		II			NA	NA	NA	NA	NA	NA		OpenSea	GTGTGCTCCTTGGGTGGGGACGAGCATGGAAGGCGCGTGGGACTGAAGCCTTGAAGACCC[CG]CAGGCGCCTCTCCTGGACAGACCTCGTGCAGGCGCCTCTCCTGGACCGACCTCGTGCAGG
cg10542223	0.513864	0.479616	0.558371	0.521531	0.542145	0.626373	0.58116	0.530898	0.549559	0.452856	0.497734	0.454273	0.501124	0.504244	0.511616	0.571599	0.652205	0.48255	0.572401	0.579285	0.496968	0.496845	0.494763	0.469709	0.537932	0.533377	0.573256	0.487699	0.506443	chr7	5862661	+	cg10542223	36746438		ACCACRACTACAATCACRTAAAAAATAACCATAAACTAACAAAATATAAC		II			NA	NA	NA	NA	NA	NA	chr7:5862830-5863066	N_Shore	GGAAAAGCCGGCTGGGCATGGTGTCATTCACCCCCAGCTCTGTGTCAACCAGAAGCCCGG[CG]CCACACCCTGCCAGCCCATGGCCACCTCCCACGTGACTGCAGCCGTGGCTGTGGCTGGAA
cg10594245	0.957721	0.955953	0.971058	0.952523	0.970657	0.950203	0.958374	0.949192	0.964494	0.97143	0.974773	0.972569	0.976052	0.971682	0.961152	0.958769	0.966345	0.970762	0.924751	0.938469	0.949993	0.959453	0.959449	0.966462	0.971491	0.966674	0.966708	0.928903	0.969711	chr2	109558966	-	cg10594245	19757471		CTATAAACCTATAACAATTAACAAATTCCCRAAAAAACCAAATAAACCAC		II			NA	NA	NA	NA	NA	NA	chr2:109558965-109559186	Island	TCATCCCACCCCTGTGGACCTGTGGCAGTTGGCAAGTTCCCGGGGAGGCCAGGTGAACCA[CG]ATGAACCACGGCGACGGCAGGGGCCAGCGTCCCCGTCTCCCTCCCGTTCTAGAAGACATA
cg10631694	0.0318719	0.0373149	0.0403794	0.0338111	0.0365275	0.0426937	0.0387292	0.041234	0.0425213	0.0275088	0.0398652	0.0319899	0.0375156	0.043216	0.0353731	0.03935	0.0367021	0.0402869	0.0318206	0.0460578	0.0365892	0.0340245	0.0370857	0.036313	0.0268618	0.0453799	0.0416909	0.0408251	0.0329614	chr6	109704005	-	cg10631694	17746447	20745455	CATAAAACAATCAACATAATATAACCTACTACTTCCACCTAAACACCCCA	CATAAAACAATCGACATAATATAACCTACTACTTCCACCTAAACGCCCCG	I	C	Grn	NA	NA	NA	NA	NA	NA	chr6:109702898-109704093	Island	CACCCTGACTTGCATGGAACAGTCGACATAATGTGGCCTACTGCTTCCACCTGAGCGCCC[CG]CCAGGCTGTAATTCCGCGGGCCCACGTGACCTCCGGGGCCGCGCCTTCCGGACGCAACTC
cg10792727	0.0336198	0.0265352	0.0384414	0.0363267	0.0281604	0.0202609	0.0243712	0.0279012	0.0553595	0.0451492	0.0372186	0.0464488	0.0415859	0.0267542	0.0239275	0.0272875	0.0821717	0.0268614	0.0245267	0.0250427	0.0358327	0.0470643	0.0312902	0.0496925	0.0483542	0.0254256	0.0468543	0.030756	0.0308731	chr6	12013467	+	cg10792727	64706363		AAAAAACRAAACCTAAAAAAACCCCTCTACAACRCTACACTAAACAAAAC		II			rs72826014	0.133577	NA	NA	NA	NA	chr6:12012543-12013379	S_Shore	CACTCCAGGCTCCTTCCTGAGCTGGCACTTCCATTCCCCCCCTCCTCCTGGCATGCGAAG[CG]CTTTGTTCAGTGCAGCGTTGCAGAGGGGTTTTCCCAGGCTCCGCCCTCCACATTCATTCA
cg10826053	0.0590655	0.046221	0.0500276	0.0427194	0.0373915	0.0208258	0.038546	0.0286468	0.0435216	0.0468331	0.0383273	0.042049	0.0661751	0.0330509	0.0376097	0.0424836	0.0399702	0.0335104	0.0420176	0.0370329	0.0288244	0.0432648	0.0360455	0.0615371	0.0842539	0.0426325	0.0173162	0.0248685	0.0418124	chr4	108641834	+	cg10826053	13768371		AAAAATCRACAACCAAATCTATAAAAAAATAACCACAAATACAAAAAACC		II			NA	NA	NA	NA	NA	NA	chr4:108640845-108641835	Island	GTGCGCGGCTCGCCGCGCGCGGCACTCCCTCAGCAGAGGCTGATTGGGAGGACGCTGACG[CG]GCCTCTTGCACCTGTGGCTACTCCTCCACAGACCTGGCTGCCGACCTCCTGTCTGCCCCT
cg10886334	0.97483	0.964075	0.982128	0.971157	0.971253	0.961735	0.969732	0.975262	0.966951	0.972809	0.979532	0.984464	0.98538	0.980695	0.971633	0.976216	0.973658	0.964543	0.973013	0.967873	0.96466	0.967688	0.978775	0.974247	0.969986	0.976395	0.97895	0.968344	0.972169	chr1	44334785	-	cg10886334	56619402		AAATAATTCTTACCACTTTCCTAAACTTAATAATTCTAAAACCCTATATC		II			rs6673211	0.048903	NA	NA	NA	NA		OpenSea	GTCCAAGGAGAAGATGGTTCTTGCCACTTTCCTGGGCTTGGTGGTTCTAGAACCCTGTAT[CG]TGGAATCATGGAGATTACCTAGTCCATTCCCCACTTCCAATAGCTGGAAGTCCTTGACCT
cg10906607	0.914724	0.884742	0.934661	0.927421	0.904647	0.885753	0.896857	0.866794	0.909697	0.900028	0.901212	0.934541	0.924313	0.90235	0.901809	0.910316	0.9424	0.902285	0.868799	0.891109	0.908464	0.89357	0.903021	0.901917	0.917933	0.911511	0.894167	0.881943	0.917334	chr17	72921880	-	cg10906607	54617347		TTAACCATTAAAAAAAACCCAACAAAAAATCRAAAACCTAAACTCCATCC		II			NA	NA	NA	NA	NA	NA	chr17:72918995-72921019	S_Shore	GGAGCTAACACTTGGCCATTGGGAAGGACCCAACAAGGGGTCGGAGACCTGAGCTCCATC[CG]CCTCGTATCCTGAGCTATTAAGTAAACCAGGGACAGGGCTGTAGAGAGCATCACAGGAGT
cg10933186	0.890942	0.78312	0.843012	0.814148	0.862558	0.836704	0.854001	0.869708	0.861146	0.709067	0.674712	0.70938	0.765556	0.72252	0.743177	0.752501	0.908961	0.765613	0.789451	0.83321	0.887571	0.719122	0.790796	0.743457	0.717043	0.749204	0.806652	0.792423	0.798826	chr5	140719302	-	cg10933186	22734462	63641322	CACCTATTTTTACACAACCCAAATACCACATAAACATTCCAAAAAATACA	CGCCTATTTTTACACAACCCGAATACCGCATAAACATTCCGAAAAATACG	I	C	Grn	NA	NA	NA	NA	NA	NA	chr5:140719129-140719343	Island	CGAACGACAATGCGCCTGTTTTTACACAGCCCGAGTACCGCATAAGCATTCCGGAGAATA[CG]CTCGTGGGCACCCGGATACTCACGGTGACCGCCACTGACGCAGATGAGGGCTACTACGCT
cg10977910	0.154076	0.145265	0.15121	0.143096	0.282837	0.308183	0.271846	0.295271	0.168855	0.156836	0.148187	0.125249	0.216738	0.255179	0.255922	0.215796	0.201664	0.230132	0.195154	0.283789	0.311826	0.244315	0.288448	0.236359	0.184678	0.142643	0.16215	0.166864	0.129551	chr1	84465055	-	cg10977910	50658388	29807313	ACCACTACCTCTTCTAAAAATTTACTAAAAACACTACTCAAACTTTCCCA	ACCGCTACCTCTTCTAAAAATTTACTAAAAACACTACTCGAACTTTCCCG	I	A	Red	rs575633	0.434637	NA	NA	rs575577	0.169245	chr1:84464223-84465232	Island	ATCAACGGAGGGGCCGCTGCCTCTTCTGGGGGTTTACTGAAGACACTGCTCGAGCTTTCC[CG]GGCCACACACACCCCCCCCCCGTTTGCCTTGGTCCCGCTCGGGGCTCCTTTAGAACGCGG
cg11009400	0.970769	0.942175	0.955252	0.845463	0.95712	0.980783	0.942233	0.951368	0.847457	0.880796	0.88341	0.925492	0.864335	0.96487	0.943264	0.940759	0.975374	0.975816	0.977988	0.933693	0.954677	0.954143	0.896849	0.962439	0.930282	0.967341	0.974374	0.957314	0.9332	chrX	3235539	-	cg11009400	73666325		TAAACAAAAACRCAACCTTAACAATACAATAAATATAAATACTAAACCCC		II			NA	NA	NA	NA	NA	NA	chrX:3235151-3235731	Island	CCAGCGCACGCTGGGCAGGGGCGCAGCCTTGGCAGTGCAGTGAATGTGAATGCTGAGCCC[CG]GGGGCAGCGAGATGTTCTCCAGCTTCTCCTGGTGGATAACGGGGGGCAGTGCCGCCACGT
cg11026954	0.0193448	0.0298884	0.0239075	0.0229213	0.0234721	0.0304583	0.0246557	0.0315482	0.0119153	0.0135645	0.0201401	0.011724	0.0229033	0.0251978	0.0179384	0.0241313	0.0222677	0.0297622	0.0191753	0.0314752	0.0255262	0.0319212	0.021976	0.0192814	0.0234964	0.0171976	0.0150566	0.0287589	0.0240901	chr2	132250549	+	cg11026954	63628386	11742426	ACACTTCTACCTCTTTAAACCATTACCTCAAAAAATACATACACAAAACA	ACGCTTCTACCTCTTTAAACCGTTACCTCAAAAAATACGTACGCAAAACG	I	A	Red	rs2272359	0.311154	NA	NA	NA	NA	chr2:132249335-132250975	Island	CCCTCCCCCCGCACTCCTGCCTCGCCATTTCCCCTCCCTGGCCGGCCGGCCGGCCTTCTT[CG]CTTTGCGCACGTACCTTTTGAGGTAACGGCCCAAAGAGGTAGAAGCGCTTTTCCCGCCCG
cg11038774	0.0543706	0.0590391	0.0466978	0.0382538	0.0402105	0.128486	0.0407932	0.0610848	0.0540842	0.0421992	0.0545581	0.033465	0.0331636	0.0909351	0.0417182	0.0471039	0.0470556	0.0703085	0.0411708	0.0634124	0.0599702	0.051968	0.0452357	0.0454132	0.0501883	0.0477839	0.0306847	0.046635	0.0583953	chr11	128556774	-	cg11038774	72656507		AAATCTCAAACTAAAACRCTCCTAACCAAATAAAAATAACACAAACCCTC		II			rs111375459	0.029735	NA	NA	NA	NA	chr11:128560103-128560537	N_Shelf	TCTCGGCTCGTGGATCTCAAGCTAGGGCGCTCCTGGCCAGATGAGAGTGGCACAGACCCT[CG]GGAATCCTAGGTTGAGAAGCAACGCTCCTGGCGGCTAGTGTTTGGGAAACTTGGAGCAGG
cg11046593	0.882942	0.864944	0.765137	0.921809	0.83406	0.828539	0.781906	0.808551	0.795065	0.821414	0.890838	0.942515	0.866829	0.905528	0.80215	0.893341	0.818778	0.901088	0.862772	0.791321	0.827739	0.879169	0.81722	0.888383	0.847529	0.896742	0.837909	0.835721	0.877395	chr2	17997660	-	cg11046593	46749383		ATTCATTTTCCATCTTAATCTTTAATTTTTCCTTTAAACTCTCTTTACAC		II			NA	NA	NA	NA	NA	NA		OpenSea	ACACCTGAAGAGTTCATTTTCCATCTTGGTCTTTGGTTTTTCCTTTGAACTCTCTTTACA[CG]GCCCTCTTTCCCACTTCATCACTTCTCCCCCACCGTCATAAAAGAGAGCTCTTCCCTGGC
cg11056224	0.0300232	0.0262543	0.0322761	0.0324455	0.0373871	0.0188932	0.0262067	0.0243006	0.0318343	0.0350843	0.0355153	0.0331482	0.0428667	0.0514019	0.0455154	0.0324546	0.0244823	0.0281112	0.028467	0.0219432	0.0366514	0.0334365	0.0312199	0.035115	0.0433468	0.0411764	0.0402489	0.0267108	0.0260778	chr13	24554495	-	cg11056224	47654312	45766341	AAAAAAACCAAACCACAACATAACTATATTACCAAACAACAAAAAAACCA	AAAAAAACCGAACCGCAACGTAACTATATTACCGAACGACGAAAAAACCG	I	C	Grn	NA	NA	NA	NA	NA	NA	chr13:24553676-24554007	S_Shore	CATGGCAGCGGGGGAGGGGCCGAGCCGCAGCGTGGCTGTGTTGCCGGGCGACGGAGGAGC[CG]CGGGGGAGGCCGAAATCTCCCGGTGCTCAGCGTCACTGCGTGAGCCCCCACTCTGATGCT
cg11169363	0.950945	0.921397	0.953852	0.797141	0.752433	0.86316	0.869665	0.744448	0.928822	0.96481	0.957624	0.942083	0.842886	0.88396	0.89368	0.798567	0.885606	0.839129	0.71506	0.638895	0.964498	0.958308	0.961093	0.941357	0.945506	0.955933	0.862027	0.602731	0.812668	chr5	6773746	+	cg11169363	67619343		CRTATAAATATTCCTAACRACATTCTTCAAAAAAACCACAAAATAAAAAC		II			NA	NA	NA	NA	NA	NA		OpenSea	GCCAGCTGTCCTGCTGCGCCACCTTCCTCTGTCCTCGCATCCGCTGATGGGATTTCCGGT[CG]CTTCCACTTTGTGGCTCTTTTGAAGAATGCCGCTAGGAACATTCACACGCAGGTTTTTGG
cg11179286	0.152498	0.142319	0.135451	0.126328	0.135628	0.140062	0.132469	0.143599	0.144555	0.13781	0.129337	0.103921	0.123542	0.165586	0.154981	0.139926	0.112011	0.163576	0.141156	0.171005	0.164954	0.135993	0.1478	0.148524	0.117864	0.132872	0.12777	0.165711	0.128147	chr13	115047994	-	cg11179286	67651393	39705434	TTCCTATAACCTCCACACTAATACCACAACCAATACAATTTTAAATACCA	TTCCTATAACCTCCACGCTAATACCGCAACCAATACGATTTTAAATACCG	I	A	Red	NA	NA	NA	NA	NA	NA	chr13:115046754-115048034	Island	GGGCGCCGGCTCTTCCTGTGGCCTCCACGCTGGTGCCGCAGCCAGTGCGGTTTTAAATAC[CG]GAGAAGGTCCCCAAGTCAGGAGAGTCTCTCGGCGCCACGGGTTCCTCTGGGAGTGCGCCC
cg11186981	0.0341358	0.0271611	0.0286593	0.0248151	0.0273904	0.0398317	0.0344215	0.0317932	0.0336042	0.0329711	0.0270375	0.0274366	0.0284206	0.0315149	0.0311274	0.0363036	0.0271561	0.0303363	0.030269	0.0488928	0.0293996	0.0357282	0.025274	0.0280278	0.0236021	0.029594	0.0303824	0.0339135	0.0340508	chrX	150151784	-	cg11186981	65657337	33794509	ACAACAAAACCCACTAACCAATCAAACAACTCTCATAAAAACAACTAACA	ACGACAAAACCCGCTAACCAATCAAACGACTCTCGTAAAAACAACTAACG	I	C	Grn	NA	NA	NA	NA	NA	NA	chrX:150151106-150152457	Island	AGGCTGTTTTAAACGGCAGAGCCCGCTGGCCAATCAGGCGGCTCTCGTGGAGGCAGCTAG[CG]CGAGGCTGGGGAGCGCTGAGCCGCGCGTCGTGCCCTGCGCTGCCCAGACTAGCGAACAAT
cg11227645	0.109408	0.0938777	0.0938837	0.102308	0.102542	0.109275	0.0878563	0.112164	0.093329	0.0931238	0.0828561	0.0920169	0.0962627	0.111214	0.10795	0.114994	0.0973467	0.104861	0.105026	0.128387	0.0928741	0.090229	0.110318	0.0907293	0.0825014	0.101949	0.0984655	0.101316	0.0953451	chr1	224544764	-	cg11227645	31637361	24784339	CAAACACCTTACCAAAAAACACAACTAAAAATAAACCAATTAAACACCCA	CGAACGCCTTACCGAAAAACACGACTAAAAATAAACCAATTAAACACCCG	I	A	Red	rs56105022	0.0142	NA	NA	NA	NA	chr1:224544523-224545224	Island	GCCTGAGGCAGGCGAACGCCTTGCCGGGGGACACGGCTGAGGGTGGGCCAGTTGGGCACC[CG]GGCAGGTGTGTGGGACTAGGGAGGCGCCCGGCGGCGGGCGTGGGCTCCCTGGGAGCTGGC
cg11228717	0.255354	0.177297	0.115605	0.0887435	0.184212	0.2074	0.169883	0.170963	0.175718	0.141353	0.131212	0.0871673	0.112392	0.0988134	0.21418	0.109184	0.176864	0.183853	0.158601	0.188064	0.165393	0.188468	0.140545	0.0722156	0.138955	0.0998732	0.159924	0.17627	0.128734	chr12	16063878	+	cg11228717	35724398		CAAAAATCCCATATCCTTATTAAAAAAACCAAAATACAATCAAAAACCCC		II			rs115447131	0.019114	NA	NA	NA	NA	chr12:16064080-16064534	N_Shore	TCTTCAGGCCACATAGCTGCTTCTTTTCATGATGTGTAGATTAGAAAAGTCAGTGTGCCC[CG]GGGCCCTTGATTGCACCTTGGTTTCCCTAACAAGGATATGGGATCCCTGCTGACATTTCA
cg11243185	0.821712	0.808907	0.823387	0.813978	0.791818	0.840158	0.805405	0.803933	0.839813	0.849062	0.88745	0.867973	0.817227	0.808855	0.854952	0.858052	0.823751	0.832294	0.798297	0.778114	0.816258	0.818558	0.823067	0.85522	0.84505	0.795649	0.812086	0.828734	0.82903	chr10	13515358	-	cg11243185	19718444	55704317	ACTATTAAACTCAAAAATAATATCCATCATCACTATTAAACTCAAAACCA	GCTATTAAACTCGAAAATAATATCCGTCATCGCTATTAAACTCAAAACCG	I	A	Red	rs28519437	0.436645	NA	NA	NA	NA	chr10:13515185-13515427	Island	GTATCCGTCATCGCTGTTAGACTCGGGGATGGTATCCGTCATCGCTGTTAGACTCAGGGC[CG]ATATCGTCATCGCTGTGAGACTTGGGGCTGGTATCCATCATCGCTGTTGGACTCGGGGCC
cg11405538	0.745646	0.628627	0.661044	0.663108	0.857685	0.912315	0.913328	0.877481	0.711735	0.639681	0.56169	0.660475	0.855332	0.860716	0.853127	0.805277	0.879948	0.866562	0.827992	0.876142	0.569157	0.597625	0.581383	0.553017	0.639656	0.484222	0.594742	0.845309	0.911239	chr5	3177877	+	cg11405538	19740310	61607404	TTCACTACATTATCAATTATAATCTCACATACAAAACTATAAAAAAAACA	TTCACTACATTATCGATTATAATCTCACGTACGAAACTATAAAAAAAACG	I	T	Red	rs251833	0.3908	NA	NA	rs251833	0.3908		OpenSea	TCCACACGTGCTAGTGACACGTGCGCCTCCGTTTCCTCTTCTAGCACATAGGCATCACCA[CG]TTTCCCTCACAGCTTCGCACGTGAGATCACAATCGACAATGCAGTGAAGCGCCCGCAATG
cg11460778	0.626944	0.704844	0.849091	0.693386	0.90976	0.938604	0.91354	0.947902	0.67757	0.698484	0.709512	0.724941	0.846169	0.926409	0.862681	0.940333	0.8806	0.88699	0.943268	0.909081	0.597127	0.702061	0.654655	0.633301	0.719097	0.70923	0.697912	0.950042	0.779002	chr1	145385299	-	cg11460778	37689404		ACTCCAAATCCCTATCCRATAAATCCCACCTCTAAAAACCCRAAAATAAC		II			NA	NA	rs2782588	0.269704	rs2782588	0.269704	chr1:145385289-145385537	Island	AGCCTGTGCAAACTCCAGGTCCCTGTCCGGTGGATCCCACCTCTGAGGGCCCGAGGGTGA[CG]CGGTGAGGACACCACGGGTTCTGGTCCTTCCCACGCGCGCGTCCGCTAGCCCAGGCCCGG
cg11494091	0.706201	0.701379	0.636183	0.767155	0.96171	0.895653	0.8549	0.938874	0.711179	0.719636	0.668741	0.638851	0.67319	0.686149	0.607804	0.645396	0.972013	0.841849	0.798137	0.934354	0.791947	0.796433	0.735339	0.789907	0.793854	0.713729	0.75811	0.904864	0.933164	chr17	61959527	+	cg11494091	31704506		AATAAAATCRATAAAAATCTCAAAAACTAACTATCCTAACATCCTTCTCC		II			NA	NA	NA	NA	NA	NA		OpenSea	CTCTCTTTAAGGGTCACGTGGGTGCCCTCTGGCAGCAGGCCATGGTGGCCAACCTGAACG[CG]GAGAAGGATGTCAGGATAGCCAGTCCTTGAGACCCCTACCGACCCCATCCCACTCTCTAT
cg11579907	0.666053	0.638049	0.610805	0.636354	0.688297	0.638189	0.65738	0.648036	0.628597	0.585242	0.618817	0.580797	0.613737	0.61848	0.626066	0.606142	0.59974	0.700611	0.68405	0.67602	0.621387	0.626907	0.629953	0.637105	0.633416	0.657347	0.645128	0.674137	0.684001	chr6	151412213	+	cg11579907	65738300	19735389	CATAAAACAATACTATACCCAATCACATAAAACAATACTACACCCAATCA	CATAAAACGATACTATACCCAATCGCATAAAACGATACTACACCCAATCG	I	C	Grn	NA	NA	NA	NA	NA	NA	chr6:151412003-151412339	Island	TCGTTCCATGCGACTGGGTGCAGCATCGCCCCATGCGACTGGGTGCAGCATCGTTCCATG[CG]ACTGGGTGCAGCATCGTTCCATGCGACTGGGTACAGCATCGTTCTATGTGACTGGGTGCA
cg11631871	0.0390116	0.0296963	0.0320434	0.0378253	0.0593882	0.0387481	0.0551094	0.0439748	0.0479086	0.0315161	0.0389074	0.0248793	0.0397004	0.0553889	0.0478548	0.0433448	0.045517	0.0369042	0.048918	0.0531509	0.0422555	0.0455202	0.0401943	0.0304051	0.0333413	0.0367234	0.0574192	0.0488274	0.0352066	chr5	171710573	-	cg11631871	64740454	53730393	ACAAAAATCAAAACAAATAACCAAACCTAACCAAAAACAATAAAAAACCA	GCGAAAATCGAAACAAATAACCGAACCTAACCGAAAACAATAAAAAACCG	I	A	Red	rs146756920	0.0105	NA	NA	NA	NA	chr5:171710180-171710713	Island	CCGGCGCGGCCCGCGGGGGTCGGGACAGGTGGCCGGGCCTGGCCGGGAACAATGGGGGGC[CG]AGGCTGCCCCCTGGCGCTCACCTACCTCCGGTGCCCTCCGAGTTCTCGTTGAGGCTGCCC
cg11699150	0.980262	0.96943	0.985782	0.979438	0.970656	0.970997	0.972665	0.956372	0.972023	0.983041	0.976575	0.988905	0.986347	0.982227	0.956758	0.983055	0.973429	0.961233	0.946483	0.946622	0.973108	0.976395	0.971799	0.969812	0.981094	0.952748	0.987179	0.970813	0.972392	chr1	2002329	-	cg11699150	55750336		CTTAAAACTCCRAAACCTTCTAACTATAATATCTCACTTAAAACAATAAC		II			rs79594036	0.0224	NA	NA	NA	NA	chr1:2005179-2005565	N_Shelf	GGGAAGGGGCTCTTGAGGCTCCGGGGCCTTCTGGCTGTAGTGTCTCACTTGGAGCAATGG[CG]GGATCCCCAGATCCATCCCCTGGCCCGTCTGCCTCCCGCCCTCATAGCCCTGTAGCCTAG
cg11734367	0.983229	0.979924	0.974486	0.977873	0.972037	0.98928	0.986454	0.96292	0.980476	0.96947	0.978398	0.957999	0.972162	0.985829	0.977855	0.9765	0.974392	0.98216	0.984791	0.986244	0.983689	0.982742	0.969622	0.970135	0.976574	0.973126	0.973772	0.974217	0.984582	chr1	8213978	-	cg11734367	34802468		AAACTTACTAATTTTTATACAATCACRCAAAAAACCCCATTTCRCATAAC		II			NA	NA	NA	NA	NA	NA		OpenSea	ACCTCCTGTTTGGACTTGCTGGTTTTTGTGCAGTCACGCAGAAAGCCCCATTTCGCATGA[CG]CTAGCTGAACTAGAAGCAGAGAGACATGTACAACATTATAGATCTTTTATAGTTAAAAGG
cg11774251	0.964646	0.953484	0.976191	0.979091	0.935803	0.936932	0.968307	0.963124	0.952807	0.969718	0.958166	0.975204	0.970411	0.967104	0.938956	0.957141	0.962591	0.950239	0.940574	0.962973	0.953563	0.958203	0.968319	0.976329	0.962086	0.951618	0.971218	0.955479	0.966044	chr8	697110	+	cg11774251	54665346		TCACACTCTAAAACCTCCTAATCTCTAAAACAAACCRACTTTCCAATATC		II			NA	NA	NA	NA	NA	NA	chr8:694469-694697	S_Shelf	GGGTGGTTTTACTCGCCCTCCTGGCCTGAGCTGTCCTGGTTCTCGGGGGGCTGGGGAGAG[CG]ACACTGGAAAGCCGGCCTGTCCTAGAGACCAGGAGGCTCTAGAGTGTGAGGGGCTGCCGG
cg11793413	0.795713	0.828439	0.77163	0.791899	0.727905	0.744755	0.791052	0.786401	0.789267	0.847719	0.82948	0.853808	0.74477	0.776693	0.81652	0.768477	0.664854	0.769879	0.822739	0.747483	0.826446	0.845669	0.792856	0.836045	0.834175	0.807344	0.76695	0.786356	0.816925	chr1	171061651	+	cg11793413	66751509		TAATAAAAACTTTACTTTTTAATAAACACTAACTAAATATAATAACTCAC		II			NA	NA	NA	NA	NA	NA		OpenSea	CAAACTCCTGGGCTCAAGTGATCCTCCCACCTCAGCCTCCCAAAGTGCTGGGATTACAGG[CG]TGAGCTACCATACTCAGCCAGTGTTTATTAAAAAGTAAAGTTTTTATTAAGCCAAAGAGC
cg11826726	0.347831	0.341166	0.459788	0.5153	0.536073	0.534093	0.458231	0.460812	0.367532	0.348939	0.319143	0.316112	0.41353	0.41736	0.425171	0.52091	0.625099	0.459967	0.54718	0.518719	0.323057	0.290472	0.324105	0.324338	0.312803	0.425065	0.430844	0.384257	0.323641	chr8	43131431	-	cg11826726	52788439	16650359	ATAAACACTACACTCAAAAACATCACTAACTCCTAAAAAACCAAAAACCA	ATAAACACTACGCTCAAAAACGTCACTAACTCCTAAAAAACCAAAAACCG	I	A	Red	NA	NA	NA	NA	NA	NA	chr8:43131177-43131487	Island	CTGGAGCTCCGGGTGGACACTGCGCTCAGAAGCGTCACTGGCTCCTGGGAGGCCAAGGAC[CG]GCTTTGCCTGTTGGCCGCCAGCGGGGACGCGGAGCTGCGGCTGGGAGCCCCCACGTGGAG
cg11848748	0.963523	0.970548	0.964082	0.962959	0.954267	0.957064	0.967356	0.965532	0.962705	0.973633	0.978857	0.975276	0.972609	0.968556	0.971092	0.977269	0.958153	0.960925	0.968526	0.96421	0.96933	0.969273	0.969932	0.971931	0.97383	0.973219	0.956174	0.970508	0.967278	chr1	3352884	-	cg11848748	63795506	44643459	TTTTCAACAAAAACAAAACCAATAAAAACCACCCTTACCATTAATCTCCA	TTTTCAACAAAAACAAAACCGATAAAAACCGCCCTTACCGTTAATCTCCG	I	A	Red	rs2236518	0.44988	NA	NA	NA	NA	chr1:3351365-3351632	S_Shore	CCTCAGCGTGTCTTTTCAGCAGGAGCAGAACCGATGAGAGCCGCCCTTACCGTTGGTCTC[CG]GATCCCCCAGTCCCATCCCGCCGTTTTCGGCTGTCTTCCTAACCGTCCTGTCTTCTCTTG
cg11917734	0.183724	0.288012	0.303514	0.229992	0.586431	0.658952	0.646948	0.620183	0.0398483	0.0486525	0.0508762	0.066662	0.511142	0.462963	0.48875	0.497371	0.490741	0.50346	0.552882	0.572196	0.0305232	0.0343275	0.0460995	0.0482789	0.190011	0.124974	0.0996445	0.119376	0.088476	chr6	31237029	-	cg11917734	25675311	10750338	AAATCAATCATAATAAACAATAACACTCTAAACAACCCACCACACACTCA	AAATCAATCATAATAAACGATAACACTCTAAACGACCCACCACACACTCG	I	A	Red	rs2394961	0.24943	NA	NA	NA	NA	chr6:31238852-31240120	N_Shore	ATGAACAAATTCAGGTCAGTCATGGTAAGCGATGACACTCTGAACGGCCCACCACACACT[CG]AAACGTCCCAATCAAAGAATCCCCATTACCCAGGCCTTTTCCCTCTGCCCCACCCCCGAC
cg11948469	0.976136	0.961852	0.974082	0.974795	0.970854	0.970192	0.969692	0.969126	0.981804	0.985595	0.983606	0.973757	0.976198	0.974438	0.970789	0.981483	0.971359	0.981888	0.967957	0.928535	0.975001	0.9746	0.97836	0.975646	0.966978	0.974396	0.969851	0.979772	0.97104	chr10	29827507	+	cg11948469	30639475		ATAATTATATAACTAATAACRATCTAAAAACRACRACTCACTACCTCTAC		II			NA	NA	NA	NA	NA	NA		OpenSea	TGTGAATTCTGTTCTTCTCCTGGGCCGGTGGTGTGTGGTGCGATGCTCCCCTGCGATGCT[CG]CAGAGGCAGTGAGCCGCCGCTCCCAGATCGCCACCAGCCATACAACCATGAGGGGAACGA
cg11964474	0.794065	0.762372	0.795614	0.789038	0.686534	0.749738	0.772107	0.720213	0.75056	0.77791	0.772637	0.846357	0.774736	0.699851	0.772955	0.763902	0.829775	0.731306	0.787965	0.73435	0.722138	0.763494	0.724785	0.766917	0.816034	0.753853	0.802034	0.718304	0.782984	chr17	41278655	-	cg11964474	12692389	27774417	AATAAAAAAACCCTTCATATTCTAAAAAACCAAATAAACAAAAAACACCA	AATAAAAAAACCCTTCGTATTCTAAAAAACCGAATAAACGAAAAACGCCG	I	A	Red	NA	NA	NA	NA	NA	NA	chr17:41278134-41278460	S_Shore	TTTTAGTGACAGGATGAGAGAGCCCTTCGTGTTCTGAGGGACCGAGTGGGCGAAAAGCGC[CG]GAGAGTTGGAGAGTCTGTGGTTCAGAATGCGAGGTGACAACGTGCTAGCAGCCCTCGCTC
cg12036392	0.937732	0.928939	0.921391	0.973612	0.956993	0.945028	0.949921	0.935783	0.956772	0.94944	0.968376	0.969523	0.960833	0.948666	0.962545	0.937825	0.950154	0.947229	0.94715	0.942039	0.942221	0.964869	0.949336	0.973994	0.9473	0.97135	0.922283	0.951874	0.951228	chr1	7295741	+	cg12036392	66726467		CTCCTACTTTTACCRTATTCAATAAACAAAACCCAAAAACTAATACTTCC		II			NA	NA	NA	NA	NA	NA		OpenSea	TGTCTCCAAAAAGAAAAGAAAAATGAAAGCACACGCTGAATCTCTGGGAACGAAGCTCTT[CG]GAAGCACCAGCTTCTGGGCCCTGCCCATTGAACACGGCAAAAGCAGGAGCAATCACGGCC
cg12050713	0.0206526	0.0202707	0.0228363	0.0230274	0.0228727	0.015961	0.0186696	0.0141396	0.0176184	0.0224439	0.016907	0.0257093	0.0377115	0.0168421	0.0235036	0.0248129	0.0145765	0.0215441	0.0155908	0.0132702	0.0187959	0.0207487	0.0211154	0.0241763	0.0236556	0.025387	0.0205969	0.0169965	0.0181648	chr6	53412803	+	cg12050713	41684390	70690499	TTTTCCAAACAACTCTAAAAACAAAACCTATATTAATCCACAAAACTACA	TTTTCCGAACGACTCTAAAAACGAAACCTATATTAATCCGCGAAACTACG	I	A	Red	NA	NA	NA	NA	NA	NA	chr6:53412728-53413077	Island	AGACCCGCTCTCCAGGAACCCATCTCTGCCCAGCGGCGCCCTGGCACCGCAACCTCGCCT[CG]CAGCCCCGCGGACCAACACAGGCCCCGCCCCCAGAGCCGTCCGGAAAACCTGGACCGTGG
cg12101572	0.884952	0.845543	0.871446	0.89854	0.823916	0.852548	0.826666	0.8102	0.877206	0.893955	0.874319	0.877124	0.838165	0.847024	0.877443	0.879691	0.863497	0.82286	0.799153	0.791004	0.856122	0.866679	0.84557	0.873547	0.825554	0.851637	0.86084	0.808754	0.866532	chr3	27863174	-	cg12101572	48759412		AACCAAATACAAAATATAATCTTATAATACRCCRTTTTTTAAACCTATCC		II			NA	NA	NA	NA	NA	NA		OpenSea	AGGACCCTCCGAGCCAGGTGCAGGATATAATCTTGTGGTGCGCCGTTTTTTAAGCCTGTC[CG]AAAAGCGCAATATTCGCGTGGGAGTGACCCGATTTTCCAGGTGAGTCCGTCACCCCTTTC
cg12121965	0.116358	0.13024	0.118714	0.124343	0.1322	0.130589	0.132579	0.150945	0.129354	0.142022	0.105379	0.112621	0.129737	0.137793	0.126935	0.139891	0.151241	0.104231	0.144358	0.178403	0.153929	0.142289	0.110957	0.131463	0.0953698	0.140655	0.132582	0.133916	0.138793	chr21	46293563	+	cg12121965	21695466	71657338	CACAACTATTCCAAACAAAAACCACTTATACTAAAATCAAAATTATAACA	CGCGACTATTCCGAACGAAAACCGCTTATACTAAAATCGAAATTATAACG	I	C	Grn	rs112140470	0.0197	NA	NA	NA	NA	chr21:46292709-46294744	Island	GTCGGCCCGCGGGCCACTCCGGGCGCCATGGTCGGCCGGTCGCTCTATCAGTCAGTGGAG[CG]TTACAACTCCGACTCCAGCACAAGCGGTCTCCGCCCGGAACAGCCGCGGCGCCGGAAGTG
cg12163415	0.17619	0.273298	0.258902	0.236469	0.174172	0.277079	0.208183	0.249064	0.216345	0.211941	0.199551	0.162113	0.170124	0.241481	0.234143	0.263277	0.246976	0.178692	0.23257	0.234297	0.224896	0.211255	0.222173	0.173987	0.186476	0.158403	0.238732	0.271859	0.227954	chr2	27906671	-	cg12163415	37730346		TAAAAAACAATCTCACACTATCACCCAAACTACAATACAATAACCATCTC		II			NA	NA	NA	NA	NA	NA		OpenSea	GTTTGTTTCATTGAGAGACAGTCTCACACTGTCACCCAGGCTGCAGTGCAGTGGCCATCT[CG]GCTCACTGCAACCTCCTCCTCCCGGGTTCAAGCGATTCTCCTGCCTCAGCTTCCCGAGTA
cg12251573	0.94358	0.933524	0.617694	0.790007	0.921735	0.949153	0.885103	0.921618	0.718404	0.752489	0.700057	0.711544	0.59366	0.686782	0.555773	0.745077	0.865498	0.950251	0.944094	0.913407	0.900445	0.887186	0.882542	0.892831	0.696544	0.547525	0.653043	0.922478	0.927925	chr5	421644	+	cg12251573	17793449		TAATACCTTCCTAAAAACTTATAACTAAAAAATAACCTAAACCAAAATAC		II			rs10068732	0.282291	NA	NA	NA	NA	chr5:421224-421751	Island	TGGGGTCCCGCGGGGTGTTTTCTTGAAGGTGACTCACCCAACGGTGTGTTCGTGATTGGG[CG]CATTTTGGCCTAGGTTACCCTCCAGTTACAAGTCCTTAGGAAGGCACCATGGCAGAGCCG
cg12339904	0.69016	0.748113	0.604491	0.78355	0.692449	0.687895	0.713916	0.652362	0.660432	0.743108	0.726795	0.773067	0.743969	0.719481	0.726565	0.74406	0.667653	0.694767	0.677755	0.618862	0.700781	0.707938	0.671686	0.735196	0.750298	0.719972	0.778455	0.69855	0.675463	chr22	29837794	-	cg12339904	30726473		CTACAAAAAATCTATTCACCRCAAAAAAAAAATCCATCTAACCACAAAAC		II			NA	NA	NA	NA	NA	NA		OpenSea	GACCTGGGAGTCTGCAGAGAATCTGTTCACCGCAAAGGGAGGATCCATCTGACCACAGAG[CG]TGGATTCTGGACTGTGAGTTTGAGGGATGGAAGCCGCCTCTCTGCCAGCACGGTGCCGCT
cg12341343	0.894148	0.895886	0.896262	0.895152	0.885053	0.886926	0.887479	0.893372	0.900356	0.914558	0.904886	0.911941	0.894228	0.890717	0.890827	0.872685	0.893726	0.90645	0.895901	0.898568	0.886441	0.898132	0.901263	0.904182	0.902351	0.885885	0.892272	0.906004	0.898061	chr2	62269649	-	cg12341343	65713505	69634400	AACAACCCAAAAAAAACTTATACCCCAATCAAACCCAACAAATACTAACA	GACAACCCAAAAAAAACTTATACCCCGATCAAACCCAACAAATACTAACG	I	A	Red	NA	NA	NA	NA	NA	NA		OpenSea	CCTGGGCACTCCGGCAACCCAGAAGGAGCTTGTGCCCCGATCAAGCCCAGCAGGTGCTGG[CG]GGCCGTGCCGAGTGCAGGGCCCACTGAGCCCGTGCCCACCCGGAACCCGCGAGCGCCGAG
cg12379764	0.871438	0.852075	0.822535	0.817875	0.865714	0.852025	0.912842	0.820371	0.792483	0.777546	0.843434	0.679618	0.80217	0.920552	0.896456	0.872458	0.888509	0.923054	0.877835	0.887627	0.781259	0.73419	0.77197	0.743044	0.735393	0.836918	0.774973	0.768582	0.851038	chr21	47803548	-	cg12379764	66668327		TACATTCAACAACRAAAACRCATTCATAATATACRTTCAATAACAAAAAC		II			NA	NA	NA	NA	NA	NA	chr21:47802465-47804760	Island	TCACAGTGCTGTGCATTCAGCAGCGGAAGCGCATTCATGGTGTGCGTTCAGTGGCAGAAG[CG]CATTCACGGTGTTGTGCATTCAGTGGCGGAAGCGCATTCACAGTGTTGTGTATTCAGTGG
cg12414872	0.0803788	0.0789697	0.0781464	0.0728388	0.0578967	0.0713175	0.0754301	0.086198	0.077608	0.0734701	0.0746684	0.0505768	0.0772157	0.0735993	0.0670631	0.0761019	0.0714566	0.0771807	0.0938824	0.102402	0.0813227	0.0914527	0.0723091	0.0714107	0.0658923	0.0724979	0.0776732	0.0816125	0.0735129	chr3	52030010	-	cg12414872	58799381	68657492	ACTACTAAAAAAACTTCCCCAAACTCCACAAAAAAAAATTCCAAAACCCA	ACTACTAAAAAAACTTCCCCAAACTCCGCGAAAAAAAATTCCGAAACCCG	I	A	Red	rs62259757	0.043876	NA	NA	NA	NA	chr3:52029757-52030058	Island	ACGCCGGAAAGTACTACTGGAAAAGCTTCCCCAGGCTCCGCGAAGAAAAGTTCCGAAGCC[CG]GAAGAACGCAAGCCAGACGTGGAGGCGGTGCTACGAGCTTGCCTCCGCCCCCTTCAGGCT
cg12417807	0.966806	0.962057	0.962161	0.963715	0.956684	0.946209	0.96769	0.951972	0.95743	0.96697	0.969058	0.975424	0.96238	0.959439	0.964929	0.967553	0.974818	0.96367	0.961256	0.949789	0.954639	0.972098	0.970953	0.946848	0.960885	0.967285	0.962284	0.961521	0.97174	chr12	9225334	+	cg12417807	37632303		CCAATCTTCAAAAACATTTTCCAACAAATTCCAAATAAACAACAACAACC		II			NA	NA	NA	NA	NA	NA		OpenSea	GTCACTTTCATGCTGTATTCCCCAGGCAGCTCTGGCAATGAGACCTGCTGCAGTAACAGG[CG]GTTGTTGTTGTCCACTTGGAATTTGCTGGAAAATGTCCCTGAAGACTGGATAGTCACCTG
cg12437481	0.619221	0.366921	0.51145	0.479024	0.904495	0.519515	0.527938	0.572332	0.368195	0.131546	0.2594	0.237298	0.490367	0.305252	0.346316	0.305434	0.875489	0.59887	0.466164	0.629271	0.581818	0.533922	0.4125	0.512934	0.284635	0.381759	0.449572	0.659698	0.750699	chr16	420112	-	cg12437481	67694413		AATCTTAAACTTAACCCCATAAAACCTATAATACACRAAAATAAACRTCC		II			rs80158709	0.010751	NA	NA	NA	NA	chr16:419860-420256	Island	TTCTTGGGGTTGATCTTGAACTTGGCCCCATGAGGCCTATAGTGCACGGGAGTGGGCGTC[CG]CTCCTCCTCCAGGGAGCGCAGGTAGTGGCCGGGCAGGCGGGAACAGATGCCCTCCCGCAG
cg12461364	0.065196	0.0605479	0.0895701	0.0659157	0.0716611	0.0679498	0.0722109	0.0651194	0.054858	0.0592495	0.0573049	0.040021	0.056927	0.0690163	0.0817698	0.074616	0.0655917	0.0587916	0.0623671	0.0663015	0.0716544	0.0790419	0.0576039	0.0653727	0.0548324	0.0536877	0.0713455	0.0631579	0.0600257	chr10	12084985	+	cg12461364	30630486	71750326	TAAAAACATCAACATACCACAAAAAAAACAATCAAAACTATTTTTAATCA	TAAAAACATCGACATACCGCAAAAAAAACGATCAAAACTATTTTTAATCG	I	A	Red	NA	NA	NA	NA	NA	NA	chr10:12084236-12085431	Island	GCTGAGAGTGGGGGCGGGGCGGAAGGAGGCGAGAGGGAAAAGGCCATCCGCGCGACTGCC[CG]ATTAAAAACAGTCCTGATCGTCTTCCCTGCGGCATGCCGATGCCCTCAGCTTGACTCTGG
cg12462916	0.956072	0.95704	0.958287	0.944127	0.954925	0.95856	0.957352	0.952236	0.961676	0.970173	0.957364	0.971103	0.962606	0.960652	0.956651	0.940069	0.947083	0.966057	0.96198	0.945267	0.966377	0.960475	0.952866	0.960348	0.966252	0.969751	0.953917	0.948349	0.959586	chr1	220132315	+	cg12462916	22728437	13789486	CACCATAAAACAATACTCCAAAAAAAACTTCCATTTAATCCTCATATACA	CGCCATAAAACGATACTCCGAAAAAAACTTCCGTTTAATCCTCATATACG	I	T	Red	NA	NA	NA	NA	NA	NA		OpenSea	AGAGGGAGTTGCCAACGTAAGCGATCACTAGTTCCATCACAAAGAGGAGGATGCTAACGA[CG]CACATGAGGATTAAACGGAAGCTTCTTCCGGAGTATCGCCCCATGGCGTCTCGGTGCCCT
cg12497851	0.018268	0.0229417	0.0167344	0.0134304	0.0170037	0.0152876	0.0169487	0.0145115	0.00984612	0.0149734	0.0160049	0.00994892	0.0191985	0.0158924	0.0145938	0.0192221	0.0165152	0.0178377	0.0165861	0.0217036	0.0142646	0.0134123	0.0153653	0.0127269	0.0125333	0.0120768	0.019144	0.0160474	0.0156982	chr4	6910926	-	cg12497851	69743508		CAAACAATACTAAAATACAAACCAATTTAAAAACTACAACRCCAAACACC		II			NA	NA	NA	NA	NA	NA	chr4:6910935-6912310	N_Shore	TAAAAGCTCCGCAGGCAATACTAAAGTGCAGACCAGTTTGGGAACTACAGCGCCAGGCAC[CG]TGTCACAGCGCGATAAGAGAGAACGTTCGGAAAAGCCCTTTATAGATTAAGAGACTGAGG
cg12565055	0.266209	0.253506	0.290959	0.183196	0.440979	0.265354	0.263064	0.286102	0.305585	0.24512	0.217037	0.239352	0.266793	0.255424	0.312078	0.28902	0.230517	0.368718	0.276648	0.361525	0.332058	0.271042	0.270434	0.260414	0.219409	0.243247	0.267414	0.298317	0.32382	chr22	29076175	-	cg12565055	39645324		AAAAAACTTCCCCRCAAAAAATATCRAATTAAAAACRCTACTAAAAAAAC		II			rs7284670	0.117002	NA	NA	NA	NA	chr22:29075100-29076219	Island	GTCTGGGCCAAGAGGAACTTCCCCGCAAGAAGTGTCGAGTTAAGGACGCTACTAAGGGGG[CG]GGATCGCCATCGTGGAGGTGTGCAAGCACGTGCCTGCGTCCCGGAGACAGCCAGACTCAA
cg12599581	0.0419004	0.0359092	0.036815	0.028873	0.0490362	0.0445942	0.0380964	0.0407956	0.0434346	0.0319506	0.0408116	0.023918	0.040164	0.0418718	0.0459869	0.0342956	0.0417291	0.050198	0.0409593	0.039599	0.041473	0.0349709	0.0424532	0.0425924	0.0369823	0.0362721	0.0459511	0.0424548	0.0363561	chr15	43663058	+	cg12599581	57687485	40756318	CTCAAAAAAAAAACACTCCCAAAAATAAACTAAAAAACACCCTCAAAACA	CTCGAAAAAAAAACGCTCCCAAAAATAAACTAAAAAACGCCCTCAAAACG	I	C	Grn	NA	NA	NA	NA	NA	NA	chr15:43662605-43663666	Island	CCGGCCGGGTAACCCGGAGCCGTCGTGCGGTCCCTCCAGAGGCCTCTGACCCGGCTAAGG[CG]CCCTGAGGGCGCCCTCCAGCCCACCCCTGGGAGCGTCTCCCTCTCGAGCTGCCCCTCAAC
cg12780286	0.0248788	0.0196126	0.0163142	0.0211115	0.0271168	0.0257665	0.020636	0.0252673	0.0266292	0.0132853	0.0188695	0.0143845	0.0149955	0.0119028	0.0247518	0.0237369	0.0295739	0.0178786	0.0167441	0.0587566	0.0195584	0.0177662	0.0200417	0.0330292	0.0112732	0.0299225	0.0489013	0.0218605	0.0160899	chr3	121553586	+	cg12780286	73612498		AATACAATATCCAAACACAAAACCTAATATCTTATCCAAAACCTAATAAC		II			NA	NA	NA	NA	NA	NA	chr3:121553820-121554236	N_Shore	AAGGACCGAGATTCTGGGGCCTCTGGGCTCCTTTACTCCAGATTCTAGACCCGGCTTTCG[CG]CTACCAGGCCTTGGATAAGACACTAGGCCCTGTGCCTGGACACTGCACCTCCCCAGGCCT
cg12794224	0.0263722	0.0142849	0.0183971	0.0204728	0.0232213	0.0103351	0.0252494	0.0317671	0.102871	0.13998	0.0794854	0.0546161	0.0285519	0.0249858	0.0245176	0.0413346	0.0235801	0.0197223	0.0203198	0.018187	0.0263509	0.0324943	0.0170867	0.0317195	0.0154551	0.0357625	0.0213117	0.0240768	0.0285405	chr6	151646761	-	cg12794224	30698469	38652388	ACAAAAAAAAAACCAACACCAACCCACATATAAATAACTAAATAAAAACA	ACAAAAAAAAAACCAACGCCAACCCGCGTATAAATAACTAAATAAAAACG	I	T	Red	NA	NA	NA	NA	NA	NA	chr6:151646668-151646958	Island	TCCTGGAGCTCAGCAAGGGAGGGGCCAGCGCCAGCCCGCGTGTGGGTGGCTGGGTGGGGG[CG]TGGGTGGGGGTCCGCCTATAATTATCTGGGGAAATGCATCCGCGCTCTGCTTTTCGCTGC
cg12794781	0.821223	0.828811	0.843306	0.82801	0.820549	0.85983	0.832414	0.802156	0.829833	0.880452	0.864785	0.853142	0.838503	0.842923	0.859052	0.808332	0.833949	0.85457	0.814074	0.80153	0.808742	0.84623	0.851527	0.872426	0.822154	0.883596	0.811449	0.829665	0.843901	chr10	13513994	-	cg12794781	49717376		CATCATCACTATTAAACTCRAAATCAATACCCTTCATCACTATTAAACTC		II			NA	NA	NA	NA	NA	NA	chr10:13513907-13514169	Island	GGGGTCGATATCATCATCACTGTTAGACTCGGGGTCAATACCCTTCATCACTGTTAGACT[CG]GGGTCGATACCCGTCACCACTGTTAGACTCGGGGTCGATACCCGTCATCACTGTTAGACT
cg12848098	0.121622	0.150695	0.132429	0.13262	0.147375	0.126549	0.135572	0.156075	0.136636	0.125948	0.111814	0.117599	0.120215	0.1537	0.167125	0.134	0.117272	0.149872	0.154977	0.156849	0.135976	0.151848	0.135111	0.12047	0.121646	0.108083	0.13695	0.152095	0.129656	chr17	5404090	+	cg12848098	34756380	53667352	AAACAAAAAAACTAATCAACACACAAACAAAAAAACACAAAAAAACCACA	GAACAAAAAAACTAATCGACGCGCGAACGAAAAAACGCAAAAAAACCGCG	I	C	Grn	NA	NA	NA	NA	NA	NA	chr17:5403131-5404602	Island	CCAGTGGAGGCGCCTCCTTCTTGGGCGGGGGGCGCGATGCGGCCTTCGGGGGCTGCCCGG[CG]CGGCCCCCCTGCGCCCTCCCGCCCGCGCGCCGACCAGCCTTCTTGCCCGCGGCCGACGCC
cg12861418	0.925249	0.914103	0.909044	0.920741	0.928514	0.899171	0.919221	0.893276	0.91955	0.929968	0.915246	0.935774	0.915574	0.885467	0.931292	0.918471	0.91575	0.914744	0.924934	0.890725	0.897035	0.920082	0.920406	0.928014	0.925367	0.921452	0.889194	0.921348	0.923226	chr8	144995246	-	cg12861418	74671332	46635419	CCAAATTAATAATCTCCCAAATAATCACCATCTTACCCTAAAACTTACCA	CCGAATTAATAATCTCCCAAATAATCACCGTCTTACCCTAAAACTTACCG	I	A	Red	NA	NA	NA	NA	NA	NA	chr8:144990270-145002135	Island	CCGTGAAGTATTCCGAGTTGATGATCTCCCAAATGGTCACCGTCTTGCCCTGGAACTTGC[CG]AACGGCGCAGACACGGTGGCCTTCTCAAAGACGTCCCGGGCCTCGGAGTCAGTGTAGACC
cg12881470	0.0368102	0.0518221	0.0309862	0.0356508	0.0337121	0.0425709	0.0259083	0.0380601	0.038316	0.0249796	0.0270925	0.0317085	0.0283313	0.0340344	0.0333279	0.0261315	0.0448261	0.0325062	0.0362747	0.0473887	0.0443114	0.0353125	0.0362745	0.0321826	0.0238449	0.0255524	0.038233	0.0451771	0.0347782	chr20	656861	+	cg12881470	62639438		ATCCCTAAAAAAATTTCCTTTTTATATACCTAAATTTCTCTTTTCCTCCC		II			rs8122688	0.415967	NA	NA	NA	NA	chr20:655880-656604	S_Shore	AGAGAAACAGAGAGAGAAGAAAGACAGAGATGGAGAGAAGTAGCAACACACACACACCCA[CG]GGAGGAAAAGAGAAATCCAGGCACACAAAAAGGAAACCCCCCCAGGGATGCAAAGAAAGG
cg12908968	0.955599	0.932909	0.925017	0.966852	0.931035	0.951687	0.949906	0.951271	0.949734	0.967199	0.970934	0.975041	0.954136	0.920944	0.965904	0.941864	0.928133	0.947076	0.954505	0.950705	0.962283	0.950271	0.968248	0.976147	0.953572	0.958821	0.945331	0.963767	0.968625	chr3	197481199	+	cg12908968	49616375		AAATCTCCCCAAAATATTTAATTATCTTCTTAAAATTAATATCCAACTAC		II			NA	NA	NA	NA	NA	NA	chr3:197476262-197477556	S_Shelf	TGTTGACCTTTTAATTTTTTACAAAAGTTTTTGAGTGCCCTTAACTTTGATGAACTTTTT[CG]TAGTTGGACATTAATTTCAAGAAGACAACTAAATATTTTGGGGAGATTTGAGATATTTTG
cg13125506	0.717742	0.621818	0.47802	0.567741	0.680435	0.644309	0.656794	0.717239	0.524763	0.472955	0.449793	0.405461	0.646849	0.560773	0.505015	0.637877	0.693611	0.63615	0.650367	0.611053	0.602689	0.503805	0.562055	0.45842	0.483646	0.600702	0.538783	0.518644	0.632564	chr9	68299110	-	cg13125506	65751405	42645452	AAAAAAACAAAAACATAAAAAACAATAATAAACACACAAACACACATACA	AAAAAAACAAAAACGTAAAAAACAATAATAAACACACAAACGCGCGTACG	I	C	Grn	rs114119948	0.012163	NA	NA	NA	NA	chr9:68298596-68299115	Island	GAAGGGAGAGAGAGAGAGACAGAGACGTAAGAGACAGTAGTGGGCACACAGACGCGCGTG[CG]CGCGCACACACACAGACACACAGACACACACACACACACCCATAACGCACACAGACATAC
cg13227624	0.940351	0.914682	0.963717	0.915803	0.961974	0.961245	0.952623	0.947305	0.911924	0.936352	0.951353	0.923255	0.932122	0.936258	0.953644	0.938699	0.935292	0.956344	0.942207	0.959378	0.930665	0.957424	0.924845	0.920534	0.912924	0.948789	0.954494	0.947889	0.95123	chr10	104352735	+	cg13227624	58606402		CTAAAAAATCCTATTCCTAAAACTAAATCTTCACTATTCAAAAAATACCC		II			NA	NA	NA	NA	NA	NA		OpenSea	AGGGAAGGGGGCATTTGGTTGGGAGAGAATGGCTGTAGCTGAGAGGGAGTAATGGGGTGG[CG]GGTATTCTTTGAACAGTGAAGACCCAGTCTCAGGAACAGGACTTTCCAGCGGGAAGCCAG
cg13316255	0.0604194	0.0659709	0.0683915	0.0602126	0.0508152	0.0520223	0.0608009	0.0556006	0.0659016	0.0731804	0.0620223	0.07367	0.0695775	0.0723487	0.066148	0.0653207	0.0714262	0.0738441	0.0679122	0.0573842	0.0644602	0.0690639	0.0694964	0.0702398	0.0532275	0.0716448	0.0661127	0.0636736	0.058523	chr15	75165642	+	cg13316255	65727329	61746436	CTCCCAAAAATAAAAAATCTACACAAAACACCACTAAATCTAAATACCCA	CTCCCGAAAATAAAAAATCTACACGAAACGCCGCTAAATCTAAATACCCG	I	A	Red	NA	NA	NA	NA	NA	NA	chr15:75165373-75165903	Island	GTCGAAAGCCGACATGGTGATCGGGGGCCAGCGGGCGAACTCCGCGAACGCTGCTGCCTC[CG]GGCACCCAGACCCAGCGGCGCTTCGTGTAGACCCTCCACTTCCGGGAGCGAGGCAGCGGT
cg13411962	0.109492	0.134445	0.104866	0.118295	0.14624	0.128123	0.141666	0.136818	0.118845	0.128854	0.108744	0.104279	0.120703	0.140263	0.125424	0.137503	0.145651	0.115863	0.124045	0.136846	0.139298	0.116182	0.126969	0.131408	0.100509	0.117467	0.12319	0.124756	0.137234	chr8	28243934	+	cg13411962	18668426	54649417	AAATTCAAATACACATATACACAAAAAATCACTCAAACACTTATTAAACA	AAATTCAAATACGCATATACGCGAAAAATCGCTCGAACACTTATTAAACG	I	C	Grn	NA	NA	NA	NA	NA	NA	chr8:28243684-28244283	Island	CGCCCAGCACGCCCCCAGCGCGCCTGGGCTACACACCCCCGGCCGCCCGTAGACAGTCGG[CG]CTCAATAAGTGCCCGAGCGACTCCTCGCGCACATGCGCACTTGAACCTGACCGAGTGGTG
cg13439582	0.019519	0.0139847	0.0168072	0.0153084	0.0146104	0.0122714	0.0141996	0.0126294	0.0212455	0.0189682	0.0168199	0.0176884	0.0267665	0.0146768	0.015373	0.0139498	0.0178513	0.0221745	0.0203416	0.0136544	0.0109872	0.0200795	0.0130487	0.0186633	0.0252259	0.0189286	0.0271555	0.0120791	0.0162687	chr3	128879943	-	cg13439582	16643383		RCTCACAAAAACTAAAAATTCCAACTACCCACAAACACTAATATTTTACC		II			NA	NA	NA	NA	NA	NA	chr3:128879823-128880447	Island	AAGACGCCGACGCTCACAGGAACTGAAGATTCCAACTACCCACAGACACTGATGTTTTGC[CG]GAAACGTAAAAGACAGGGACCGGAACTGAATGGGAGTACCGGAAGTGCCCAGACGAAGCG
cg13495347	0.0181732	0.0136496	0.0239595	0.0202232	0.0172103	0.0179903	0.0168468	0.0131347	0.0173447	0.0175204	0.0259885	0.0310405	0.0212017	0.0124579	0.0209364	0.0175644	0.017003	0.0292697	0.0156616	0.0152989	0.013407	0.0140822	0.0220471	0.0269911	0.0251507	0.0177576	0.0134255	0.0186581	0.0168681	chr6	30882260	-	cg13495347	61742463	13618469	CCAAACTATAAACACTACAAAAAACCCCTATACAAATAAAAATCACCACA	CCGAACTATAAACACTACAAAAAACCCCTATACAAATAAAAATCGCCGCG	I	A	Red	NA	NA	NA	NA	NA	NA	chr6:30881533-30882296	Island	GGCTTGGCCGCGCCGGGCTGTGGGCACTGCAGGAGGCCCCTGTGCAGGTGGAGATCGCCG[CG]GCCCTGGCGGGACTCCTTGCTGGCTCTTGGGCGCGCTGATGCCCATCATCTCCCTGAGTT
cg13552710	0.0154044	0.0141309	0.0131309	0.016398	0.0144244	0.00743163	0.00757504	0.0122504	0.0154715	0.0171802	0.0188415	0.0137853	0.021898	0.0175222	0.0189393	0.00735355	0.0117301	0.0130841	0.0114467	0.0114817	0.00798521	0.0224618	0.0115558	0.0166414	0.0296682	0.0149189	0.00934911	0.00975009	0.0136657	chr2	30144547	+	cg13552710	57695324	60612356	TACAAATAAAACAAAACAAAACCAAACTACATAAATCAAACAACAACACA	TACGAATAAAACGAAACGAAACCGAACTACGTAAATCGAACAACAACGCG	I	A	Red	NA	NA	NA	NA	NA	NA	chr2:30142831-30144624	Island	GCGCGAGCGCGCGCAGGGAGGGGGCGGGGCCCGGAGGGGGCGGGGCTCACAAGCCAACTC[CG]CGCTGCTGCCCGACCCACGCAGTCCGGCCTCGCCCCGCCCCACCCGCACCCTCCAACCAA
cg13564933	0.945561	0.93975	0.932309	0.925891	0.948328	0.955669	0.956422	0.947883	0.943952	0.937898	0.945837	0.931545	0.943975	0.953326	0.946532	0.952069	0.952649	0.959119	0.941764	0.956789	0.948439	0.95423	0.930655	0.925847	0.932651	0.949954	0.945521	0.945275	0.955145	chr17	73552159	+	cg13564933	42680487	40733396	AACAAATACCAATAACCAAAATACACAAAAACAAACTATAACCAAAAACA	AACGAATACCGATAACCAAAATACGCAAAAACGAACTATAACCGAAAACG	I	C	Grn	rs1671036	0.418394	NA	NA	NA	NA		OpenSea	GGCCCACCCCACGTGCTTCTCGTTGCAGACGGTGGAGCATGGCTTCCCGCACCAGCCCAG[CG]CCCTCGGCTACAGCCCGTCCCTGCGCATCCTGGCCATCGGCACCCGTTCTGGAGCCATCA
cg13581022	0.87386	0.904128	0.932884	0.905858	0.883405	0.940201	0.922778	0.926728	0.863516	0.838897	0.916177	0.778734	0.901125	0.880331	0.9036	0.800403	0.940266	0.933846	0.937712	0.935477	0.80985	0.877764	0.915263	0.877646	0.849011	0.835986	0.846561	0.92981	0.889505	chrX	3235483	-	cg13581022	35624379	17658315	TAAAAAAACTACAAAAAACAAATCTAAATACCATCCCCAAACACCCAACA	TAAAAAAACTACGAAAAACGAATCTAAATACCGTCCCCGAACACCCAACG	I	C	Grn	NA	NA	NA	NA	NA	NA	chrX:3235151-3235731	Island	AACAAGTTCCCGTGGAGGAACTGCGAGGGGCGGATCTGGGTACCGTCCCCGAGCACCCAG[CG]CACGCTGGGCAGGGGCGCAGCCTTGGCAGTGCAGTGAATGTGAATGCTGAGCCCCGGGGG
cg13616427	0.963547	0.938838	0.919761	0.942985	0.876908	0.908673	0.91946	0.900413	0.953329	0.958257	0.937998	0.952465	0.954507	0.942976	0.925383	0.936349	0.928113	0.957494	0.920938	0.91652	0.942737	0.961766	0.912436	0.937392	0.930843	0.906813	0.949004	0.93546	0.952455	chr9	136198682	-	cg13616427	66701354		CCAACRTCAAAAACTCAAAAAATATCCTAAAATCTCCTAAAACRAAAAAC		II			NA	NA	NA	NA	NA	NA	chr9:136198674-136199173	Island	CTGGGACAGAGCCAGCGTCAAGGACTCAGAGGGTGTCCTGGAGTCTCCTAGGACGGAAGA[CG]GCGGCCCCAGGTGGGAAAGACTCAGACCAGGCCTGCGCGCTCCAGGTCCTGCGGCAGGAT
cg13632328	0.96824	0.97038	0.967317	0.977498	0.861784	0.971098	0.95304	0.960422	0.967027	0.967794	0.976789	0.974418	0.977555	0.974323	0.977922	0.976587	0.963708	0.901521	0.889313	0.865801	0.963111	0.974436	0.969226	0.982953	0.965775	0.970212	0.966424	0.972149	0.955692	chr14	65067858	-	cg13632328	29768308		TATCAAATCACAAAAAAAATTTATATTCRCRTACTTCACCATCCAATCCC		II			NA	NA	NA	NA	NA	NA	chr14:65068368-65068668	N_Shore	TTAAAGATAGGTGTCAGATCACAGAGGGAGTTTGTATTCGCGTGCTTCACCATCCAATCC[CG]CACGGAGCAGTCCAAGGCGGCCAACTGCTTGTGATAGGCATTTCCGACACAAGCTTTACT
cg13645001	0.0794343	0.0911917	0.0800259	0.0662234	0.0898103	0.101356	0.0547805	0.0874906	0.0852798	0.0668352	0.0532458	0.0623729	0.0716594	0.083273	0.0915349	0.073553	0.0750427	0.0883683	0.108836	0.0890769	0.0933979	0.10221	0.0621892	0.0960316	0.065692	0.0798321	0.0838547	0.0853308	0.0839117	chr12	22199579	+	cg13645001	49624309	21708301	TACACATCCCTAACATAAAAAATAACCCCCTTCCAAAAACAATAACCCCA	TACACATCCCTAACATAAAAAATAACCCCCTTCCAAAAACGATAACCCCG	I	A	Red	NA	NA	NA	NA	NA	NA	chr12:22199062-22199589	Island	CGGCGCGGCCTGGGCGGGGGTCGGGAGAGGGAGTCGGGCTGCTGGAGGGGCTGGGGCCTC[CG]GGGCCACCGCTCTTGGAAGGGGGCCATCTCTCATGCCAGGGATGTGCAAGATCCGGGGTG
cg13688329	0.948732	0.914807	0.951547	0.953782	0.844802	0.875239	0.939392	0.949105	0.948788	0.944947	0.902347	0.968417	0.952852	0.925114	0.912126	0.936342	0.951389	0.815378	0.843503	0.854138	0.948742	0.950946	0.923391	0.957803	0.931857	0.922417	0.94462	0.930378	0.94605	chr9	114557390	-	cg13688329	49798456	63748440	AAAAATTATAAAAATTCAAAACTACAACCTAAACAACACCAAAATCCTCA	AAAAATTATAAAAATTCGAAACTACAACCTAAACAACGCCGAAATCCTCG	I	A	Red	NA	NA	NA	NA	NA	NA	chr9:114557287-114557576	Island	GCCTAGGGAGGTAAGGATTGTGGGGATTCGAGGCTGCAGCCTGGGCAGCGCCGAGGTCCT[CG]GGAGTGAGCAGAACCCTCATAACACTGGGCGGAGTGTGACGGTGGAGAAGTCGGCGTGAG
cg13690943	0.974082	0.967161	0.950716	0.973686	0.963558	0.952836	0.962057	0.967932	0.974105	0.967911	0.964764	0.984638	0.969031	0.963884	0.969933	0.946543	0.96209	0.96394	0.971179	0.97387	0.955333	0.963133	0.967605	0.977207	0.977563	0.973009	0.964596	0.969546	0.964942	chr9	33932741	-	cg13690943	51767351		RTAAATCAATAAACTAAATTCAAACTTATCATAATCCCTAACACAAAACC		II			rs307649	0.197268	NA	NA	NA	NA		OpenSea	ACAAGACGCACGTGGGTCAGTGAGCTAGATTCAAACTTATCATAGTCCCTAGCACAGGAC[CG]GCTTCAGACCCATCCTCATTCCTTATCCCCACAGAGCCCAGTGATGGGGTCCTGGTGGAC
cg13726887	0.134897	0.0946803	0.0598136	0.0754062	0.118821	0.0614209	0.0710283	0.0958227	0.20522	0.140968	0.131034	0.356062	0.10324	0.13235	0.0540998	0.171074	0.127269	0.0997405	0.0686028	0.056088	0.137983	0.0917593	0.0769801	0.288507	0.16782	0.0633674	0.092289	0.101617	0.132371	chr9	133541653	+	cg13726887	34760396		AACTTCTTCCATCCTCTACCCCRAATAAATTTAAAAATTAATAAACCAAC		II			NA	NA	NA	NA	NA	NA	chr9:133534534-133542394	Island	GGCCTTCACCTCCTTGCAGGACCTGGCCTCAGTTTCCCTGTGCATAAAACCGCTCGCTGC[CG]TTGGCTCATTAATTCTTAAACTTATCCGGGGCAGAGGATGGAAGAAGTTGCGAATGCTTT
cg13729147	0.966519	0.960489	0.973597	0.945296	0.95134	0.979435	0.964085	0.975462	0.95957	0.969279	0.941032	0.94137	0.960034	0.96186	0.944647	0.959924	0.971185	0.955765	0.945641	0.975229	0.973204	0.96448	0.950973	0.961927	0.954963	0.960003	0.931758	0.962899	0.971403	chr10	118591438	-	cg13729147	11678349		AAAAAAACTACATAACAACTATTCACCCTCAAAATATACAAACCRCAATC		II			NA	NA	NA	NA	NA	NA		OpenSea	TTTTAGCACTCAAAAGGGCTGCATGACAACTGTTCACCCTCAAAGTGTGCAAACCGCAAT[CG]CAGCTGTGCAGGTCAGGACTCCGAGTCGGAGGTGAGTGTGCGAGGCATAGACAAGATAGG
cg13750535	0.48623	0.562154	0.490136	0.503358	0.603843	0.595699	0.546263	0.543851	0.423909	0.453895	0.468986	0.357205	0.522248	0.588113	0.650771	0.557474	0.547094	0.523005	0.536579	0.542555	0.485891	0.450693	0.472546	0.425306	0.560558	0.473656	0.534066	0.448496	0.422637	chr9	141042453	+	cg13750535	62789385		AATAAACCRCCCAAACCTCCATAAAAAAACRCTAATACAAAATAAAATCC		II			rs55950355	0.309415	NA	NA	NA	NA	chr9:141042150-141042611	Island	GCCCCCGCTGTGAGTGCCGCGGAGCGAGCGCGGCGCGTTTCCCGTCTGGCCATTTGTACC[CG]GACTTCACTTTGTACCAGCGTCCCTTCATGGAGGTTTGGGCGGCTCACCCCCAGCACAGG
cg13768242	0.0324346	0.0515227	0.13752	0.10394	0.0578073	0.0650386	0.0835978	0.0848424	0.116037	0.16097	0.128379	0.140359	0.166161	0.129682	0.136853	0.146876	0.0977464	0.0550666	0.0531201	0.0465477	0.0589871	0.0796559	0.0556875	0.0672564	0.0935264	0.1107	0.119186	0.0766163	0.0610674	chr13	113260783	+	cg13768242	43709495	33618428	CCCTCAAACAACCAATATAAATAAAACAACCCATAACCTAAACAAAATCA	CCCTCAAACGACCGATATAAATAAAACAACCCGTAACCTAAACGAAATCG	I	A	Red	rs2317288	0.455829	NA	NA	NA	NA	chr13:113260724-113260925	Island	AGCGCGGAAAGGCGCCCTCTCCTTCCCTCAGTCTGAGGCTCTTGCCCGCCAGGCCCTTCC[CG]ACTCCGCCCAGGCCACGGGCTGCCCCACCCACACCGGCCGCCTGAGGGGAAGCGGCGGCA
cg13771918	0.975069	0.964812	0.970263	0.96928	0.951225	0.969109	0.945676	0.944638	0.956347	0.982957	0.963481	0.977776	0.959517	0.967604	0.949006	0.968025	0.946203	0.975861	0.921943	0.941034	0.957493	0.974676	0.968569	0.972969	0.967379	0.970087	0.9449	0.964086	0.968472	chr9	133572862	+	cg13771918	37702438		CACACACCATTTAAAATATCRATTCAACAAAATAAAAACCTAAAACAAAC		II			NA	NA	NA	NA	NA	NA	chr9:133569082-133569451	S_Shelf	AGTTAGCAGTTTCTGAAAGTAAGTCCAGACAATATAGTTACATGAATTTGCTGAATGTGG[CG]CCTGTTCCAGGCTTTCACCCTGTTGAACCGACATCTCAAATGGTGTGTGGTCTTGTCAGA
cg13781510	0.022148	0.0207344	0.0211485	0.0216144	0.031178	0.0277432	0.0201639	0.0237866	0.0199457	0.0157812	0.0228525	0.0157443	0.0207043	0.0239009	0.0272346	0.0282861	0.0213341	0.0208187	0.0228424	0.0314954	0.0218242	0.0299867	0.0217852	0.0227256	0.0307288	0.0177607	0.0193824	0.0224008	0.0244701	chr14	45603804	-	cg13781510	51674448		AAACRAACCTCTACTCTAACAATCRAAATTAAAACCTATCTTTAAATAAC		II			NA	NA	NA	NA	NA	NA	chr14:45603373-45603906	Island	CGGAGGTCGAGGGGCGGGCCTCTGCTCTAGCAGTCGGGATTGGGGCCTGTCTTTGAGTGA[CG]TCAAGGCTGTGCTATGAGGGCTTCTTTGTTGAGTCCGGGTTGAAAAACCTACCGCGGTCG
cg13787782	0.937652	0.9364	0.954702	0.955146	0.941065	0.939287	0.926057	0.915539	0.945233	0.941395	0.934821	0.951132	0.947175	0.930853	0.932651	0.909586	0.923568	0.945127	0.944289	0.902195	0.941237	0.948282	0.935786	0.942911	0.924212	0.953746	0.904319	0.927295	0.950769	chr2	239161568	+	cg13787782	65689450	41705505	CAACTATAAAAACAAACTACAAACCTAACACTTCTCAAAACCAACAACCA	CAACTATAAAAACGAACTACAAACCTAACACTTCTCGAAACCAACAACCG	I	A	Red	NA	NA	NA	NA	NA	NA		OpenSea	CTGTTTGCTGCCTGCTTTGGGGAAAGAGCATCAGAAAATCCTTACGGTCAGAGGCGCCTT[CG]GCTGCTGGTCCCGAGAAGTGCCAGGTTTGCAGTCCGCCCCTACAGCTGCTGTCTCTGTGG
cg13810660	0.167647	0.168488	0.157822	0.191126	0.196578	0.27764	0.166496	0.200142	0.134306	0.127301	0.134997	0.11975	0.138046	0.149209	0.0990629	0.130645	0.16981	0.216333	0.183239	0.184513	0.16427	0.147569	0.162981	0.131738	0.15039	0.141506	0.144494	0.112474	0.140837	chr11	66176168	-	cg13810660	49635417	34635333	CCACACAATACTTAATTTACCACAAACTTTAAAAAACAAAAAACTAACCA	CCACACAATACTTAATTTACCGCAAACTTTAAAAAACAAAAAACTAACCG	I	A	Red	rs61734160	0.029281	NA	NA	NA	NA	chr11:66176034-66176649	Island	GGTGGCGCTAAGCCACACAATGCTTGGTTTGCCGCAGGCTTTGGGGAGCAGAGGGCTGAC[CG]GGGGAGAGCGGAGACCGGGTAAGGGGGGCCTTGGGAGCCAGGGAGCCCTGAACCAGAGGG
cg13811368	0.0343358	0.0324249	0.0394278	0.0316316	0.0406105	0.0481497	0.0313557	0.0317921	0.0336551	0.0293423	0.0406545	0.0265948	0.0355946	0.0341017	0.0293214	0.0333311	0.0317545	0.0344117	0.027727	0.0454926	0.0481012	0.0330587	0.0380476	0.0338308	0.0310744	0.0327054	0.0397102	0.0322677	0.0360094	chr9	5437653	-	cg13811368	23801422		CRCTCTAATAAAACRAAATTAACAATACCTATCAACACCAAAAACAATAC		II			rs41279565	0.0124	NA	NA	NA	NA	chr9:5437566-5437996	Island	CGACAAGAACGCGCTCTAATGGAACGAAGTTGGCAATACCTATCAGCACCAGGGGCAGTG[CG]AGAGCCAAGAGCCGGCGCTCACGAGGAGCGGGCGCCCAGCGCTGCCTGGCAAGCCCGGAG
cg13819869	0.0086884	0.0111861	0.019736	0.0157451	0.0109026	0.00698357	0.015263	0.00346207	0.0103973	0.0171557	0.0183013	0.0116533	0.0158136	0.0145416	0.0112151	0.0141617	0.0103739	0.0174982	0.0133227	0.00653027	0.0104239	0.0124809	0.0116383	0.0128933	0.0189371	0.00928148	0.0245519	0.00836174	0.00956153	chr14	75745020	-	cg13819869	37710489		ATCTCTAAACCTCAAAACTATCTTCAATTTCCRTACAAAAATAAAAAAAC		II			NA	NA	NA	NA	NA	NA	chr14:75743683-75746798	Island	CCGTTTCTCCTATCTCTGAGCCTCAGAACTGTCTTCAGTTTCCGTACAAGGGTAAAAAGG[CG]CTCTCTGCCCCATCCCCCCCGACCTCGGGAACAAGGGTCCGCATTGAACCAGGTGCGAAT
cg13823791	0.0293656	0.0645839	0.0259426	0.020696	0.0339258	0.07588	0.0499456	0.0277151	0.0422801	0.0227288	0.0240385	0.026383	0.0138132	0.0254898	0.0346607	0.0524144	0.071567	0.0345596	0.0370118	0.0665569	0.0258899	0.0261452	0.0329687	0.0100484	0.0419327	0.0200054	0.0459382	0.0177823	0.0447998	chr17	17184990	-	cg13823791	36777306		CAAACAACCTAAATTCAACTACCTTTTCTACCACTTAATAACTATATAAC		II			NA	NA	NA	NA	NA	NA	chr17:17183886-17184699	S_Shore	GACTCTGGAGCCAAGCAGCCTGGGTTCAACTGCCTTTTCTACCACTTAGTAGCTGTGTGA[CG]TTGAGCGGGTCACTTGACTGTCGTGTGCATTGTTTTCCCCATCTGTAAAATCTTAGTGTC
cg13879417	0.439906	0.460932	0.512838	0.523304	0.644742	0.603953	0.519015	0.562471	0.451275	0.4587	0.435843	0.422499	0.466144	0.437544	0.480329	0.466754	0.637402	0.612258	0.534144	0.529103	0.473242	0.462656	0.438772	0.424955	0.493233	0.457552	0.49082	0.484568	0.516061	chr1	149149465	-	cg13879417	49651503		AAAAAACAACTATTCACTTCRATCCTATCCRCAAAAAATCCCTTTCTAAC		II			rs17162001	0.048884	NA	NA	NA	NA	chr1:149149250-149149505	Island	GGACACGTAAGGGAAAGCAGCTATTCACTTCGGTCCTGTCCGCAAGGGATCCCTTTCTGA[CG]GGAAAGAAAGGTGGCGAGTCCCGTTCTGTTGAGTAAGCGGAAGAGAGATCAAAGGGAAGA
cg13912631	0.564373	0.527302	0.698438	0.560855	0.777332	0.629542	0.691231	0.658205	0.673149	0.513189	0.450697	0.516951	0.615952	0.551459	0.484454	0.606125	0.759999	0.657677	0.670228	0.703235	0.634979	0.547219	0.466293	0.507112	0.624332	0.496959	0.49064	0.589863	0.597119	chr9	136075279	+	cg13912631	74674483		AACAAAAACCRAAATACCCAAATCTCAAACTACAAAACATCATTACCTAC		II			NA	NA	NA	NA	NA	NA	chr9:136075388-136075701	N_Shore	TCCCGTGACATTCCACAAGGCCCCGCTGGCCGGCCCCTGGCCTGCCCCCAGAGAACTGCT[CG]CAGGCAATGATGCCCTGCAGCCTGAGACCTGGGCACCCCGGCCTTTGCCCCAAGGAGGCT
cg13918228	0.952871	0.950036	0.937523	0.947713	0.917687	0.953243	0.94841	0.944371	0.947615	0.971413	0.95424	0.970037	0.949054	0.940837	0.944678	0.947315	0.94553	0.956378	0.961404	0.935068	0.93943	0.965475	0.943815	0.969243	0.949081	0.954607	0.954356	0.951871	0.956487	chr12	9914965	-	cg13918228	64705327		ACTTTTACTTTTTCTCTAAAAAATTCTTTTTCCATCTCCCTACATATCTC		II			NA	NA	NA	NA	NA	NA		OpenSea	ACCACTACAGGGCTTTTACTTTTTCTCTAAAAGATTCTTTTTCCATCTCCCTGCATGTCT[CG]CTCTCCCTTTAACCGACTCACTCTTCAGCTGCCACCTGCTCAGAGAAATTGTCAGTTGCT
cg13934106	0.0378792	0.0376689	0.0367309	0.0412842	0.0418826	0.0287292	0.0378888	0.044624	0.0414256	0.041887	0.0400006	0.0430158	0.0403847	0.0436084	0.0394647	0.0359926	0.0353127	0.0425279	0.0416248	0.030058	0.0396536	0.0416191	0.0390054	0.0416681	0.0433387	0.0372324	0.0409932	0.0349055	0.0338615	chr7	127228839	-	cg13934106	57640385	60657313	AAAACCTAACACCCAAAACTACAAACCTAAATAAAATAAAACTCCCTCCA	GAAACCTAACACCCGAAACTACGAACCTAAATAAAATAAAACTCCCTCCG	I	C	Grn	NA	NA	NA	NA	NA	NA	chr7:127227758-127229039	Island	ATCGCCGACCCCGGGGCCTGACACCCGGAGCTGCGGGCCTGGGTGGGGTGAAGCTCCCTC[CG]CCCCAGCCCGGCTGGTAAGAAGGGAGGATTCCGCCCTTGGAGACGACTTTTAAAACGAGC
cg13983893	0.0136712	0.0154083	0.00804924	0.0107474	0.00630814	0.00496014	0.0136623	0.0103813	0.0118388	0.00834349	0.0153459	0.0127112	0.0213959	0.013708	0.0141891	0.00907192	0.00956888	0.0173801	0.0138488	0.00623129	0.00544009	0.0123365	0.00992472	0.0150059	0.0157231	0.026405	0.00957007	0.0119333	0.00738058	chr1	91966802	+	cg13983893	37705355		CACTAACAAAAAACRCCAAAAAACTCRTCCAAAACCCCAAACAAATTAAC		II			NA	NA	NA	NA	NA	NA	chr1:91966263-91966999	Island	CATTCATTCACCCTTCTCCTCCTCCGCCCAGTACTCGTGGCCAGGGTCGTATCAGTTCTC[CG]TCAACTTGCTTGGGGCCTTGGACGAGCCTCCTGGCGCTTCCTGTCAGTGGCGAAAAGGTT
cg13998728	0.963336	0.951418	0.952514	0.95271	0.963058	0.971593	0.975901	0.98523	0.941872	0.947846	0.966608	0.927789	0.953322	0.970055	0.956211	0.952885	0.946492	0.935696	0.971276	0.976523	0.968968	0.971546	0.944625	0.912576	0.954788	0.944402	0.947508	0.966485	0.975054	chr2	171033509	-	cg13998728	53794459		TAAAATTCTTATAACAATAAATAAAAACACAAAAACCATTATTAACTAAC		II			rs1035629	0.353296	NA	NA	NA	NA		OpenSea	ATCCCCATTCTTAAGATTCTTATGACAGTAAATGGAAACACAAAGGCCATTATTGACTAG[CG]GGAGTAAGATCGCTGTCCTTTAAATCACCTTCTTCATATTTGCATTCTCTGTGTGCTGTT
cg14007694	0.971427	0.975598	0.983927	0.981945	0.979643	0.971092	0.973771	0.957573	0.972994	0.975939	0.984564	0.979999	0.983583	0.979485	0.973607	0.97712	0.940911	0.978281	0.970866	0.952717	0.963414	0.973133	0.977236	0.981279	0.960601	0.984297	0.974729	0.967512	0.980331	chr14	101531857	-	cg14007694	36642377		ACCAATTAAAAAATAATTATTTCTAATATACTTCACCTAATCCACTAACC		II			rs61992671	0.28999	NA	NA	NA	NA	chr14:101531643-101532384	Island	ATGGATGGTCGACCAGTTGGAAAGTAATTGTTTCTAATGTACTTCACCTGGTCCACTAGC[CG]TCCGTATCCGCTGCAGCCTGTGGGGCCTGCGGGCCGGGGAGCCGATCGCGCTTCAGCTCA
cg14039054	0.962286	0.943919	0.946951	0.968223	0.948214	0.933774	0.950402	0.958871	0.961635	0.97483	0.955126	0.974562	0.968298	0.968837	0.96404	0.96898	0.909978	0.960335	0.956662	0.948005	0.958684	0.964474	0.960396	0.972778	0.931564	0.969004	0.940239	0.947938	0.968778	chr9	33019812	+	cg14039054	37770489		AAAAATAATTAAAAAAAATCTCACAATAAACRACAAAATCCTAACCRTCC		II			rs139309336	0.0275	NA	NA	NA	NA	chr9:33019921-33020146	N_Shore	AGATGGTCGAGAAAGTTGATAAGGGAAATTCGGAGCAGGCAACAGTCTTCAGCTTTCCAG[CG]GACGGCCAGGATCCTGCCGCTCACTGTGAGATCCTTCCCAACCACCCTTTGGTGGGGTTC
cg14063182	0.107834	0.13223	0.146095	0.0963346	0.127205	0.160315	0.110611	0.164454	0.0925047	0.145903	0.1241	0.119861	0.112755	0.132845	0.115566	0.114342	0.132398	0.100643	0.143838	0.235579	0.155323	0.103963	0.145716	0.127362	0.106945	0.142903	0.120362	0.13834	0.107939	chr7	4682116	-	cg14063182	49636406		CRTTTTCTAAACATTAAATATCCTCRAACCTAAAAACRCRAACTATATCC		II			rs139618390	0.0124	NA	NA	NA	NA	chr7:4681433-4682117	Island	TTCGCAGGGTCCGTTTTCTAAACATTGGGTGTCCTCGAACCTGGGGGCGCGGGCTGTGTC[CG]CCCCCAGCAGGGATGACCATGCCTGGGTCAGTGGCTGCATAAATAAATAAACGAATGGGG
cg14078639	0.712895	0.650258	0.52094	0.704205	0.810608	0.629409	0.682055	0.702092	0.486577	0.496178	0.476983	0.340854	0.607565	0.565735	0.668871	0.58702	0.756422	0.726064	0.750215	0.722367	0.496412	0.597734	0.643706	0.59278	0.543325	0.724522	0.642657	0.528979	0.493259	chr17	16593589	-	cg14078639	43673343		CTTAACCTTACCCACRAAACTTTACRATAACTATTAACTTAACRATAATC		II			NA	NA	NA	NA	NA	NA	chr17:16592835-16594147	Island	TAACGGATTGGCTTGGCCTTACCCACGAGGCTTTGCGGTGGCTGTTGGCTTGGCGGTGGT[CG]CTTGGCTTGGCGTGGCAGTGATCGCTTGGCTTGGCATTTCTGGCTTGGCGGTCCTCCTTT
cg14088181	0.91604	0.897355	0.920379	0.930831	0.887668	0.907905	0.909047	0.897077	0.91338	0.918063	0.939699	0.933927	0.907982	0.92582	0.91469	0.91965	0.909552	0.930003	0.936411	0.899655	0.901638	0.93561	0.919813	0.914468	0.905698	0.939065	0.927124	0.91841	0.901051	chr5	61118942	+	cg14088181	25729418		CATATTAAAACTCCTCTAATCTCAAACTTCAAAACCCACTACCAACTAAC		II			NA	NA	NA	NA	NA	NA		OpenSea	CCAGGCTAGAGCAAAGCGCGTGGGCCTGAGCTGAGTGAAGCCGGCTGTTAGGTAAGGCAG[CG]CTAGTTGGTAGTGGGTCTTGAAGCCTGAGACTAGAGGAGTTTTAATATGATTTGGGAGAC
cg14240646	0.477454	0.442248	0.35977	0.326438	0.612247	0.620517	0.596496	0.636228	0.268283	0.292073	0.113866	0.179747	0.651563	0.473113	0.390037	0.402006	0.727323	0.462023	0.382706	0.529961	0.231788	0.219628	0.106467	0.105141	0.251286	0.270067	0.305999	0.2784	0.243704	chr10	27532245	-	cg14240646	43635498		ATACCCACTACATATACTAAAAAACTCTCCTACATCCAATAAACAAATAC		II			NA	NA	NA	NA	NA	NA	chr10:27530938-27531363	S_Shore	CTCTGCAGGGCATGCCCACTGCATGTGCTGGGAGGCTCTCCTACATCCAATGGGCAGATG[CG]CAGTCTCCACGGAGGCCTCAGGCCTCGGTGTGAGCCAGGGCTGCTTCAAACATGTCGGCT
cg14252602	0.0548218	0.0451968	0.0571335	0.0680783	0.0721798	0.0778848	0.0849479	0.0658533	0.15011	0.170413	0.180088	0.171724	0.114185	0.0998774	0.159993	0.118788	0.0425964	0.0579561	0.0687734	0.0656537	0.144879	0.153384	0.153241	0.145795	0.234686	0.165145	0.149784	0.0399969	0.0486347	chr19	22018746	-	cg14252602	71674308	17757414	CACCATCTTATAACTAAAAAAAATTAAAACCAAACTAAACAAAAACTCCA	CGCCATCTTATAACTAAAAAAAATTAAAACCGAACTAAACAAAAACTCCG	I	A	Red	rs7246146	0.037969	NA	NA	NA	NA	chr19:22018594-22018827	Island	TCCCAGAGCAGCCGCCATCTTATGGCTGAAGGGGATTGAGGCCGAGCTGGGCAAGAACTC[CG]GCACGCGCAGATTGTGGAGCTGACTGCGGGAAGGCCTGAGTCACGCCACAGCCCCTTCCC
cg14260773	0.869943	0.920191	0.823394	0.820914	0.846913	0.934936	0.919507	0.895961	0.783542	0.799447	0.831077	0.661476	0.782327	0.703574	0.889249	0.691847	0.694805	0.894237	0.929087	0.930109	0.842714	0.932833	0.921158	0.87077	0.801597	0.867972	0.77578	0.930587	0.886891	chr2	33226136	+	cg14260773	44645465		AATTAACATCATAAACCAAATATAAAACAACTCAAAAACTAAAAATCAAC		II			NA	NA	NA	NA	NA	NA		OpenSea	CCTTTTGAGCCACAGTTCAGGACAGCCTCTCGCCCTTGTGACCACCTGTCCTTCCTGACA[CG]CTGACCTTTAGTCCCTGAGCTGCCTCATACCTGGCCCATGATGCTAACTATCCACAATGA
cg14317384	0.630986	0.59145	0.398822	0.526112	0.667582	0.682549	0.577073	0.618713	0.439446	0.364037	0.273613	0.390557	0.490447	0.491387	0.442864	0.443606	0.452618	0.778024	0.746674	0.720639	0.591929	0.434559	0.50557	0.444353	0.442687	0.422944	0.449939	0.403799	0.248527	chr8	216788	-	cg14317384	74681441	19676415	ACCTACAAAAATATAAAAACCACCAAAAATCAACAAACAACTAAAAAACA	ACCTACGAAAATATAAAAACCGCCGAAAATCAACGAACAACTAAAAAACG	I	A	Red	rs140874314	0.0586	NA	NA	NA	NA	chr8:216352-216828	Island	GGGTCAGTGCGCACCTGCGGAGGTGTGGGGGCCGCCGGGGGTCAGCGAGCAGCTGAGGAG[CG]GGCGAGGCCGGGGGTCAGTGAGCACCTGCGGAGGAGGCGCTGGGAGTGGGGAGAGGGGAC
cg14319773	0.952086	0.912455	0.966682	0.770008	0.977977	0.931842	0.911669	0.966505	0.956055	0.913757	0.905468	0.691581	0.943429	0.897713	0.91899	0.955211	0.984806	0.864489	0.904411	0.967933	0.94377	0.859534	0.94303	0.955609	0.904278	0.909995	0.969411	0.910039	0.933601	chr19	292360	-	cg14319773	70781390		CACCTAAACCAAAAAAACCCAAACCCAAAAAACCCACACTAAATCCTTTC		II			NA	NA	NA	NA	NA	NA	chr19:290594-292249	S_Shore	GGGATTGAGGGCACCTGAGCCAGGGAAACCCAGGCCCAAGGGACCCACACTGGGTCCTTT[CG]GCTGGGACCATCCGGGAGGCCTCAGGAGTGTCAGACCCACGTTTCCGGAGTCCAGCCTTG
cg14321399	0.0295942	0.0182297	0.0211051	0.0132478	0.0145395	0.0139024	0.0112444	0.0161883	0.014807	0.0239494	0.0157242	0.0377575	0.0202204	0.012016	0.0177241	0.0244011	0.0164602	0.0233662	0.0163001	0.0145398	0.0151341	0.0170836	0.0209873	0.0217296	0.0218073	0.0184443	0.0188333	0.0152227	0.0124698	chrX	55744191	-	cg14321399	49603325		TTTAATAACRACAATCACRTAACAAACTCCRAAATAAAACAAATACCCAC		II			NA	NA	NA	NA	NA	NA		OpenSea	CCACCCGTCCCTTTGGTAGCGGCAGTCACGTGACAGACTCCGGGGTAAGGCAGATGCCCA[CG]TGATCCTGGCCTGCAGTTGGGTGGCTGCGGTGAGATACCTGGGTTCCTGAAGGGCGGGTG
cg14341968	0.880028	0.923755	0.939387	0.903741	0.957992	0.955157	0.952111	0.962108	0.903773	0.914573	0.916339	0.923338	0.861825	0.941156	0.941418	0.948951	0.893133	0.960094	0.961333	0.962152	0.882298	0.925792	0.899193	0.92685	0.906824	0.908964	0.869837	0.945161	0.913766	chr9	136075868	+	cg14341968	69609315	54663327	TACCTTACCTAAATTTATAAACACTAACAATCTCACACTCACACTCTACA	TACCTTACCTAAATTTATAAACGCTAACAATCTCACGCTCACACTCTACG	I	A	Red	rs78744044	0.03258	NA	NA	NA	NA	chr9:136075388-136075701	S_Shore	ACACGGATGGAGGACAGGAGACCAAGAATGGCATAAAATTTCTCCGAGCAGAAGGAACGC[CG]CAGAGTGTGAGCGTGAGATTGCTAGCGCTCACAAATTCAGGCAAGGCAGGTGAGGAGAGA
cg14349055	0.0352325	0.0437234	0.0338177	0.0483914	0.0372766	0.0431359	0.049382	0.0503916	0.0243826	0.0211251	0.0198608	0.0226076	0.0357431	0.0424288	0.0426767	0.0425813	0.03124	0.0637883	0.0681787	0.0700059	0.0409214	0.0407725	0.0403834	0.0280888	0.0399118	0.0301528	0.0513326	0.0419475	0.0261458	chr8	23104193	-	cg14349055	68707418	15615478	AACAAAAACAAAAACAAACCAAAACCAAACTTATATTCACAACCTTACCA	AACGAAAACGAAAACGAACCAAAACCAAACTTATATTCGCAACCTTACCG	I	A	Red	NA	NA	NA	NA	rs2294123	0.326208	chr8:23103775-23104601	Island	AAGCCGGGAGGGAACGAGGGCGGAAGCGGACCAGGGCCAGGCTTGTGTTCGCAGCCTTGC[CG]GGGCTGGGGTTCCGATGTGGTCCCCGGAGCGGGAGGCCGAGGCCCCAGCCGGGGGAGACC
cg14351692	0.946739	0.929186	0.97184	0.955945	0.924942	0.907279	0.948474	0.922487	0.941915	0.96064	0.965464	0.954984	0.935905	0.95431	0.932684	0.951169	0.96086	0.952743	0.934504	0.897065	0.939211	0.956093	0.956313	0.967502	0.944946	0.955573	0.905297	0.962486	0.946854	chr12	13716374	+	cg14351692	13743466		AACCTATATAACATCAATAAAAACAACTCCCTACAAAAACTAAACCAACC		II			NA	NA	NA	NA	NA	NA	chr12:13715849-13717034	Island	AGTCGGGCTCTGAGGGTACTTAGTGGTGGAGGCGTTTGACGTCACCGCCACTGGGGCAGC[CG]GCTGGTCCAGTTCCTGCAGGGAGTTGTCCTCACTGATGTCATACAGGTTGCCTGCTTTCT
cg14359061	0.0316617	0.0164485	0.0212936	0.0278491	0.0210357	0.0254596	0.0373249	0.021478	0.0378144	0.0465852	0.0471065	0.0635528	0.0365427	0.041529	0.0277786	0.0284651	0.0377567	0.0268491	0.0122724	0.0273236	0.0171347	0.033206	0.0298503	0.0223463	0.0373656	0.0298156	0.0457016	0.015886	0.0229556	chr22	32871233	-	cg14359061	31683454	11751497	TCATCTATAAACTACAAACACAAACATAACCAAACAATAAACCAAATACA	TCATCTATAAACTACAAACGCGAACGTAACCGAACGATAAACCAAATACG	I	A	Red	rs11703157	0.104205	NA	NA	NA	NA	chr22:32870550-32871364	Island	GGCGGGTTGGCGTCATCTGTGGGCTGCAGGCGCGGGCGTGGCCGGGCGATAGGCCAAGTG[CG]GGGACGCCGGGGGGGCCTTCACGGGAGGCCCGGGCTCTTCCGGGCGTCGCGGAGCCGGAG
cg14388783	0.0150616	0.0150595	0.0147285	0.0104508	0.0158244	0.0176613	0.0150861	0.0173694	0.0124354	0.0152971	0.0131366	0.0133307	0.0158651	0.016783	0.0131821	0.0141085	0.0184102	0.0225765	0.0182923	0.0155725	0.0192566	0.0119049	0.0109117	0.0124949	0.0106728	0.0125892	0.0166298	0.0201661	0.0197057	chr9	103115158	+	cg14388783	26677337	16767499	AAAAAAAAACACAACCACATAAAAACAAAACTATTTAAAAACACACTCCA	GAAAAAAAACGCGACCGCGTAAAAACGAAACTATTTAAAAACACGCTCCG	I	A	Red	NA	NA	NA	NA	NA	NA	chr9:103114595-103115414	Island	GCGAGGGAGCAGAAGCCCACGGGGCAACAGCGTGCGCCGCCGACCTCAGGCTCTAGCTCC[CG]GAGCGTGTTTTCAAATAGCCTCGTCCTCACGCGGCCGCGTCTCCTTCCGCCGCCCGGAAA
cg14403583	0.898989	0.901176	0.898804	0.937282	0.89977	0.930574	0.936129	0.948079	0.949329	0.959249	0.960244	0.969126	0.947794	0.9414	0.953202	0.957966	0.945225	0.894905	0.915307	0.936019	0.931229	0.94158	0.95324	0.958172	0.948061	0.958656	0.956227	0.909337	0.90146	chr14	105418241	+	cg14403583	64737486	47636481	CAAATTCAAAATACCATCATTCAAAACATCAACCCCAAACAAATCCATCA	CAAATTCAAAATACCATCGTTCGAAACGTCAACCCCAAACAAATCCATCG	I	A	Red	rs35374867	0.022346	NA	NA	NA	NA		OpenSea	GCATGGAGGGGAGACTCACGTCGGCCTCCACTTTGGGTGCAGACACATCCACCGAGGCCT[CG]ATGGACTTGCCTGGGGCTGACGCCCCGAACGATGGCATCTTGAACTTGGGCATTTTGAAC
cg14408339	0.897323	0.902784	0.871545	0.914049	0.929112	0.939113	0.880264	0.930133	0.861706	0.835916	0.871099	0.910742	0.850203	0.923957	0.882816	0.925721	0.887101	0.885893	0.856846	0.925832	0.881158	0.889968	0.883885	0.908451	0.881267	0.848398	0.938689	0.928412	0.906803	chr9	130292387	-	cg14408339	25641335		CATTTCTTTCCAAACAAAAAAACCATTCTAACCCCRCTCACCTAAACTAC		II			NA	NA	NA	NA	NA	NA	chr9:130289361-130289590	S_Shelf	GCTGCCCATGACATTTCTTTCCAGACAGGGGAGCCATTCTGGCCCCGCTCACCTGGGCTG[CG]TCCAAGGCCTCCTTTTCTTTCCTTTCCTACCACACAGATACGCACCTGCCAGACACCCAG
cg14433247	0.0257904	0.0170979	0.0254241	0.0177682	0.0280021	0.0200936	0.022603	0.0274901	0.0190468	0.0173877	0.0197399	0.0179609	0.0176906	0.0241128	0.0234682	0.0240184	0.0204753	0.0216497	0.0217107	0.0365101	0.0212261	0.0234542	0.0218603	0.019831	0.0178026	0.0295699	0.0240774	0.0171152	0.0292951	chr12	14923044	-	cg14433247	17645415	15638376	ACTACCCACTTAACATAAACAACTTTACACAACTAACTAAAAAAAAATCA	GCTACCCGCTTAACGTAAACAACTTTACGCAACTAACTAAAAAAAAATCG	I	C	Grn	NA	NA	NA	NA	NA	NA	chr12:14922877-14923974	Island	GCCGAGCAGGACGCTACCCGCTTGGCGTAGGCAACTTTACGCAGCTGGCTAAGAGGGAAT[CG]CAGGGTGTCGCGAGTTTCGCCCGGCCGCCTTAATCTCAGCATCTGAGCTTGGTCACCTCT
cg14436106	0.949424	0.939806	0.906842	0.893649	0.936952	0.961591	0.943074	0.914349	0.930275	0.921178	0.938734	0.923162	0.917243	0.920708	0.920486	0.933868	0.945647	0.939363	0.947619	0.964856	0.933058	0.908185	0.941621	0.923915	0.929862	0.929946	0.907643	0.945298	0.941332	chr9	116817641	+	cg14436106	62682452	36697500	TAAAATCTAAATAACCCTAAACAAACTACCTAAACCAACCCTACCATACA	TAAAATCTAAATAACCCTAAACGAACTACCTAAACCAACCCTACCGTACG	I	A	Red	rs13287555	0.141491	NA	NA	NA	NA		OpenSea	TGAAACGAGCTCATGGACTGACCCGGGGCTGGGCCTCGCCAGCCAGGAGAGAGCGAGGGC[CG]CACGGCAGGGCTGGCCCAGGCAGCTCGTCCAGGGCCATTCAGATCCCAAGCATCAGGAAA
cg14458955	0.0202724	0.0287098	0.0355533	0.0248966	0.0315049	0.0268905	0.0309596	0.0321715	0.0174269	0.0238441	0.0291285	0.0242937	0.0274485	0.0264256	0.0277904	0.0262354	0.0271538	0.0346683	0.0329452	0.0536855	0.0239853	0.0317132	0.0233693	0.0248095	0.0180085	0.030285	0.0337074	0.0232243	0.0304153	chr22	42062938	-	cg14458955	27671507		RAAACAAACCRAATACCTAAACCTAAAAACCATAAACCRAAAAATCTAAC		II			NA	NA	NA	NA	NA	NA	chr22:42062790-42063002	Island	GCGCCACGGACGAGGCAGGCCGGGTGCCTGGGCCTGGGAGCCATAAGCCGGAGAGTCTGG[CG]GGCTAAGCTCAGCGGCATCCGGGTTCCTTGTGGCCGCCGCAGCAGCTCGAGAACACGAAT
cg14543527	0.964962	0.953041	0.97682	0.97	0.981515	0.97795	0.959827	0.979278	0.964972	0.965697	0.973717	0.959061	0.950082	0.978809	0.972928	0.974766	0.969779	0.966978	0.961385	0.977883	0.970711	0.966839	0.957206	0.963412	0.968451	0.962302	0.968926	0.977056	0.964387	chr12	133202842	+	cg14543527	51612303		AAACACCAACATCACAAACCAAATAAATAAACTAAACCRAAACCTACTTC		II			NA	NA	NA	NA	NA	NA		OpenSea	TAGGAGCGGCAGGGGTCTCGGAACTGGGCCTCCTCGGAGAACTCGCCGACATCCACCAGG[CG]AAGCAGGTCTCGGTTCAGCTTATTCACCTGGTTTGTGATGTTGGTGTCCAGGGACAGCAC
cg14641266	0.972561	0.966748	0.966206	0.962988	0.949091	0.962235	0.954237	0.967606	0.961349	0.963471	0.958911	0.984795	0.968277	0.972771	0.964048	0.941221	0.959911	0.980984	0.959984	0.935238	0.964717	0.960307	0.964587	0.978053	0.96394	0.965416	0.959115	0.961904	0.957056	chr10	134540888	-	cg14641266	16740457		TTTTCTATCTACAAAATCATTATTCCRTAAATTAACRAATCRTCACCCCC		II			NA	NA	NA	NA	NA	NA	chr10:134539817-134540026	S_Shore	AAACATTGTGCTTTTCTGTCTGCAAAGTCATTATTCCGTGAGTTAACGAGTCGTCACCCC[CG]CCTGGGAACTCAGGGGTCCCGGGTGCTCCTGGGTGTGGGAACTCAGGGGTCCAGGGTGCT
cg14642467	0.976871	0.967841	0.978334	0.976633	0.968052	0.975573	0.975803	0.972963	0.981543	0.978483	0.982056	0.979786	0.974557	0.976285	0.976568	0.981949	0.976394	0.980187	0.978223	0.962697	0.966185	0.979624	0.980187	0.978236	0.971725	0.978083	0.972503	0.977739	0.979534	chr9	139935042	-	cg14642467	47760491	55752422	AAAACCTTCACAATAACATAATCAACCTTCTAAATCAAACAAATCTCACA	AAAACCTTCGCAATAACGTAATCGACCTTCTAAATCAAACGAATCTCACG	I	C	Grn	NA	NA	NA	NA	NA	NA		OpenSea	GCAGGTGAGCCAGGGGCCTTCGCAGTGGCGTAGTCGGCCTTCTGAGTCAGGCGGATCTCA[CG]CTGCAGCCTGTGGGGAGTGGGGCCTGAGACCTCTGAGCGTGTGGCACCCTCCCTGCCCTG
cg14670266	0.964205	0.960326	0.924431	0.948812	0.962187	0.923004	0.970859	0.945027	0.961358	0.988199	0.969062	0.984365	0.968036	0.942118	0.966153	0.954826	0.976555	0.967537	0.963028	0.95645	0.89776	0.981795	0.973652	0.964317	0.970047	0.949008	0.929116	0.973295	0.965046	chr2	99075575	-	cg14670266	38690412		TATAACACCAAATCAAAATTACATAATACTCAAACAAAACTTTATCCTTC		II			NA	NA	NA	NA	NA	NA		OpenSea	GGAGCACAGAATATGACACCAAGTCAGGATTGCATAGTGCTCAGGCAGAGCTTTGTCCTT[CG]GAAATGCCGCTCACTCATGAGACAAGATGGATAGTTCAGGTCTGGACTGGCCCAGGAGTG
cg14678583	0.923293	0.899283	0.878119	0.912595	0.883444	0.88344	0.908968	0.89713	0.912944	0.915348	0.880597	0.924904	0.893715	0.88441	0.890772	0.92467	0.915043	0.8971	0.869581	0.836834	0.899078	0.923237	0.895827	0.911312	0.90558	0.91719	0.892665	0.920527	0.887071	chr19	8575566	+	cg14678583	69710459	27606395	TACTATCAAAAAAAAAACTTCCAATATTCTCACAACTCTAAATCCCACCA	TACTATCAAAAAAAAAACTTCCAATATTCTCGCAACTCTAAATCCCGCCG	I	C	Grn	NA	NA	NA	NA	NA	NA	chr19:8575818-8576825	N_Shore	CTTCCCTGCAGCCCCCTCCAAATGACAAAACTACCCACATCCCATGGCCCACCCCCAAAG[CG]GCGGGATTCAGAGCTGCGAGAACACTGGAAGCTCCCCCTCTGACAGCAGCGGCGACACCT
cg14682345	0.0157385	0.0154899	0.0123611	0.0108186	0.0149591	0.0111124	0.0128941	0.0312991	0.0111816	0.0100055	0.00772625	0.0111582	0.0103655	0.0136192	0.0146853	0.0115943	0.0126889	0.0143875	0.00943531	0.024789	0.0160873	0.0120416	0.0100332	0.0193524	0.0137429	0.00939465	0.0106572	0.0123791	0.0165214	chr19	1104646	+	cg14682345	54715312	58626403	AAACACCACTAACAAAAACAAAAAACCCAAAAACCATAATCAAAACTACA	GAACGCCGCTAACGAAAACAAAAAACCCGAAAACCGTAATCAAAACTACG	I	C	Grn	NA	NA	NA	NA	NA	NA	chr19:1103722-1105758	Island	CGCGCCCCCGGGCGCCGCCCCGCCCCCGCACCTTGGCCTAGCGCGGTGGCGTCACAGTCG[CG]CAGTCCTGACTACGGCCTCCGGGCCCTTTGTCCCCGCTAGCGGCGCTCGGGGTGGGGGAG
cg14714578	0.0121985	0.0110165	0.0111353	0.0106475	0.0105469	0.0101237	0.00859031	0.0116705	0.0183079	0.0178494	0.01333	0.0150213	0.0189407	0.0110664	0.0162748	0.00882746	0.0136678	0.0138997	0.0122685	0.010101	0.00760323	0.0121095	0.0139656	0.0110889	0.015268	0.0134703	0.00989652	0.0113457	0.0129467	chr13	31774336	-	cg14714578	37686428	55609333	CTAAATAAATAACAAACAACCAAACACACAAAAACAAAACATAAAATTCA	CTAAATAAATAACGAACGACCAAACGCGCAAAAACGAAACGTAAAATTCG	I	C	Grn	NA	NA	NA	NA	NA	NA	chr13:31773919-31775034	Island	CTCACCTGCTCCCTGGGTAAGTAGCGGGCGGCCAGGCGCGCAAGGGCGAGGCGTGGGGTT[CG]CGGGCACAGTCGCCCGTGCCCCGGTCGGCGCGGGGAGGGAGGCGCAGGGCGGCCCAGCCC
cg14786285	0.0291163	0.0379846	0.0346274	0.0306249	0.0456192	0.0384683	0.030722	0.0439522	0.032342	0.0329247	0.0369672	0.0243937	0.0372937	0.0329889	0.0350635	0.0329525	0.061013	0.041782	0.0275932	0.0501792	0.0468928	0.0446687	0.0293325	0.0305605	0.0360593	0.0370447	0.0386476	0.0358286	0.0328994	chr5	140071110	-	cg14786285	52810348		AACTTAAAAAAATCCCACCTCAACCTTCRTAACTAATAAAATACRCAAAC		II			NA	NA	NA	NA	NA	NA	chr5:140070804-140071328	Island	GCTACTAAGGGAACTTGGGAGGATCCCACCTCAGCCTTCGTGACTAGTGAGGTGCGCAAA[CG]CCCGAGTTTTCCCTGGTGCGCGGGTTCCGCCTTTGCAGTGCCCTCCACCCTTCCTGGTGT
cg14791747	0.0574477	0.0690124	0.0578717	0.0595463	0.145009	0.0860981	0.101465	0.0993812	0.0738612	0.0777798	0.0585054	0.0609289	0.0634207	0.0646764	0.0872284	0.0648208	0.126969	0.0861135	0.120278	0.100527	0.0959393	0.0743967	0.0606248	0.0417769	0.0667329	0.0513972	0.0649175	0.0731967	0.0861696	chr16	20752902	+	cg14791747	44610305		RTCAACTAAAACCCRAACTACAAAACATCCTCATCACCTACAATATAAAC		II			NA	NA	NA	NA	NA	NA	chr16:20752646-20753280	Island	CATACATGTCGTCGCCGTATTCGTTGAGGAGGCTGTAGGCCTCCTCCACGCACTTGCGCT[CG]TTCATATTGCAGGTGATGAGGATGCCCTGTAGCCCGGGCTCTAGCTGACGGGGCCCGCCA
cg14819942	0.845578	0.838037	0.816243	0.826519	0.844328	0.827583	0.835752	0.809972	0.827307	0.858478	0.867235	0.846739	0.81362	0.832927	0.843233	0.813097	0.804303	0.851089	0.811104	0.766743	0.812846	0.859284	0.838247	0.869104	0.843524	0.850498	0.830778	0.832945	0.786023	chr15	35414228	+	cg14819942	65732335		AATATTTACTAAACCAAAACRTACTCCRCAATTCCTAAAACCAAATATTC		II			NA	NA	NA	NA	NA	NA	chr15:35414082-35414314	Island	CTATGTCTTCCGTCAAGATACGTTTGCCACAGGGATTCGGGTACCGCTGCCAAAAGGCGG[CG]AACACTTGGTCCCAGGAACTGCGGAGCACGCCCTGGCCCAGTAAATACTTCACCATCGTC
cg14922886	0.0397675	0.0332344	0.0396651	0.0229445	0.0339197	0.0557717	0.0303897	0.0385073	0.0521816	0.0286747	0.0328637	0.0280564	0.0304383	0.0377209	0.0358178	0.0357006	0.0330258	0.0289978	0.0386808	0.0445097	0.0428448	0.0316208	0.0283542	0.0357747	0.033129	0.0240644	0.0344903	0.0282639	0.0451538	chr7	27239701	+	cg14922886	29637428		TCTTAAAAACTTTTTAAAACAACRCCACTAAAATCTTCTCCATACRACTC		II			NA	NA	NA	NA	NA	NA	chr7:27238690-27240311	Island	AGAAACATGACGGTGGGCTCGATCCAGCGGGGGTGGAGGAGCACGGAGGCTGTCATAGCC[CG]AGCCGCATGGAGAAGACCCCAGTGGCGCTGTTTTAAAAAGCCCCCAAGAAGTGAAGAGCG
cg14965477	0.0132101	0.00888268	0.0169706	0.0100691	0.01591	0.0112804	0.0159419	0.0127357	0.0108763	0.00728563	0.0113652	0.0078074	0.0116882	0.0132862	0.0131874	0.0149747	0.0131371	0.0137557	0.0158279	0.0139613	0.0096642	0.0120282	0.0105839	0.0137437	0.0105116	0.00919799	0.0130886	0.0127716	0.0173168	chr1	19536541	+	cg14965477	54601415	60657440	ACTAATAACCTCAATCATCAAAAAATACCAAACAACAACTCTAACAAACA	ACTAATAACCTCAATCATCGAAAAATACCGAACGACGACTCTAACGAACG	I	A	Red	NA	NA	NA	NA	NA	NA	chr1:19536151-19537046	Island	GCGGCCCGGAAAGCGGGTCCAGACGATCCGGCTCGAAATCCCCTCCCCCCACAACAGCGT[CG]CCCGCCAGAGCCGCCGCCCGGTACCTCTCGATGACTGAGGCCACCAGCTGCGGCAACTCC
cg14976978	0.00667675	0.00657149	0.0127363	0.00941229	0.0116852	0.00456026	0.0122587	0.00567386	0.0105321	0.013149	0.0102907	0.00948844	0.0136753	0.00693828	0.014577	0.012415	0.0091933	0.00733057	0.00954421	0.00406792	0.00494782	0.00971856	0.0106732	0.0108531	0.010255	0.0101059	0.0116967	0.0112568	0.00504403	chr11	67159397	-	cg14976978	65786397	46710490	AACAACAAAACCTATAAACATTTTTCTCACATAACAAAAACACCTACACA	AACGACAAAACCTATAAACGTTTTTCTCACGTAACGAAAACGCCTACACG	I	T	Red	NA	NA	NA	NA	NA	NA	chr11:67159170-67159971	Island	GCGCCGTCACGTGACGGCAGAGCCTGTGAGCGTTTTTCTCACGTGACGGAGGCGCCTGCA[CG]TGGACCAATGGGGAGGCGGGGGCGGGGCCGGCAGGGGCGGTGCGCGGGAAGGGACCCCGG
cg15006101	0.736061	0.737553	0.729167	0.630797	0.783465	0.729012	0.741893	0.770865	0.780773	0.647455	0.682197	0.640072	0.692808	0.800398	0.628678	0.694897	0.807713	0.755194	0.694871	0.769857	0.710808	0.624806	0.649455	0.687977	0.650721	0.654138	0.824989	0.68823	0.810518	chr5	140627399	+	cg15006101	12773414		TTCAAAAACTTAAAATCATTACTTTCAAAACCTCCCRTCAAACACACCTC		II			NA	NA	NA	NA	NA	NA	chr5:140626444-140627373	S_Shore	CTTTCCAGGGCATCTGGTGGACGTGAGCGGCACCGGGACCCTTTCCCAGAGCTACCAGTA[CG]AGGTGTGTCTGACGGGAGGCTCTGAAAGTAATGATTTCAAGTTCTTGAAGCCTATATTCC
cg15037110	0.0138383	0.00970722	0.0106879	0.0175174	0.0137924	0.00866305	0.0113526	0.00962087	0.0122742	0.0146841	0.0103095	0.0171651	0.00989293	0.0156682	0.0144288	0.0112363	0.00848678	0.0146236	0.0144384	0.00818249	0.00947627	0.0106139	0.0147005	0.0198386	0.0147831	0.0113332	0.0114714	0.00763707	0.0175418	chr20	44718688	-	cg15037110	39745303	18778432	CAACACTATCACAAAACCACACATATTTACAACAAAACTAAATTAAAACA	CGACACTATCGCAAAACCGCGCGTATTTACGACAAAACTAAATTAAAACG	I	T	Red	NA	NA	NA	NA	NA	NA	chr20:44717760-44718813	Island	TAGCGGCAGGCGCGGCACTGTCGCAAGACCGCGCGTGTTTACGGCAGGGCTGAGTTGGGG[CG]TCGATCTCCTTGGCAATGAGGGCCCGGGAAGTGGCTCTCGGGCGGGAGTTGAGAACGCAG
cg15164930	0.0183948	0.0204076	0.0108475	0.0228495	0.0284263	0.0185949	0.0180576	0.0316675	0.0375889	0.010396	0.0195814	0.0110714	0.0154141	0.0205602	0.0142138	0.0173954	0.0247608	0.0185401	0.0224061	0.0355228	0.0357302	0.0139559	0.0136541	0.0193315	0.0235545	0.0202974	0.0170551	0.0166675	0.0183648	chr12	12186137	-	cg15164930	35632324		RAAATAAAAAACTAATACRCCTTAACAACCRCCTCTACTAAAACCCTAAC		II			NA	NA	NA	NA	NA	NA		OpenSea	CAGACTGGTCCGAAGTAAAGGACTGGTGCGCCTTAGCAACCGCCTCTGCTGAAGCCCTAA[CG]CTGGAGCTCTTTCGCCCTCGCAGAATAACCGGGACTTTCTTGCAGCCGGAACCAGCCACG
cg15174294	0.0912541	0.12748	0.109051	0.104298	0.150863	0.164957	0.323176	0.205208	0.502684	0.506511	0.557221	0.536735	0.457052	0.379218	0.411515	0.392828	0.115921	0.199289	0.170755	0.198371	0.481931	0.471709	0.423964	0.395996	0.557675	0.52826	0.509754	0.0987156	0.0871711	chr19	21265264	-	cg15174294	65800308		AATAACTATAATAAAACTTAAACCTCCCCRCAATCAACTCTACAATCTAC		II			NA	NA	NA	NA	NA	NA	chr19:21265164-21265433	Island	AAGCGGTGGGAAGTGGCTGTGGTGGGACTTAGGCCTCCCCGCAGTCAACTCTACAATCTG[CG]CCCGGAGTTCTCCTTGCTCAGCTCGGCCTCAGTCCCCTTCAGCCATAAGATGGCGGCTGC
cg15238831	0.744099	0.82877	0.777672	0.71896	0.749427	0.861455	0.821361	0.740029	0.701615	0.760648	0.852079	0.697617	0.679107	0.751799	0.829506	0.756009	0.714244	0.764806	0.846495	0.900591	0.83483	0.808257	0.843354	0.783547	0.734809	0.83367	0.802353	0.844129	0.798133	chr12	129422257	-	cg15238831	13781483		TCTCCACRTATCATAAAAAATAATTTAATCATAAAAATAATTACCCTCAC		II			NA	NA	NA	NA	NA	NA		OpenSea	CAATCCCGTGATCTCCACGTGTCATGGGAGGTAGTTTAATCATGGGGGTGGTTACCCTCA[CG]CTGGTTTTTGTGATAGTAAGTTCTCGGGATCTGATGGTTTTATAAGGGGCTTCCCCCTTC
cg15281032	0.0327312	0.0147764	0.0335531	0.0370031	0.0363929	0.0233128	0.0383706	0.032326	0.0393595	0.045782	0.0415228	0.0444273	0.0410341	0.0362112	0.0346314	0.0397749	0.0538275	0.0320986	0.0289018	0.0242093	0.0198801	0.0324354	0.0210278	0.0365387	0.044461	0.0426293	0.051506	0.0202676	0.0234302	chr10	38383250	-	cg15281032	67752474	57667376	AACACAAAAACTTATAAAAAATAAAACATACACTTTCTAAAAAAACAACA	GACGCGAAAACTTATAAAAAATAAAACGTACACTTTCTAAAAAAACGACG	I	C	Grn	NA	NA	NA	NA	NA	NA	chr10:38383200-38383962	Island	TTCTAAGGGAGCGGCGCGAGGGCTTGTGGGAAATGAAGCGTGCACTTTCTAAGGGAGCGG[CG]CGAGGACTTGTGGGAGATGTAGTGTGCACTTTTCGGCCCCCGTCGCGGGAGCCGCTTCGG
cg15313617	0.0728459	0.0421106	0.0274573	0.0296863	0.0594277	0.022854	0.0403322	0.0545114	0.0386244	0.0547752	0.0874899	0.164877	0.0669325	0.0381048	0.0441789	0.0458382	0.050883	0.0601719	0.037303	0.0231606	0.0368818	0.0305961	0.0789293	0.101551	0.086706	0.0540749	0.105105	0.0230409	0.041673	chr8	33343197	-	cg15313617	50610486		ATATAAACTTTTCTTTACATTTACTCTACTTCTACCTAAATCATAATTTC		II			NA	NA	NA	NA	NA	NA	chr8:33342171-33343141	S_Shore	CTGCGTTTCCTGTGTAGGCTTTTCTTTACATTTGCTCTACTTCTGCCTAAGTCATAATTT[CG]GAAGTATCCTAGATTCATTCATTGAGTTTTTTGTTGGAGAAATAACAGTGTGCTTACAGT
cg15335669	0.898458	0.703166	0.702936	0.390975	0.863578	0.708722	0.801302	0.789135	0.805839	0.580028	0.672848	0.538927	0.805789	0.791149	0.741169	0.801566	0.845045	0.769226	0.732909	0.762304	0.838174	0.629559	0.586125	0.639951	0.509676	0.712094	0.681754	0.657509	0.828836	chr15	22546908	+	cg15335669	37659458	61724490	TAAATAAAAAAATCACAACACAAACTTAAAAACCTAAATAAAAACTCACA	TAAATAAAAAAATCGCGACGCAAACTTAAAAACCTAAATAAAAACTCGCG	I	A	Red	rs115460222	0.052129	NA	NA	NA	NA	chr15:22545218-22547291	Island	TTCTGCTCTGTACCCCAACCCTGCATCCCCAACTCTGTATGCGAAGCCTCCAGCCTGCAC[CG]CGAGCCCCCACCCAGGCCTCCAAGCCTGCGCCGCGACCCCCCCACCCACGCCTCCAGCCT
cg15374053	0.85556	0.84641	0.757924	0.787686	0.884279	0.876455	0.846581	0.848987	0.772055	0.87354	0.79999	0.747407	0.716286	0.831654	0.754885	0.762345	0.784274	0.866578	0.897354	0.948666	0.813105	0.86227	0.817828	0.82225	0.831217	0.758103	0.761352	0.921747	0.874115	chr18	31023568	-	cg15374053	32717393		CAATTTATTACCATTAACTCATACCCTTTCTATATATAATATTTTCCCAC		II			rs6507033	0.120666	NA	NA	NA	NA	chr18:31020510-31020847	S_Shelf	TAAGTTTCCCCCAGTTTATTACCATTAGCTCATACCCTTTCTGTGTGTAATATTTTCCCA[CG]ACTATTCACTTTTCATCGAACCTACTAGAAAAATCACTCAGGTTTAACTGTTTTTTTGGA
cg15414698	0.804201	0.897008	0.941034	0.917581	0.927925	0.777528	0.899311	0.656883	0.708831	0.896186	0.916917	0.94749	0.918301	0.789387	0.933282	0.72045	0.927883	0.868012	0.807527	0.649179	0.825448	0.91407	0.924745	0.92054	0.851362	0.88342	0.905095	0.690605	0.870195	chr8	1783267	+	cg15414698	38714444		RACAAACTAAACCACCCACATCCTATATCTACRCCACAAAATACAAAAAC		II			rs1807246	0.459766	NA	NA	NA	NA	chr8:1779620-1779821	S_Shelf	GGGGAGTGCTGGGCGCTGATGGCCCCCGGCCCGTGTCTGCCAAGGCACTGGGACATCCCA[CG]CTCCTGCATTCTGTGGCGCAGACACAGGATGTGGGTGGTTCAGCCTGCCGCCCCCACCTT
cg15425811	0.167072	0.168616	0.360291	0.183385	0.389606	0.201964	0.2855	0.228291	0.258025	0.132561	0.144521	0.116146	0.254528	0.238412	0.337869	0.352741	0.192868	0.241833	0.351092	0.364425	0.107133	0.0847713	0.236134	0.140582	0.0973563	0.252654	0.168099	0.276047	0.237722	chr22	31318181	+	cg15425811	26759326		ACRACACTCAAAATTTAATACAAATACCTATAACCTTTAAAAATTTCCTC		II			NA	NA	NA	NA	NA	NA	chr22:31318228-31318489	N_Shore	GCAGTTACTGGAGTAGGAAGAGGCCTCGGAGAATCCCTGGAAGCATCTACCTAAAAGACG[CG]AGGAAACCCCCAAAGGCCACAGGCACCTGCACCAAACCCTGAGTGCCGCAGGAAGCTCGC
cg15469014	0.973232	0.966812	0.971383	0.968268	0.967593	0.930471	0.952878	0.963613	0.975334	0.976638	0.952221	0.96701	0.978235	0.964134	0.939945	0.955037	0.979197	0.960098	0.947608	0.916016	0.970065	0.97879	0.962311	0.954177	0.970688	0.956252	0.961244	0.956065	0.971858	chr19	11032172	-	cg15469014	28729364	50646347	CAAAAATAACAAAAACAAAACCCATAAAAACCAAACTAACATATAAATCA	CGAAAATAACGAAAACAAAACCCGTAAAAACCGAACTAACGTATAAATCG	I	C	Grn	NA	NA	NA	NA	NA	NA	chr19:11031933-11032195	Island	TGTCCAAGGTAACGAGGGTGGCGGGGGCAGGGCCCGTGGGGGCCGAGCTAGCGTGTGAGT[CG]CCATCCTCTGTCCGGCCGCCCGCCTGCCCTCTTGCCTGCCCTTTCTCTCTCTCTGTGACT
cg15509177	0.631042	0.586569	0.536712	0.57253	0.638537	0.558396	0.531137	0.602691	0.55587	0.417452	0.493816	0.430745	0.548008	0.579261	0.625586	0.720371	0.433861	0.594397	0.583094	0.646818	0.454635	0.405284	0.47383	0.486634	0.475415	0.537951	0.570826	0.494827	0.402141	chr13	19919208	-	cg15509177	29713300		RTAACACAAATTTAACCCCRAAAAAACTCCRTATACTCAACCTCAAAACC		II			rs114497242	0.071016	NA	NA	NA	NA	chr13:19918585-19919221	Island	TGTCCCTGCGCGTGACACAAATTTGGCCCCGAGGGAGCTCCGTGTGCTCAGCCTCAGAGC[CG]TAGGCGAGAGCGCCTGTCTGCATGAGTGAGCATATGGGTGTTTTTGAGTCTGTGGGTGTC
cg15517836	0.00579599	0.00698648	0.00496849	0.00799584	0.0041249	0.00417224	0.00748694	0.00612966	0.00464313	0.0085057	0.00983052	0.00941025	0.0161216	0.00831131	0.00467132	0.00768105	0.0049693	0.00489658	0.00744324	0.00669569	0.00567692	0.00533647	0.00859081	0.0081146	0.0145203	0.00619544	0.00468568	0.00607666	0.00595829	chr2	114647352	-	cg15517836	53752414		AATTACAACCRAAAAACCCCTTCCAACTTCAAAAACAAAACTAAAAACTC		II			NA	NA	NA	NA	NA	NA	chr2:114647669-114648312	N_Shore	ACTAACCCAAGGGTTACAACCGAAAAGCCCCTTCCAGCTTCAGAAGCAGAACTGGAAGCT[CG]GATAGACTTCTCCGCCTCTACACTCCTGGAAAACCCGCAGTGGATTTCACCAACTTCAGG
cg15606388	0.0464209	0.0358711	0.0383129	0.0312599	0.0550635	0.0410883	0.0348879	0.0369871	0.0341516	0.0384863	0.0307552	0.026012	0.0255155	0.0444991	0.0403511	0.0442088	0.0335448	0.0401833	0.0421921	0.0413081	0.0413781	0.0471074	0.0402541	0.0376754	0.0288875	0.0289808	0.0380551	0.0337142	0.0472428	chr17	42219409	+	cg15606388	63723453	30794425	AAAAATCACCAAAACCTTAAACACAACCCAAATAAAAATCTCAAACTCCA	AAAAATCGCCGAAACCTTAAACACGACCCAAATAAAAATCTCGAACTCCG	I	A	Red	NA	NA	NA	NA	NA	NA	chr17:42219153-42219616	Island	CGACTTTCCCTATATCGCAGAGACTCATCCCTCTGACCCCAGCCCGGAAGCACTGTCCCT[CG]GAGTCCGAGACTTCCACCTGGGTCGTGTCCAAGGCCCCGGCGACTCCCCGGACTCGGGGT
cg15729964	0.973683	0.954244	0.9635	0.955947	0.974196	0.979428	0.961699	0.970171	0.95086	0.952325	0.934494	0.965646	0.923795	0.975432	0.962932	0.964861	0.973681	0.973414	0.97325	0.97115	0.96713	0.957116	0.967906	0.956531	0.943566	0.96505	0.943971	0.973739	0.965275	chr7	157236891	-	cg15729964	41773478		CACCATCTTCAAAATAAAAATACCCAAACCAAATATCTAAAAACTACAAC		II			rs740997	0.222968	NA	NA	NA	NA	chr7:157234113-157235242	S_Shore	ACACAGCCTGACACCATCTTCAGGGTGGGGGTGCCCAGGCCAGGTGTCTGGGGGCTGCAG[CG]AGGCCCTCGTGACCGTACCCGTGGTCTCTGCAGTAGAGGAGAGTCCCCCTAAAGGGCTCC
cg15744359	0.0128642	0.0144634	0.014128	0.017468	0.0159193	0.00951237	0.0118015	0.0135557	0.0389622	0.0223422	0.0145463	0.0207594	0.0166578	0.0171416	0.0162071	0.0177302	0.0205035	0.015161	0.0177316	0.0116227	0.0130934	0.0209253	0.0124815	0.0173726	0.0228185	0.0149811	0.0148535	0.015843	0.0153581	chr8	67940823	+	cg15744359	65780402	63612333	AAACAACCTACAATATCACAAAATTTCTCATAAACAACACTTAAACAACA	AAACAACCTACGATATCGCGAAATTTCTCGTAAACGACGCTTAAACAACG	I	C	Grn	NA	NA	NA	NA	NA	NA	chr8:67940691-67940997	Island	TCGGTTTCATCGGCGCCGGGTCCCTACGCAGACCAGCGGCGGTTGCTGGGCGACCAGACG[CG]CTGTCCAAGCGCCGCTCACGAGAAATCTCGCGACATCGCAGGCTGCTCCCTCCCCGGTGG
cg15778400	0.952963	0.951354	0.947611	0.9488	0.914749	0.937775	0.946815	0.938654	0.936127	0.974688	0.956105	0.955923	0.950769	0.953876	0.947539	0.943605	0.933685	0.932432	0.930436	0.913481	0.957616	0.968516	0.961594	0.939769	0.957086	0.953862	0.950218	0.918968	0.948505	chr3	9259313	+	cg15778400	53740395		CAATTCAAAACCTACTCTTTATTACACAAATAATAATCTTCATTTCCTAC		II			NA	NA	NA	NA	NA	NA		OpenSea	AATTGTTTAAGAAAGGATAATTTCTGACACACACATACACACACACCACACCACACCACA[CG]CAGGAAATGAAGACCATCATTTGTGTAATAAAGAGCAGGTCTTGAATTGTGTGCCATTAG
cg15823180	0.0218375	0.0209858	0.021195	0.0242155	0.0241368	0.0201809	0.0265985	0.0211261	0.0258535	0.0258485	0.0263577	0.0315748	0.026339	0.020334	0.0244605	0.0195219	0.0202351	0.0190034	0.0261746	0.0220773	0.0196045	0.0296355	0.0207024	0.0273874	0.0309152	0.0232759	0.0251713	0.028072	0.0243485	chr1	150521836	-	cg15823180	13716336	20735319	AAAAACACAAACTAAAACACATAACAAACAAAACTAAACAAAAACAAACA	AAAAACGCGAACTAAAACGCGTAACGAACGAAACTAAACGAAAACGAACG	I	C	Grn	NA	NA	NA	NA	NA	NA	chr1:150521349-150522368	Island	CCGGGGCCGCCGAGGGGCGCGGGCTGGGGCGCGTGGCGGGCGGGGCTGGGCGGGGGCGGG[CG]CGAGGGCGGAGTTGCGGCCGAGGCGGCCGTGACCGGAGCGCGGCTCAGGGGCCCCAGTGG
cg15837252	0.449324	0.347005	0.497784	0.411315	0.477911	0.412372	0.452745	0.467236	0.403341	0.324547	0.357756	0.383499	0.378094	0.373409	0.432636	0.502036	0.393009	0.389296	0.456154	0.468894	0.341878	0.387355	0.35858	0.411177	0.357014	0.372365	0.385023	0.487643	0.476191	chr22	19138822	+	cg15837252	53689420		CCTATAAAAATCACACRACCAAAAATTAACAACRAAATATAAACCAAACC		II			NA	NA	NA	NA	NA	NA	chr22:19136293-19138512	S_Shore	AGACCCTTTCCTCTTGACCTTTGAAAATACAGTATGGGACTCATAGCACAGAGAAACAGA[CG]GCCTGGCTCATACTCCGTTGTCAATTTCTGGCCGTGTGACCTCCATAGGCGTCTTCAGCC
cg15837308	0.783965	0.766044	0.89888	0.892557	0.750579	0.795774	0.77312	0.7601	0.333839	0.372365	0.462846	0.366569	0.587532	0.665583	0.705947	0.787882	0.796639	0.810119	0.875705	0.79346	0.627009	0.507336	0.338424	0.496015	0.591117	0.63923	0.571247	0.515603	0.588883	chr6	32427751	+	cg15837308	44697304		ATACAAAAACTCATCCACACCRAAAAAAATATACRCRCTTCCATAAAAAC		II			rs9268832	0.401822	NA	NA	NA	NA		OpenSea	GCTGTTTGCATTCCTGGACTCTTCTCCGCTCCAGCTCCGCCACCGCCCGGAACTTTCCGA[CG]TCCCTATGGAAGCGCGCATACTCCTTCCGGTGTGGATGAGTCTCTGCACAAACCGCATCC
cg15843977	0.747839	0.763244	0.808466	0.768093	0.791145	0.741849	0.724737	0.79754	0.758791	0.732648	0.729647	0.737575	0.704635	0.781247	0.763066	0.778075	0.776072	0.799579	0.786098	0.781365	0.77229	0.774121	0.782378	0.760489	0.719545	0.75273	0.782009	0.774309	0.767915	chr5	91598546	-	cg15843977	15801490	17745496	ATCAAAAAAACACAATACTCAAATAAAAATATCCCAATTTTCCAAATACA	GTCGAAAAAACGCAATACTCGAATAAAAATATCCCGATTTTCCAAATACG	I	T	Red	rs6885445	0.462946	NA	NA	NA	NA		OpenSea	TGTTTTAAGCCCGTCGGAAAAGCGCAGTACTCGGGTGGGAGTGTCCCGATTTTCCAGGTG[CG]TCCATCACCCCTTTCTTTGACTCAGAAAGGGAACTCCCTGACCCCTTGCACTTCCCAAGT
cg15864181	0.0111495	0.0145765	0.00870678	0.0203865	0.0171101	0.0153158	0.0183011	0.0119914	0.0141936	0.0179739	0.0167501	0.0261743	0.0245897	0.0144494	0.0157005	0.0111509	0.0162282	0.0135248	0.0163391	0.00783443	0.016574	0.0183191	0.0117588	0.0156904	0.0195629	0.0186071	0.0246809	0.0102487	0.0122301	chr20	61427071	+	cg15864181	15730341	44737425	AATATAACTAATAAACACCATCAATCACACAAAACTAAAATCAACCCACA	AATATAACTAATAAACACCATCGATCACGCGAAACTAAAATCAACCCGCG	I	T	Red	rs6011380	0.467993	NA	NA	NA	NA	chr20:61426696-61427099	Island	GCAGCACTCGTCACCCCGGCCGCGTGGTTGTGGCGGTCTCGGCGGGGCAGGGGGTCCCCA[CG]CGGGCTGATTCTAGTTTCGCGTGACCGATGGTGCTCATTAGCCATATCTGTACATCTTTT
cg15993383	0.0515386	0.0162307	0.0235388	0.060971	0.0274756	0.0255989	0.023676	0.0354534	0.0751953	0.0393475	0.035506	0.0405979	0.0546066	0.0228751	0.0389082	0.0393075	0.019399	0.0328986	0.0228	0.0238796	0.0458026	0.0526693	0.0304255	0.0447967	0.0788882	0.0260459	0.0474234	0.0293721	0.0249361	chr3	123167507	-	cg15993383	73677463	72617409	AAACAAACAACCAAACAAAAAAACCAAACTAAAATCACACATCAAAAACA	AAACGAACGACCGAACAAAAAAACCAAACTAAAATCACACGTCGAAAACG	I	A	Red	NA	NA	NA	NA	NA	NA	chr3:123166218-123168567	Island	TCTCCAAGGGGAGGGCGGACGGCCGAGCAGGGGGACCAGGCTAGGGTCACACGTCGGGGG[CG]GCCCGGGGCCCTGCGCTGCAGCGGGGCATCTTGGCACCCCCGTCCTGAGCGGAGGAGGAG
cg16038181	0.967427	0.953264	0.972064	0.961043	0.948738	0.967998	0.956466	0.913302	0.9651	0.971088	0.972343	0.97201	0.975432	0.958941	0.950737	0.946027	0.979274	0.961523	0.955388	0.918942	0.959452	0.971916	0.968534	0.944577	0.959821	0.961201	0.964711	0.957355	0.952833	chr1	53905714	+	cg16038181	29614464		AATAAAAAAATTATATAAAACCRAAAACCACTAACTCTCTCTACCCATTC		II			NA	NA	NA	NA	NA	NA	chr1:53904140-53905247	S_Shore	TCACCCAACTATGCCGGTTTAGGGGAATGGTCATCTCCATGGCAGTGACGTTCCACGGTG[CG]AATGGGCAGAGAGAGCCAGTGGCTTCCGGCCTTACATAACCTTCTCACCTGGTAGGTAGG
cg16118148	0.0334806	0.0370969	0.0286207	0.0377218	0.0365327	0.0321826	0.0329774	0.0331372	0.0257647	0.0271145	0.0254395	0.0245983	0.0351325	0.0289766	0.0270749	0.0309733	0.0341978	0.0270367	0.0260279	0.0646518	0.0470418	0.0267756	0.0296113	0.036156	0.0202299	0.037154	0.0311705	0.0334421	0.037748	chr16	4675387	+	cg16118148	58645424		CRATAAAATCAATCTAATAACAATAAAAATTTTCTAAACAAAAACRATAC		II			rs1622096	0.14071	NA	NA	NA	NA	chr16:4674706-4675453	Island	AGGGGGGAGCTCCTGGGGGAAACCCCGAGGGCGGGGCGGGGTGCTGAGCGCGGGTCCCGG[CG]CATCGCTTCTGCCTAGAAAACTCTCATTGTCATCAGATTGACCTCACCGCGGGGGCCGGC
cg16169620	0.0210596	0.0163402	0.0179617	0.0310599	0.0193658	0.0112645	0.0172316	0.0164675	0.0175162	0.0135978	0.0105292	0.0349034	0.0240199	0.015751	0.0158056	0.0158599	0.015435	0.0218295	0.0143613	0.0150944	0.0122975	0.0240189	0.0149606	0.0200127	0.0168824	0.0183709	0.0154128	0.0149734	0.0189262	chr1	155827015	-	cg16169620	28635317	32755308	CAAAAACAACTTTAACACCACCAAAAATCAACCAACAACAACAAATTACA	CGAAAACGACTTTAACACCACCGAAAATCAACCAACAACAACGAATTACG	I	T	Red	NA	NA	NA	NA	NA	NA	chr1:155829109-155829431	N_Shelf	GGCCTGATTCCACGGAAACGGCTTTGGCACCACCGGAAGTCAGCCAACAACAGCGAATTG[CG]TGCGCGTCCCCGAGCCTCGGAGCGCCGCGCCGCAGTGCATCAAGGAGCATGCGCCTAACA
cg16201780	0.934192	0.937897	0.921366	0.917922	0.93547	0.956984	0.946821	0.969093	0.918616	0.946483	0.913992	0.919844	0.919781	0.944806	0.892557	0.955184	0.907761	0.943792	0.927182	0.965594	0.920634	0.937023	0.939136	0.934108	0.942317	0.926555	0.946984	0.944586	0.923539	chr11	119295429	-	cg16201780	38752435		AAACCTCCTTAATCTAATACTAAAACCAACTAAATCTACACTTTTCTCAC		II			NA	NA	NA	NA	NA	NA	chr11:119293320-119293943	S_Shore	TTGCCCACCTAGGACCTCCTTAATCTAGTACTAGAGCCAGCTGAGTCTGCACTTTTCTCA[CG]CTCCCCAGGATCTGGGGACTCTAACACATGATCTGGTAAGACTGTCCCTCTTCATAGGTG
cg16238618	0.031119	0.0330659	0.0307409	0.0287829	0.0304749	0.0412913	0.0331115	0.0303113	0.0310419	0.0284232	0.0303324	0.0230261	0.0272149	0.0248972	0.028945	0.0307003	0.0368554	0.0394004	0.0264786	0.0366086	0.0360874	0.0257539	0.0426178	0.0328753	0.0238317	0.0265175	0.0327681	0.0388379	0.0334516	chr19	3761813	+	cg16238618	60622401		CTATTTTACAAAAAAACAAACAAATCCTAAAACCAACCRAAACAATCTAC		II			NA	NA	NA	NA	NA	NA	chr19:3761480-3761826	Island	CGGGGGCGCTGGGACAACTGCAGATGTTGGAGGGGAGTTCGAATCCCAGGCTTCCCGGCC[CG]CAGACTGCCCCGGCTGGCCCCAGGACCTGTTTGTTCTCCTGCAAAATAGGGTTAATAATC
cg16287042	0.817761	0.762542	0.653784	0.818699	0.830297	0.794177	0.728902	0.77858	0.65941	0.598317	0.604642	0.567492	0.672402	0.695743	0.707957	0.767435	0.642347	0.836376	0.860999	0.827712	0.770852	0.798818	0.742573	0.751014	0.66226	0.716113	0.590631	0.776649	0.681673	chr6	95221182	-	cg16287042	37687508	29793469	AAAAACAATATAATACAACAACACACCAATCAAAAAAACCCTCACCACCA	AAAAACAATATAATACAACGACACACCGATCAAAAAAACCCTCACCACCG	I	A	Red	rs150202821	0.0572	NA	NA	NA	NA		OpenSea	CGGAAAGAAAGGAAGAGCAATGTGGTGCAGCGGCACACCGGTCAGGGGAGCCCTCACCAC[CG]ACCCCCCGCCCCTCCCCGCGCCCCACCCCCGGCCCCCGCTTCCCCGCCCCCACCCAAACC
cg16287791	0.053519	0.0449049	0.0455316	0.034135	0.035471	0.059129	0.0364285	0.0451867	0.0507835	0.0435231	0.0348166	0.0318564	0.0386091	0.0401069	0.0474195	0.03961	0.0426054	0.0460235	0.0424291	0.0505445	0.0547314	0.0336727	0.0332086	0.0380654	0.0379573	0.047332	0.0305632	0.0397826	0.0534686	chr8	61592088	+	cg16287791	31679378		TTAAATTAAAACCCAACTTTTCCTCCTTCCTTTTTCTCTCRAATAAAACC		II			NA	NA	NA	NA	NA	NA	chr8:61590807-61593180	Island	GTGTCTGCGCGCGGGGGAGCGCGAGCGCGTTTCCTCCCGCCGGCGCCGAGCACGAGTTGC[CG]GCTCCATTCGAGAGAAAAAGGAAGGAGGAAAAGTTGGGCTCCAACTCAAGTGCGAGCGGG
cg16369235	0.053578	0.0587418	0.0521101	0.0752071	0.0947742	0.0765183	0.0442643	0.0749668	0.0537202	0.0465173	0.0514886	0.0411972	0.0487067	0.0482875	0.0492176	0.0911559	0.0741257	0.0584507	0.0662876	0.0985307	0.0841288	0.0531178	0.0538036	0.0662602	0.0660005	0.0636314	0.107658	0.0687559	0.0331334	chr21	45719404	+	cg16369235	73748452		CTAAACCCTTAAAAAAATCTTAATTCCCCRAACCCTAAAAATACAAAACC		II			NA	NA	NA	NA	NA	NA	chr21:45719515-45720564	N_Shore	CCCGCTGAGCTTTCACAAACCGAACACACCGTGCGGTCACGAGGCGGCTCTCCCGAACAC[CG]GCTCTGCACCCCCAGGGCCCGGGGAACCAAGACTTCCCCAAGGGCCCAGCAAAAGTGAGG
cg16371648	0.0804517	0.0828827	0.0663091	0.0820028	0.0767124	0.0701502	0.0911497	0.0668765	0.126429	0.122372	0.103094	0.113409	0.0923918	0.0728989	0.114649	0.121462	0.109959	0.0602037	0.0661406	0.0523568	0.0981592	0.087756	0.0694511	0.107736	0.140857	0.0606084	0.0911703	0.0752025	0.0664169	chr5	344218	-	cg16371648	27747466	21781345	AAACAAACAAAAAAAACTTCAAAAACCAAACAAACCAAAACTAAACTCCA	AAACGAACGAAAAAAACTTCGAAAACCGAACGAACCGAAACTAAACTCCG	I	A	Red	NA	NA	rs6887387	0.479252	NA	NA	chr5:343449-344535	Island	GTTTTAGGAACAGGGCGAGCGAGGAAGGCTTCGGGAGCCGGGCGGGCCGGGGCTGAGCTC[CG]GCGCGGGCGGCGCAGGAGTCGTCTCCCCGCAGCGCCCCGGTGCCCGGAGCCCCCGGCGAG
cg16405078	0.02275	0.0256712	0.0181103	0.0168292	0.0263404	0.0223707	0.0195163	0.0200069	0.0192998	0.0219218	0.0224179	0.0099669	0.017563	0.021083	0.0220767	0.0218773	0.0216022	0.0223231	0.0211784	0.0205037	0.0225915	0.0183684	0.0231286	0.0156379	0.0225861	0.0172074	0.0182183	0.0164036	0.0228613	chr5	151138408	-	cg16405078	34658496	45674463	AAAAAAAACACTACATTAACCTCCATCAACTATCAACCTTTTTCAAAACA	AAAAAAAACGCTACGTTAACCTCCATCGACTATCGACCTTTTTCAAAACG	I	C	Grn	NA	NA	NA	NA	NA	NA	chr5:151137992-151138418	Island	GAGAGAGGAGGTGAGAGGGGCGCTGCGTTGGCCTCCATCGACTGTCGGCCTTTTTCAGAA[CG]CCTACTTCGGGTCAAGCTTGTGTTAGGGAATGCCAGAGAAGGGCACCGCCTTGAACAGGA
cg16414030	0.841048	0.771045	0.848069	0.822648	0.608925	0.553388	0.520876	0.641422	0.828823	0.814166	0.823627	0.92636	0.856363	0.857541	0.803269	0.932577	0.491748	0.532616	0.491122	0.57466	0.80517	0.824482	0.907014	0.919764	0.764266	0.85568	0.908012	0.682324	0.591484	chr3	133502952	+	cg16414030	58663492		CRAACTCCCCTCACCTTCTAAACCCATTAAAAACTTTATCRATTATCCTC		II			NA	NA	NA	NA	NA	NA	chr3:133502561-133502963	Island	GAGCAGATCCGGGTCTTCGGGTGGCCGCAATGTCCCAAGTGGACGACACCCACCTAGTCC[CG]AGGACAACCGACAAAGTCCTTAATGGGCCCAGAAGGTGAGGGGAGTCCGGCAATGAGGGG
cg16433833	0.0321526	0.0314299	0.0345832	0.0271456	0.0418667	0.0447173	0.0376996	0.0304596	0.0305978	0.0306352	0.0363155	0.0239063	0.0248852	0.0394138	0.0413175	0.0304347	0.0364549	0.0328715	0.0335436	0.031213	0.043179	0.035396	0.0332815	0.0370955	0.0270638	0.0405005	0.0390248	0.0334701	0.0355957	chr15	41056141	-	cg16433833	15711326		CAACTAAATCACTCRACRAAAACCTCAAATAAACCCCRAAATCCAAATCC		II			rs73398510	0.034309	NA	NA	NA	NA	chr15:41055396-41056787	Island	CCACCTTCCCGCAACTGGATCACTCGGCGGAAGCCTCAGGTGGGCCCCGGGGTCCAAGTC[CG]CCGCCGGGAGGGCGGGGGCGGGCCCCGAACCGCCGACTGCAGGGCGCGTCACGGCAGCCG
cg16443455	0.0204042	0.0207313	0.0223111	0.021001	0.0268351	0.0234702	0.0258863	0.028729	0.030153	0.0195303	0.0243422	0.0177382	0.0263506	0.0210906	0.020449	0.0198575	0.0226333	0.0229525	0.0288187	0.040726	0.0239534	0.0252838	0.0217571	0.0237513	0.0176673	0.0205934	0.0260189	0.0277496	0.0207122	chr10	75118628	+	cg16443455	21777377	13604472	CAAAAACAACAAACTCTCAAAATAAAAAAACTACAACCAACACTAAAACA	CGAAAACAACAAACTCTCGAAATAAAAAAACTACAACCGACGCTAAAACG	I	C	Grn	NA	NA	NA	NA	NA	NA	chr10:75118205-75118679	Island	GACTCGCGATAACCCTCTGGGGCCGGGAGCAGGGAGCGAGACGCTGAGCTTCTGCGCCTG[CG]CCCTAGCGCCGGCTGCAGCCTCCTCACTTCGAGAGCCTGCTGTTTCCGCGGATGCTTTAC
cg16510409	0.164384	0.171078	0.133788	0.118428	0.177181	0.155823	0.185495	0.183283	0.173096	0.120011	0.127998	0.0822481	0.104408	0.157152	0.133356	0.143979	0.215122	0.145256	0.178687	0.144124	0.160039	0.175625	0.131482	0.156668	0.141784	0.160329	0.133434	0.147014	0.153036	chr19	20844070	+	cg16510409	35731468	18614463	CTCAACCTCAATCCTATTCAACCATAAAATAACAACTACACTAACAACCA	CTCGACCTCAATCCTATTCAACCATAAAATAACAACTACGCTAACAACCG	I	A	Red	NA	NA	NA	NA	NA	NA		OpenSea	CAGAGAGGGCTCCAGGCCAGGGTAGTCACCGCGCAGTGAAGAGACAAGACGCCCGGGTGC[CG]GCTGTCAGCGCAGCTGCCATTTTATGGCTGAACAGGACTGAGGCCGAGCTGAGCAAGGAG
cg16583279	0.0254163	0.0216883	0.0207195	0.020457	0.019484	0.0144172	0.0227172	0.0238276	0.0259681	0.0237312	0.0234465	0.0308924	0.025556	0.0250051	0.0233399	0.0206982	0.028456	0.0184446	0.0259594	0.0186182	0.0257369	0.0255192	0.0222977	0.0267089	0.0406981	0.021499	0.0241797	0.0223009	0.0174224	chr13	25086642	+	cg16583279	31749417	37688443	ACTAACTAATACAACCAACACCCTCAAAAAAAAATATTACAATCATTCCA	ACTAACTAATACAACCAACGCCCTCGAAAAAAAATATTACGATCGTTCCG	I	C	Grn	NA	NA	NA	NA	NA	NA	chr13:25086522-25087067	Island	CGGTGGGCGCCCCCCACCGCACCCGGTTTCTCGTCACCAGGGCTGCGCCGCGGGGCAGAG[CG]GAACGACCGCAATATCCCTCCCCGAGGGCGCTGGCTGCACTAGCTAGTCCACTCCCGAGC
cg16600432	0.304398	0.290175	0.257771	0.252695	0.319204	0.228598	0.321055	0.276516	0.239466	0.193344	0.198303	0.205884	0.258222	0.281143	0.340589	0.29169	0.250078	0.246723	0.328878	0.322163	0.23574	0.256949	0.225094	0.205639	0.314482	0.25032	0.269902	0.271121	0.24194	chr14	64970085	+	cg16600432	34702477	55646336	CCTAATTCAAAATAACACACAAAATACCACAAAAATACAAAACCATCCCA	CCTAATTCAAAATAACACACGAAATACCGCGAAAATACAAAACCGTCCCG	I	A	Red	NA	NA	NA	NA	NA	NA	chr14:64969967-64972180	Island	CCGAGGGAGGCCGCAGGCCTACTGGGGTTTCCTGCTGGGGGTCGCACCCGGACCCGCGGC[CG]GGACGGCTCTGCACCTTCGCGGCACCCCGTGTGCCACCCTGAATCAGGCCCCGGCAGCCG
cg16601231	0.972616	0.957195	0.939714	0.904012	0.946466	0.95468	0.972092	0.951553	0.949643	0.9392	0.937004	0.904605	0.934857	0.953312	0.971167	0.935762	0.94876	0.964732	0.959986	0.975678	0.962101	0.966717	0.957423	0.959221	0.93562	0.943184	0.951317	0.958728	0.968177	chr19	13367946	+	cg16601231	55667478		AAAACACATCATATAATATATATATCAATCAATTTAAACTAAATTATACC		II			rs17846939	0.156176	NA	NA	NA	NA	chr19:13365922-13366158	S_Shore	AGCAAAAAATAAGTCCCTTTGTGGATATTTGGCAATGAAATCTGGGGTTGCTTGTTACTG[CG]GCATAACCTAGTCTAAACTGACTGATACATACACTATATGATGTGTTTCCTCTGGAAACT
cg16602316	0.122137	0.164578	0.0666042	0.127814	0.247332	0.175317	0.190854	0.221296	0.0758855	0.0706859	0.0661133	0.130996	0.0366722	0.082731	0.0892753	0.101063	0.12646	0.248122	0.325481	0.250547	0.0666933	0.0643358	0.0671611	0.0689007	0.0801482	0.0915298	0.100376	0.192048	0.0452665	chr14	93698053	-	cg16602316	11806443	46648400	TACTAAAACAAAAAACCCACAATACCATCCATAACCCATTAAAATCAACA	TACTAAAACAAAAAACCCACGATACCGTCCATAACCCGTTAAAATCGACG	I	C	Grn	rs114633463	0.026933	NA	NA	NA	NA		OpenSea	TTATGGTGCATCTGCTAGAACAGGGGGCCCACGGTACCGTCCATGGCCCGTTAGGATCGG[CG]CCACACAGCAGTAGGTGCGCGGCGAGAGTTATCGCCTGAGCTCCGCCTCCTGCTAGATCC
cg16680530	0.0202024	0.0183771	0.0153188	0.0145839	0.0235014	0.0243176	0.0204592	0.0263426	0.0212372	0.0155862	0.0260779	0.0112696	0.0162345	0.02941	0.0168575	0.0195234	0.0205436	0.0170456	0.0280509	0.0213914	0.0255603	0.0160497	0.0241558	0.0153217	0.0219056	0.0175832	0.0242138	0.0151375	0.0221269	chr8	125551329	-	cg16680530	49798367	43794372	AACTCATAACTACACATAAAAAACCTCCCCAACAAAAACAAAAATAACCA	GACTCATAACTACGCATAAAAAACCTCCCCAACGAAAACGAAAATAACCG	I	C	Grn	NA	NA	NA	NA	NA	NA	chr8:125551211-125551521	Island	TAAACTTGAAGCGACTCATGACTGCGCATGGAGGACCTCCCCAGCGGAAGCGGAAGTGGC[CG]CCGGCAACTCCGCCCTTCCGGCTGGCCCCGCTCAGTCACCCGCAGCAGGCGTGCAGTTTC
cg16727072	0.764492	0.77958	0.796653	0.780425	0.748849	0.78268	0.810769	0.832936	0.521365	0.577101	0.58781	0.631765	0.744894	0.744198	0.744355	0.840184	0.706328	0.742612	0.754145	0.821693	0.692193	0.749039	0.674929	0.819509	0.756567	0.710036	0.798039	0.816629	0.731522	chr4	8646957	+	cg16727072	54688378	18715433	ACTAAATTCACACCCCAAAATATAAAAAAATCCTAAAAACCCAAAACCCA	ACTAAATTCACACCCCAAAATATAAAAAAATCCTAAAAACCCGAAACCCG	I	A	Red	NA	NA	rs144378362	0.0105	NA	NA	chr4:8645832-8646063	S_Shore	CGCCGTGGCTCACTGAGTTCTGTTGAGTGGGAGATTAGAGGACAGAAGAGGAGGAGGCTC[CG]GGCCTCGGGCTCCCAGGATCCCCTCACACTCTGGGGTGTGAACCCAGCTCCACTGCTTCC
cg16729495	0.0382421	0.0388296	0.0353768	0.0319713	0.0290201	0.0366171	0.0372052	0.0357788	0.0409356	0.0381594	0.0362426	0.0248471	0.0286339	0.0390816	0.0403413	0.0484875	0.0398063	0.0343418	0.0363071	0.0460483	0.041596	0.0321757	0.0335875	0.0287983	0.0295015	0.0351561	0.0427798	0.0373294	0.0324616	chr11	64794853	+	cg16729495	58721360	73742411	TCCTCTAACCTAAAAATTTTATCACAAATAACAACACTATTCCAATCCCA	TCCTCTAACCTAAAAATTTTATCGCAAATAACAACGCTATTCCGATCCCG	I	A	Red	NA	NA	NA	NA	NA	NA	chr11:64794832-64795362	Island	CCTGGGTTTACGCTTCACCACAGAGAAGGAACTTTTCAGACGCTCCCTTGGCCGCGCACC[CG]GGATCGGAACAGCGCTGTCACTTGCGACAAAATCCCTAGGCCAGAGGAAGAAGAGCGCAG
cg16814399	0.0469672	0.0443282	0.0315725	0.0131082	0.0523717	0.0543213	0.0319114	0.0691652	0.0746452	0.0288687	0.0312602	0.021111	0.0274332	0.0464372	0.0225018	0.0413856	0.119317	0.0253272	0.0243661	0.0611544	0.0308127	0.0517388	0.0290792	0.0526201	0.0183714	0.0171767	0.0346299	0.0381425	0.0599257	chr2	191183994	+	cg16814399	66757478		TCTCTCTACCCRTAATATAATTTTATTCAACTTTCTTACATAACTACAAC		II			NA	NA	NA	NA	NA	NA	chr2:191184323-191184767	N_Shore	CCCCATGCCACGTTAAATGTCCCTCAACACTAGCCTGAAAGTTCCAAATGCCTATACTGA[CG]CTGCAGCCATGCAAGAAAGCTGAATAAAATCACACCACGGGCAGAGAGAGGTGCAGCAAC
cg16866567	0.335668	0.294525	0.306672	0.248019	0.295568	0.275752	0.276314	0.329462	0.0532555	0.0435418	0.0466256	0.0484764	0.0618778	0.0611006	0.0605385	0.0618477	0.49569	0.32674	0.428614	0.370772	0.0732943	0.0707603	0.0694611	0.0639038	0.0730821	0.0472378	0.0724049	0.370072	0.366791	chr8	38759261	-	cg16866567	43691474	61692352	AATAACCAAAATCACCACCACCAAAAATCAAACTACAAAAAATAAAACCA	AATAACCAAAATCGCCGCCGCCAAAAATCGAACTACGAAAAATAAAACCG	I	C	Grn	rs117064964	0.22092	NA	NA	rs28419696	0.380365	chr8:38758457-38759380	Island	CCAAGTGCCCCGGGTGGCCAAGGTCGCCGCCGCCAGGGGTCGGGCTGCGGGGGGTGGGGC[CG]CGGAGAGGGTGGGGGCGGGAGTTCTGCTGAGCTGCATTTTCTCACGTTTGCAGCAGCGAA
cg16914890	0.884469	0.873866	0.818784	0.885733	0.923398	0.856328	0.885127	0.889753	0.718829	0.551855	0.619447	0.669199	0.478762	0.729284	0.616955	0.681896	0.887483	0.942809	0.90566	0.954243	0.700148	0.730219	0.672375	0.599812	0.906017	0.850248	0.8988	0.578892	0.663122	chr2	242839615	-	cg16914890	66773439	71717400	AAAAAAACTAACTCAACCTACAACATCATAATCCCCACCTTCCTAATTCA	AAAAAAACTAACTCAACCTACAACATCGTAATCCCCGCCTTCCTAATTCG	I	T	Red	rs13025557	0.207444	NA	NA	NA	NA		OpenSea	CACCCGGATGGCAGAGGAGCTGGCTCAGCCTGCAGCATCGTGGTCCCCGCCTTCCTGGTT[CG]TGGGGGATGGCGGAGGCTGCCCTCTGAGACTCAGGCCTCAGGTGGCTCCTGACCGGCTCC
cg16953475	0.0150434	0.035482	0.0136175	0.0143502	0.0156766	0.0207087	0.013174	0.0150099	0.0184466	0.0103892	0.013309	0.0110485	0.00950984	0.018322	0.016917	0.0142716	0.0185644	0.0200107	0.017216	0.0191191	0.0148788	0.0135989	0.00947249	0.0185122	0.0153947	0.0174463	0.0142398	0.0138551	0.0174528	chr3	49711973	-	cg16953475	59804471	37676305	CTACTAAACAAACCCAAAAAAACAACAACTCTATATCAAAACCTTAACCA	CTACTAAACGAACCCGAAAAAACGACGACTCTATATCGAAACCTTAACCG	I	C	Grn	NA	NA	NA	NA	NA	NA	chr3:49710968-49712279	Island	CCTGCGCAGGTGCTGCTGAGCGAGCCCGAGGAGGCGGCGGCTCTGTATCGGGGCCTTAGC[CG]CCAGCCCGCGCTGAGCGCCGCCTGCCTGGGCCCGGAGGTCACCACGCAGTACGGCGGCCA
cg17003301	0.0268912	0.0319535	0.0380484	0.0268024	0.0213533	0.0121635	0.0232889	0.0216777	0.049459	0.0341243	0.0287594	0.043624	0.0333869	0.0194155	0.0139602	0.0339779	0.0247013	0.0391173	0.0300246	0.012618	0.0457393	0.0228306	0.0286383	0.0461454	0.0339059	0.0314454	0.0652538	0.0296619	0.0185625	chr10	43048646	-	cg17003301	51698433		TCAACACTTCCTCRTTTAACAAAATTCAAAAATAAAATTTCTCCAAACAC		II			NA	NA	NA	NA	NA	NA	chr10:43047584-43048472	S_Shore	TTTGGCTGTCCTCAACACTTCCTCGTTTGGCAGAATTCAGGAGTGGAATTTCTCCAGACA[CG]GTCGGTTCCTGTGGCCCCGCTGCGCCGCGGCGGCACCACCTCCACTTGCGCCTGTGGCTC
cg17012575	0.0143121	0.0127371	0.0133022	0.0102736	0.0165832	0.0157387	0.0149935	0.015947	0.0122853	0.0120417	0.00797464	0.0108122	0.0100175	0.0169149	0.014	0.015536	0.0132551	0.0102314	0.0128448	0.0121783	0.0164435	0.0127791	0.0103442	0.010282	0.0123995	0.0132828	0.0161638	0.0136898	0.00972095	chr11	125757631	-	cg17012575	52689501	41802413	ACAAAAACTAACAAAATCTACAATACTCTACTAACAACTAACAAAACACA	GCGAAAACTAACAAAATCTACGATACTCTACTAACGACTAACAAAACGCG	I	A	Red	NA	NA	NA	NA	NA	NA	chr11:125757055-125758107	Island	TGCGCAAGTTACGCGAAAGCTAACAGAATCTGCGGTGCTCTGCTGGCGACTGGCAGGACG[CG]GTGCAGAGAGCGGACTTCCGCGACGCGGGTAAGCCGGGCGAAGGCCGGAAGCGGAGGGAC
cg17114402	0.219726	0.196291	0.186111	0.136383	0.225804	0.237093	0.182744	0.214505	0.197616	0.152418	0.183569	0.16438	0.163583	0.150537	0.201189	0.173779	0.257139	0.187582	0.190269	0.19235	0.199032	0.195299	0.207276	0.14575	0.143304	0.218197	0.1647	0.166908	0.228407	chr2	97778470	-	cg17114402	16622438		CATCACAAAACTCRAACRACAAAATAATAAAATCAAACTATAACCCCAAC		II			rs182837170	0.0174	NA	NA	NA	NA	chr2:97778469-97779540	Island	TCACACCTGCCCATCACAGGACTCGGGCGACAGGGTGGTGAAGTCAGGCTGTGGCCCCAG[CG]GCGCCACGAGGCCGAAAACAGGCGCTCAGCCTCATCCCCGTGGCTGCAGAGTGCCAAGCG
cg17172773	0.152331	0.159485	0.158703	0.123224	0.145235	0.146424	0.174126	0.154443	0.164171	0.14442	0.131959	0.130118	0.130413	0.161437	0.15806	0.144644	0.150427	0.135701	0.15996	0.157134	0.175041	0.144542	0.132181	0.153945	0.133732	0.154521	0.149255	0.1378	0.149205	chr1	150980817	-	cg17172773	27663440	15729459	CTCAATTACTAAAAACATTACAAAATTACAAAACTACATTTCCCACATCA	CTCGATTACTAAAAACATTACGAAATTACGAAACTACGTTTCCCACGTCG	I	C	Grn	rs75072401	0.015554	NA	NA	NA	NA	chr1:150980735-150981092	Island	AACAATCCTTCCCTCGGTTGCTAGGGACATTGCGGAGTTGCGGGACTACGTTTCCCACGT[CG]CCCCACGCCACGCCCCCTTGGCCTCGCCGGAAAGACGTCCCAGGAGCCTCTGGGCGTAGA
cg17212502	0.927622	0.916362	0.935523	0.940047	0.944448	0.923293	0.925283	0.916989	0.898671	0.962609	0.912351	0.953931	0.940535	0.949804	0.923907	0.933421	0.940545	0.931019	0.920133	0.843783	0.898993	0.941666	0.922467	0.907039	0.937359	0.93365	0.944497	0.881562	0.941228	chr12	121093709	+	cg17212502	22710492		CRTACACAAACATCAAATTAATCCAACAAACAAAATCTCCAATCCTTAAC		II			NA	NA	NA	NA	NA	NA		OpenSea	TGTGTGCGCATGTGCCACACAGAGGGCATCACATTCAGCTCTCCCCGGAACCACCATTTC[CG]TCAAGGATTGGAGACTCTGTCTGTTGGACCAATTTGATGCCTGTGCACGCTCAGGGCTCT
cg17278770	0.0354329	0.0598604	0.0341253	0.0299726	0.0340492	0.0674163	0.0442837	0.0643057	0.040464	0.0361156	0.0457087	0.0473267	0.0219564	0.0502902	0.0461113	0.0621773	0.0258838	0.0720346	0.0470216	0.0859146	0.0399938	0.0430521	0.0513153	0.0548295	0.0266689	0.0380273	0.0406151	0.0674558	0.0426904	chr5	175789136	-	cg17278770	40681300		AAAAAAACTACCAAATACRAACACTTATCATCCTATTTTTCCCACTTCAC		II			NA	NA	NA	NA	NA	NA	chr5:175788321-175788998	S_Shore	CTCAAGGCTCAAAAAGGGCTGCCAAGTGCGAGCACTTGTCATCCTGTTTTTCCCACTTCA[CG]GAGGTGAAGCTGAGACTGGGAGAGATGAGAAGTCACTTCGATTAGCAAGCGGTGCAGTGA
cg17370364	0.960307	0.959897	0.971794	0.976702	0.967744	0.952336	0.9716	0.961586	0.980936	0.972788	0.987933	0.970369	0.974967	0.979962	0.978377	0.954241	0.974687	0.974687	0.96642	0.962408	0.970029	0.972115	0.975893	0.977238	0.970533	0.971267	0.974954	0.963119	0.968835	chr6	572771	-	cg17370364	25794478		CCTCCACTCCCRCAAAACTCCAACATACACTAAAAATAACCTAAATCTAC		II			NA	NA	NA	NA	NA	NA		OpenSea	TGGCGCACCCCCCTCCACTCCCGCAAAACTCCAACATGCACTAGGAATAGCCTGAGTCTG[CG]TGGACGCTCGCGGCCCACCTGGCTGACACCGGCAGCGGTACGCTCGTCACCAGACACCCC
cg17373904	0.960064	0.943316	0.952867	0.916052	0.945419	0.945098	0.953402	0.911421	0.947838	0.951758	0.950694	0.970706	0.953683	0.932395	0.934327	0.938384	0.926796	0.940194	0.945683	0.870187	0.949544	0.938027	0.946918	0.931435	0.955739	0.940335	0.922367	0.940744	0.934527	chr7	2091006	-	cg17373904	44697377		AAACTAAAAATTCCACAACCTCTCTCCTAACAAAACACTCCAAATTTCTC		II			NA	NA	NA	NA	NA	NA	chr7:2089593-2089881	S_Shore	AAAGCTGAGGGGGACTGGGAATTCCACAGCCTCTCTCCTAGCAGGACACTCCAGGTTTCT[CG]TCCATAACCCACGTGGTGCTGTGGAGCCTTGGCCTACAGGACAGAAGGGGCTCCTGGGAT
cg17376045	0.112494	0.119705	0.129595	0.0982154	0.125016	0.118369	0.111751	0.120844	0.129324	0.0982877	0.0989016	0.0996207	0.099974	0.111868	0.11993	0.120998	0.116294	0.100339	0.125494	0.108203	0.139009	0.122228	0.113183	0.108366	0.108447	0.100516	0.118533	0.104167	0.128385	chrX	54556668	+	cg17376045	36624500	13606312	AAAAACAAAAACAACACAACAACTCAATTAAACAAACAAAAACTCTCACA	AAAAACGAAAACAACACGACAACTCGATTAAACGAACAAAAACTCTCGCG	I	C	Grn	NA	NA	NA	NA	NA	NA	chrX:54556428-54556959	Island	CCGCACGGTGGGCGGAGTCGGGCGCCGCCGGCCTGGGATCCGGAAGTCGGAGCCTAGCTG[CG]CGAGAGTTTCTGCTCGCTCAACCGAGTTGTCGTGTTGCCCTCGCTTCTCAGATCCCCGCC
cg17430651	0.949301	0.949048	0.958059	0.894021	0.948417	0.92526	0.944279	0.902587	0.968252	0.960763	0.961508	0.969575	0.961726	0.955443	0.953665	0.916727	0.946586	0.955012	0.912381	0.853929	0.943928	0.954514	0.956571	0.95722	0.966596	0.924331	0.903144	0.962028	0.965586	chr7	617894	+	cg17430651	22630422	37704437	TAACCACACACAAACTATTAAATAAACCAAACAACTATCCTAAAAACACA	TAACCGCACGCAAACTATTAAATAAACCGAACAACTATCCTAAAAACACG	I	A	Red	NA	NA	NA	NA	NA	NA	chr7:616561-616846	S_Shore	CTCTCAGGCACGGAGTCCCTCGCCGGCACCCGGAATGGGAGTTCACACGCGAATTCCTGC[CG]TGTCCTCAGGACAGCTGCTCGGCCCACCCAACAGTCTGCGTGCGGCCACCACGGACTGCG
cg17445212	0.781449	0.698547	0.827258	0.652198	0.863869	0.76374	0.807719	0.812933	0.569008	0.489159	0.520186	0.495216	0.610714	0.721269	0.733962	0.755625	0.784719	0.762509	0.685702	0.81541	0.660838	0.733234	0.755034	0.719699	0.765709	0.625199	0.802718	0.601518	0.443429	chr2	113993313	-	cg17445212	57665508		AACAAACTCAACTACCCTCAAAATCTAAACTAAAAAAAACCRAAACCCAC		II			NA	NA	NA	NA	NA	NA	chr2:113993204-113994075	Island	GCGGGGCGCGGGGCAGGCTCAGCTGCCCTCAGAGTCTGGGCTGGGGAGAGCCGGGGCCCA[CG]AGGCGTGGCAAGGCGGGGAGAGAGAAGCTAGACCTCCCTGCTGCGCTTCTGCAGCGAAAA
cg17470449	0.817044	0.814008	0.893669	0.862507	0.880166	0.915717	0.898749	0.929861	0.693016	0.733673	0.7679	0.78906	0.787436	0.753438	0.737155	0.780083	0.898706	0.891138	0.852323	0.952594	0.806208	0.839644	0.831088	0.836847	0.739933	0.777266	0.824937	0.862114	0.866631	chr10	769945	+	cg17470449	16803500		ACRTAATAATAATAACRTAACCTTTTCCCACACAATAATACCCCTAACAC		II			NA	NA	NA	NA	NA	NA	chr10:772293-772508	N_Shelf	GTGTGGGAAAAGGTCACACCATCATCACCACACCCGGCGTCATGTGACAGGAATACAGTA[CG]TGTCAGGGGTATCACTGTGTGGGAAAAGGTCACGCCATCATCACCACGCCCGGCGTCATG
cg17491517	0.0271915	0.0534851	0.0380755	0.0325744	0.0437006	0.0342245	0.0297732	0.0360467	0.0371074	0.033335	0.0298354	0.0267115	0.02319	0.0413336	0.0508784	0.0457098	0.0399739	0.0445209	0.028108	0.0470202	0.0440647	0.0271346	0.0318507	0.0372709	0.0365333	0.0258255	0.0324147	0.0519402	0.0405842	chr15	36871849	-	cg17491517	20624468		CRACTACTCAATAAACCAAACTAAAACACTCTAATATACAACCAATCCCC		II			NA	NA	NA	NA	NA	NA	chr15:36871459-36871897	Island	GCGCACCACTGCGGCTGCTCAGTAAGCCAAGCTAGGGCACTCTGGTGTACAGCCAGTCCC[CG]CCGCGGAGGTGCCGGTGGAGCCTGGGACCGGGCGAGTCTCCGCCCCGCTTTTGCAGCTAG
cg17524619	0.918049	0.898699	0.93498	0.941109	0.93513	0.909545	0.903669	0.90915	0.910449	0.946327	0.930893	0.939254	0.935157	0.94803	0.902751	0.936548	0.954662	0.903404	0.918762	0.886789	0.896546	0.926316	0.91586	0.91058	0.947398	0.926382	0.928144	0.888567	0.920671	chr10	71009546	+	cg17524619	29643328		CCAATCAAAAAAATACATAATTCTTATACTCAAAAAACCTCCRATCTAAC		II			NA	NA	NA	NA	NA	NA	chr10:71008272-71008478	S_Shore	ACTTCGTGATCCACCTGCCTCGGCCTCCCAAAGTGCTGGGATTACAGGCGTGAGCCACCG[CG]CCAGACCGGAGGCCCCTTGAGTATAAGAATCATGCATTTCCTTGACTGGATGCCCTGTAC
cg17542650	0.904171	0.903403	0.94094	0.927236	0.736589	0.856846	0.891107	0.824141	0.950132	0.93219	0.950764	0.891846	0.923315	0.932526	0.939094	0.924917	0.89133	0.790972	0.756887	0.733634	0.937226	0.925809	0.935285	0.910655	0.916044	0.886391	0.928924	0.771306	0.863582	chr17	37012352	-	cg17542650	19788375		ACCAAAATAATAAAACCTCRTTTCTACAACAATACAAACATTAACCAAAC		II			rs34044612	0.344891	NA	NA	NA	NA	chr17:37009471-37010118	S_Shelf	AGACCAACCTGGCCAAAATGGTGAAACCTCGTTTCTACAACAATACAAACATTAGCCAGG[CG]CAGTGGTTCACGCCTGTAATCCCAGCGCCTTGGGAGGCCGAGGCGGTCGGATCACCTGAG
cg17566196	0.95079	0.94568	0.961511	0.952382	0.957071	0.945377	0.963708	0.922082	0.945971	0.952967	0.956094	0.961855	0.958361	0.944084	0.946119	0.948185	0.95815	0.947304	0.945374	0.934019	0.950219	0.956272	0.943509	0.944455	0.954833	0.960488	0.938736	0.946046	0.947676	chr19	48800755	+	cg17566196	42713432		ATATCRAAACCCAATTCACCTTCCCTACAAATAAAACTCCAAAAACAAAC		II			rs2292113	0.335212	NA	NA	NA	NA	chr19:48800219-48800756	Island	GCTCAGGGTGCCGTCCAGCTTCGCGGCGGCGGCGGCCAGGTCCTTCTGGCGCTGCGCCTC[CG]CCTGCTCCTGGAGCTCCACCTGCAGGGAAGGTGAACTGGGCCCCGACACACACTGAGGCC
cg17611936	0.683963	0.661304	0.549719	0.670515	0.271464	0.703347	0.643105	0.626378	0.892197	0.855108	0.896637	0.887237	0.634009	0.661114	0.695198	0.671666	0.608451	0.366683	0.320597	0.359083	0.886634	0.889018	0.886601	0.897276	0.777569	0.813662	0.78553	0.66578	0.592385	chr7	151411526	-	cg17611936	70725376	53803433	ACCTAAATAAAAAAACAACAAAACTTCCCAAAAAACCATCCTCCCATCCA	ACCTAAATAAAAAAACGACAAAACTTCCCGAAAAACCGTCCTCCCATCCG	I	C	Grn	rs73728279	0.149588	NA	NA	NA	NA		OpenSea	GCGCCCCGCCGTGCCTAGGTGGAGAGGCGGCAGGGCTTCCCGGAGAGCCGTCCTCCCATC[CG]CGACCCGCCGTCCTCCCATCCACATGCCGCCATCCTCCCATCCACGCACCACGTCCTCCC
cg17628642	0.933506	0.955088	0.944981	0.959311	0.958556	0.949724	0.940018	0.937035	0.940988	0.962822	0.953241	0.959027	0.949784	0.957207	0.944611	0.953571	0.955385	0.964378	0.930474	0.924918	0.944012	0.956604	0.939239	0.95589	0.957238	0.947331	0.947953	0.932574	0.947721	chr4	521032	+	cg17628642	66787368		RTATCCRCCAATTCTTCAAACAATAAAATAACTCTATACACCCCRTATCC		II			rs7697650	0.023033	NA	NA	NA	NA		OpenSea	CGGGAGTGTCCGGTTCCCGTGGCGGCCGGACAGCAAGGACATTTCCAAGTAAGTGCGTGG[CG]GACACGGGGTGCATAGAGCCACTTTACTGTTTGAAGAACTGGCGGACACGGGGCGCGTGG
cg17667595	0.968178	0.977044	0.984556	0.989269	0.971017	0.953859	0.977121	0.972838	0.981339	0.976245	0.974728	0.989179	0.992918	0.969468	0.964942	0.978499	0.974602	0.984679	0.977598	0.952559	0.980734	0.969297	0.979717	0.955009	0.974237	0.977232	0.957102	0.956953	0.979872	chr13	112848772	+	cg17667595	12686306		ACTTCACTAATTTTCCTAATATACAAACCACCTACAAATATATAAAACCC		II			NA	NA	NA	NA	NA	NA	chr13:112848575-112849221	Island	GAGCCACACGGAGACGTCACGCGGCACACGTGGAGTCCCACACCCACGTCGCACAGAGTC[CG]GGCTCTACACATCTGCAGGTGGCTTGCACATCAGGAAAACCAGTGAAGCCCCCGCGGAAG
cg17694877	0.0284668	0.0392257	0.0270505	0.0233439	0.0279242	0.0322762	0.0266705	0.0274649	0.0326508	0.0305259	0.0288913	0.01896	0.0228989	0.0254042	0.0301562	0.0290032	0.0316846	0.0356508	0.022501	0.0447101	0.0352969	0.0251271	0.0298713	0.0319062	0.0238591	0.0303019	0.0504557	0.0292779	0.0251518	chrX	95939631	-	cg17694877	34800389		AAATCAATACCTAACCRCAACTAAAAATACTCTATTAAACTCCAATCACC		II			NA	NA	NA	NA	NA	NA	chrX:95939630-95940366	Island	ACTAGGAAGTGAAATCAGTGCCTAACCGCAGCTGAAAGTGCTCTGTTAGGCTCCAGTCAC[CG]CGCCGGGCATGCTCAGTAGCTGGGGCCGGCTCGGCTGCGGGAGTAGGAAGCAGCTTTGCG
cg17727725	0.0231829	0.0159563	0.0192649	0.0307044	0.0277869	0.0242816	0.0294047	0.0286312	0.0315774	0.0326272	0.0352917	0.0505162	0.0288898	0.0249953	0.0211259	0.0400102	0.0324636	0.0380855	0.0196999	0.0148102	0.0133594	0.0422193	0.0306529	0.0360604	0.0220191	0.0230311	0.0482837	0.0160914	0.0335134	chr2	131485262	-	cg17727725	61658388	26685397	AAAACACAATTCCAAACTACAACAAACATAATCCAAAACTATTCTAAACA	AAAACGCGATTCCGAACTACGACGAACGTAATCCGAAACTATTCTAAACG	I	T	Red	NA	NA	NA	NA	NA	NA	chr2:131485149-131485460	Island	GGCTCTCAGAGGAGGACGCGGTTCCGGGCTGCGGCGGGCGTGGTCCGGGGCTGTTCTGGG[CG]TGGTCTTTGGCTGTGATGGGCGTGGCCTTGGGCTATGGAGGGCGTGGTCCCAGGGCTGCG
cg17739181	0.966766	0.970549	0.940539	0.980759	0.983708	0.911198	0.969814	0.93874	0.969319	0.981997	0.954643	0.988108	0.989513	0.973197	0.972481	0.966144	0.9621	0.951363	0.967719	0.945488	0.946071	0.947484	0.974471	0.982836	0.974446	0.974226	0.986794	0.95535	0.950788	chr9	130271384	-	cg17739181	30628409		RCAACRACTCCATCTTCTCATAACAACTCTACATCTTCAAAAAATAATAC		II			NA	NA	NA	NA	NA	NA	chr9:130271237-130271447	Island	CCCGTCCAGTCGCAGCGACTCCATCTTCTCATAGCAGCTCTGCATCTTCAGGGGGTGGTA[CG]CCAGCCGGGACAGCTTCTCCATGTACTGCAGGGGCCGGGGCCGCGGGGGCTGAGCAGGGC
cg17754171	0.0135288	0.00857378	0.0209787	0.023414	0.0191412	0.00679464	0.0179331	0.0105324	0.0299059	0.0221868	0.0224283	0.0208396	0.0136904	0.0143429	0.017131	0.0162327	0.0254757	0.0190639	0.0133797	0.0111237	0.0122723	0.0284674	0.0163686	0.0345416	0.0114784	0.0160809	0.0199543	0.0107496	0.0284883	chr2	200324668	+	cg17754171	57723411	30709353	AACACCTAAATACAAAATTCATAATAATCTAAACACCAACACTTAAACCA	GACGCCTAAATACGAAATTCGTAATAATCTAAACGCCGACACTTAAACCG	I	A	Red	NA	NA	NA	NA	NA	NA	chr2:200320502-200329681	Island	CGGGCTTAGAGGCTTGAGAGCCTCTGGAAGAGAAAGGGTCCCAGGAAGGAAACCTGCCCC[CG]GCCTAAGTGTCGGCGCCCAGATCACCACGAACCCCGCACCTAGGCGCCGCCCACCAAGTT
cg17759605	0.911069	0.916432	0.917241	0.939897	0.915014	0.930322	0.908253	0.903079	0.921282	0.922599	0.900681	0.956036	0.908095	0.941292	0.909239	0.898409	0.924474	0.939853	0.914342	0.868659	0.897977	0.923335	0.91933	0.942276	0.941678	0.907635	0.931038	0.92127	0.872412	chr1	117210817	-	cg17759605	40793483		TCACTCTTAAATAAAATTTAAACTCTAAAAACAACCTAAATTCTAACRCC		II			NA	NA	NA	NA	NA	NA	chr1:117209824-117210621	S_Shore	CATATTGCACTTCACTCTTGGATAGAATTTGGACTCTGGAAACAGCCTGGGTTCTAACGC[CG]GTTCCTCCACTTCCTCGCTGTGGCCCTTGGCAAGTTACTTAACCTCTCTGTGCCTCAATT
cg17761990	0.938553	0.922042	0.900692	0.891399	0.866848	0.83465	0.858189	0.828533	0.930943	0.927994	0.941551	0.90966	0.920492	0.865282	0.92656	0.866191	0.848674	0.915483	0.8944	0.868723	0.924312	0.921293	0.939417	0.919576	0.906907	0.892623	0.923783	0.880715	0.933596	chr3	53042940	+	cg17761990	65640385	69717300	ATAAAATATCAAAACCCAAAAAAATAAACAAAATCTTCCAACCAAACACA	ATAAAATATCAAAACCCAAAAAAATAAACAAAATCTTCCGACCGAACACG	I	A	Red	rs71617204	0.065753	NA	NA	NA	NA		OpenSea	TGACCTCATGATGTGCCCACCTCGGCCTCCCAAAGTGCTGGGATTACAGGCGTGAGCCAC[CG]TGCCCGGCCGGAAGATTTTGTTTACCCTTCTGGGTCTTGATATCCTACTCTGTAAAGTGA
cg17809365	0.137188	0.244552	0.334553	0.238691	0.255326	0.251661	0.229875	0.2783	0.137697	0.169696	0.207552	0.144439	0.0784808	0.257039	0.221581	0.219346	0.154772	0.333688	0.368886	0.398702	0.114983	0.223868	0.3082	0.238592	0.17662	0.221222	0.307568	0.266186	0.168445	chr15	22833172	-	cg17809365	49804381		TAAACAATTCAAAATTCCTAAAAAAACRAATCCCAATACATTTACTAACC		II			rs78691101	0.046916	NA	NA	NA	NA	chr15:22833282-22833911	N_Shore	GGTTCAGCAGGTAAGCAGTTCAGGGTTCCTGGAAAGGCGGGTCCCAATGCATTTGCTGAC[CG]GGCACCTAACGGGCTGCTCTCAAAATCACTGACTGTCACCGAGGCCGGCCAGAGACCCTT
cg17811845	0.567772	0.674926	0.740955	0.452924	0.56367	0.579543	0.578733	0.74663	0.540041	0.580985	0.576252	0.31928	0.61433	0.603171	0.643375	0.522985	0.623782	0.61303	0.713123	0.598636	0.591779	0.527253	0.562983	0.646475	0.595675	0.460689	0.595598	0.596316	0.548211	chr1	89358043	-	cg17811845	44614380		CATCTAAATATTACAAAATATCCCTAAATTTATTAATTAACCAAACTAAC		II			NA	NA	NA	NA	NA	NA	chr1:89356963-89357391	S_Shore	ACTTGCGAGAACATCTAGATATTGCAAAATATCCCTAGATTTATTAATTAGCCAAACTAA[CG]TCAAAATTGTAATACCACTATTACTAACAACAATAACAGTTACCGGTGGAGAGTATTCAC
cg17862135	0.958606	0.965944	0.970565	0.970347	0.965305	0.948255	0.966472	0.950207	0.967609	0.973587	0.97314	0.968059	0.97416	0.946779	0.967769	0.967169	0.966836	0.983439	0.969009	0.945996	0.957345	0.971375	0.971952	0.956707	0.970624	0.97249	0.975091	0.95951	0.957287	chr2	151331573	-	cg17862135	21683396		TTTTCAAATAAAAATCCCCTTATCTATCATACATTAACTCTACCCTTTCC		II			NA	NA	NA	NA	NA	NA		OpenSea	AGACACACAAATTTTCAGATGAGAGTCCCCTTGTCTGTCATGCATTAACTCTACCCTTTC[CG]GCTAAGTCCTTTGACTGTCACATCACGACCCAACTCCCACTTCCCCTAATTCTTGGAAAA
cg18072629	0.0266813	0.018503	0.0121975	0.0100058	0.0347539	0.04157	0.0139855	0.0202417	0.0400659	0.0152557	0.0193698	0.013963	0.00871903	0.011855	0.027654	0.0130891	0.0184707	0.0202638	0.0213255	0.0331549	0.0241358	0.0271019	0.018769	0.0160869	0.0213005	0.0170673	0.0123801	0.0293975	0.0208484	chr10	8092036	+	cg18072629	27741455		CRACTTCTTTCCTTACTTACTTTACCTTCRATATAAAAATTATAAAAAAC		II			NA	NA	NA	NA	NA	NA	chr10:8091374-8098329	Island	AGAGAGGCCGGCCCTGGCCTGGCTCAGGTCGCCCTCGCCCCGCTTTCATCTTGCCCCAGT[CG]CCCTTTACAATTCCCACACCGAAGGCAAAGCAAGCAAGGAAAGAAGCCGGCGCCTCCCCA
cg18118164	0.952123	0.90551	0.922584	0.849363	0.926105	0.919064	0.906326	0.820254	0.725309	0.750008	0.648233	0.576235	0.862569	0.878969	0.905192	0.846602	0.908383	0.888152	0.853746	0.837152	0.962566	0.915348	0.780695	0.843301	0.900138	0.852287	0.861962	0.897177	0.913698	chr5	106997249	-	cg18118164	31677302		CAAAACAATAACCATACTATACAAATCAAAAATCACCRCTTCCACATTCC		II			NA	NA	NA	NA	NA	NA		OpenSea	CACTTGTGTGCCAGGGCAGTGGCCATGCTGTGCAAGTCAGAGGTCACCGCTTCCACATTC[CG]ACATCTGTCTGTATTTTCTTGCCCTGAAACAATAGAAGGGGAACTAGGCTCATTTGCTCC
cg18155407	0.964298	0.948192	0.95238	0.860047	0.959174	0.955657	0.931053	0.958361	0.931796	0.877875	0.869606	0.768033	0.959421	0.963868	0.956101	0.960892	0.969286	0.941553	0.942959	0.944705	0.955731	0.872727	0.87672	0.894966	0.890554	0.930192	0.962513	0.869311	0.906539	chr19	33210662	-	cg18155407	43719456	41756360	ACTATACCTTACATTATTAAACCATTAAATAAACCACATAATCTCCAACA	GCTATACCTTACGTTATTAAACCGTTAAATAAACCACGTAATCTCCGACG	I	C	Grn	rs1559177	0.19879	NA	NA	NA	NA	chr19:33210453-33211039	Island	CCACCGCGTGGCGCTGTGCCTTACGTTGTTGGGCCGTTGGGTGGACCACGTGGTCTCCGA[CG]CCTCAAGGCCTGCTCAGCGTGCGCGGGCATCCGGTGGGTGCGGGAGGCCCGAGGCCAGGC
cg18164076	0.0549794	0.052704	0.0573925	0.0399493	0.0715421	0.0630663	0.0709765	0.052691	0.0474668	0.0417721	0.0606149	0.0395565	0.0383513	0.0517517	0.0568753	0.0641922	0.0634319	0.0432978	0.0710448	0.0573747	0.0661227	0.0423684	0.0482239	0.0443312	0.0731312	0.0613421	0.0549375	0.0435598	0.043762	chrX	153059963	+	cg18164076	64787415	67636369	TCTAACAACACTAACATAACCCCTCCCTAAACCAAAAACCCAACTAATCA	TCTAACAACACTAACGTAACCCCTCCCTAAACCAAAAACCCAACTAATCG	I	C	Grn	NA	NA	NA	NA	NA	NA	chrX:153059275-153060557	Island	CGATTCACGCCCCCTTCCGGCGCCTAGAGCACCGCTGCCGCCATGTTGAGGGGGGGACCG[CG]ACCAGCTGGGCCCCTGGCTCAGGGAGGGGCCACGTCAGTGCTGCCAGAGACGTCACAATG
cg18187198	0.319179	0.248812	0.141296	0.10666	0.41824	0.347247	0.212595	0.260992	0.320363	0.274274	0.10615	0.0914299	0.252369	0.163636	0.132145	0.123026	0.519287	0.366828	0.302463	0.36393	0.333799	0.191937	0.117989	0.160202	0.173897	0.118419	0.113892	0.253774	0.281296	chr6	27570442	-	cg18187198	62806468		AACCCCAAACCTAAAAAATAACAACTTAAATCTAACRCCTTAAACCACTC		II			NA	NA	NA	NA	NA	NA		OpenSea	CGGAGACCAGAAGCCCCAAACCTGGGAAGTAGCAACTTGAGTCTGGCGCCTTAGACCACT[CG]GCCATCCTGACACGCACTGTTACTCCTTAAGTTTCATTATGTAACTCGTAGTCAGCAGAC
cg18193950	0.419842	0.382538	0.340856	0.378755	0.392144	0.362389	0.378452	0.431938	0.392656	0.366693	0.313973	0.313185	0.31965	0.393347	0.375778	0.39467	0.386663	0.376481	0.417927	0.436766	0.379132	0.365638	0.364238	0.33117	0.394313	0.355985	0.391458	0.329502	0.402646	chr2	132559391	-	cg18193950	16734493	69791475	AAAAACACACCAAATACAAAATAAAACTACTATCACAAACCATAAAACCA	GAAAACGCGCCGAATACGAAATAAAACTACTATCGCAAACCGTAAAACCG	I	C	Grn	NA	NA	NA	NA	NA	NA	chr2:132558959-132559614	Island	ACCTCTGCCCCCGGGAGCGCGCCGAATGCGGGGTGGGGCTGCTGTCGCAGGCCGTGGAGC[CG]CAGCCCCGCTGGAGGGCAGGGTCCGGCTGGGCGTCGGGGTCCTGGCAGAGACAGCGGTGA
cg18194932	0.0260838	0.0260648	0.0200346	0.0272277	0.0277495	0.0281227	0.0244237	0.0287338	0.0303021	0.0206191	0.0190262	0.0186695	0.0285915	0.0240992	0.0253544	0.0298412	0.035072	0.0259117	0.0226375	0.0374542	0.0234455	0.0283388	0.0177566	0.0230856	0.0279053	0.0250882	0.0271899	0.0279149	0.0221484	chr7	66093674	-	cg18194932	19750406	63680491	AATTATAAAAACATAACAACACACCACCACCAAATCTCTCAAAAAAAACA	AATTATAAAAACGTAACGACGCACCACCGCCGAATCTCTCGAAAAAAACG	I	C	Grn	NA	NA	NA	NA	NA	NA	chr7:66093348-66094174	Island	ACTCCGACGCCCAGTTATGAGAGCGTAGCGGCGCACCACCGCCGGGTCTCTCGGAGAGGG[CG]CGCCCGCTGGCCAGAGGACCAATCAGTGCACGGCAGGCTCGCAGGCCGCCCCCCCCCCCC
cg18231267	0.968501	0.975509	0.977158	0.915811	0.954992	0.979326	0.979629	0.97073	0.972255	0.966015	0.974401	0.945488	0.962438	0.978181	0.97691	0.980579	0.975735	0.974332	0.97604	0.980532	0.941857	0.973341	0.958429	0.974928	0.96354	0.958404	0.973225	0.983219	0.974923	chr1	25229099	-	cg18231267	17665373		AATAATACATCCTAAAATCTAAAAAACRACTCTCCRTAAAAATTAACAAC		II			NA	NA	NA	NA	NA	NA	chr1:25228496-25229132	Island	CATGGCCCCGGGATAATGCATCCTGGGGTCTGGGAAGCGGCTCTCCGTGAGGGTTGGCAG[CG]TGGGGAAGGAGCGGTCAAACTGGCGGGGGTCGGAGAATGGGTTCAGTTCCGAGGTGCCTG
cg18232235	0.949949	0.940634	0.938758	0.894816	0.933449	0.870685	0.941676	0.918572	0.629134	0.613688	0.614894	0.605264	0.887103	0.869016	0.887123	0.903572	0.883256	0.936652	0.928486	0.933038	0.930783	0.941695	0.922518	0.829471	0.889066	0.896093	0.910464	0.881176	0.929322	chr12	11700321	+	cg18232235	37622316	19617432	ACCCAAATAATAAACCCTTCACTACTCAAACTAATAAAACCAACCTACCA	ACCCAAATAATAAACCCTTCACTACTCGAACTAATAAAACCGACCTACCG	I	C	Grn	rs6488428	0.240437	NA	NA	NA	NA		OpenSea	TGCTTCCGGGCCAGCGCGAGTTCCGGGTGGGCGTGGGCTCGGCGGACCCAGCACTCGGAG[CG]GCAGGCCGGCCCCACCAGCCCGAGCAGTGAAGGGCTTATCACCTGGGCCAGCAGCTGCTG
cg18245460	0.0236383	0.0284721	0.0241453	0.0263005	0.0212858	0.0286974	0.0248502	0.0272445	0.125259	0.132992	0.0719392	0.0709936	0.0372551	0.0271928	0.0317271	0.0292317	0.0531953	0.0269962	0.0200185	0.0275697	0.023061	0.0304012	0.0352068	0.0593261	0.034568	0.0259592	0.0382026	0.0336393	0.0253626	chr6	151646651	-	cg18245460	54634510		RCTAACCACTCACAAAACCCAACTCRAAAAAAAACTTTAAAATAAAACAC		II			rs7757002	0.169146	NA	NA	NA	NA	chr6:151646668-151646958	N_Shore	CTGCAGAACCCGCTGACCACTCACAGAGCCCAGCTCGGGGGAGGGCTTTAAGGTGAAGCA[CG]TGACCCCCTGCTTGTGCGGCCCGGGCGGGGAAGTTTGCGCTCCCGAAGTCCTGGAGCTCA
cg18251984	0.932078	0.904804	0.928808	0.902971	0.949225	0.933439	0.924431	0.931167	0.773935	0.739505	0.736484	0.799969	0.892	0.883946	0.850204	0.834191	0.963306	0.942672	0.957933	0.953679	0.806365	0.847964	0.888381	0.881282	0.878891	0.897553	0.880537	0.871451	0.804745	chr17	20799162	+	cg18251984	67626401		CRAAAAACCAATAATCCTTAAACTTCTCCTACAACTAATAAAAAAACAAC		II			rs7216945	0.027462	NA	NA	NA	NA	chr17:20798957-20800112	Island	GGCGGACATCGTGCTGGAGCTGGTCTAAGGCGCCCTCACCGTGCTTGCTCTCGCTGCCGA[CG]CTGTTCTTCCACCAGCTGTAGGAGAAGCCCAAGGACCACTGGTCCCCCGGGTAGTCCAAG
cg18267532	0.970319	0.95829	0.946033	0.971086	0.958668	0.943375	0.949899	0.932599	0.94767	0.974855	0.960722	0.951127	0.96931	0.942018	0.940871	0.949085	0.970323	0.9678	0.953646	0.921237	0.94182	0.951147	0.951917	0.967741	0.952257	0.962273	0.960717	0.930077	0.951472	chrX	50657271	+	cg18267532	48686332		CTTTAAACCACTACACCCAACCCCAAAATATCTTTAAAAATTCAAATTCC		II			NA	NA	NA	NA	NA	NA		OpenSea	ATCCGCCCGCCTCAGACTCCCAAAGTGCTGGGATTAGAGGCGTGAGCCACCGCGCCCAGC[CG]GAATTTGAACTTTTAAAGATATTCTGGGGCTGGGTGCAGTGGCTCAAAGGGCGGCTAATC
cg18298927	0.393353	0.39887	0.239416	0.377368	0.393231	0.36074	0.39203	0.343853	0.162553	0.0775348	0.19047	0.109299	0.286692	0.276647	0.372747	0.327029	0.215126	0.383635	0.439588	0.414507	0.175563	0.267214	0.28697	0.223851	0.347264	0.337247	0.362737	0.217239	0.187042	chr18	12076476	+	cg18298927	13703370	70694423	CTACTACAAACACAATAAACATCCCCAAAAAACTAACAAAACAACAAACA	CTACTACAAACACGATAAACGTCCCCGAAAAACTAACAAAACGACGAACG	I	C	Grn	rs12966109	0.101687	NA	NA	NA	NA	chr18:12076434-12076799	Island	TATCTGGGGGCAGGACCTGCGCGAGCTCCAGGATGCTGCACACCACCTTGCCCTCGGCGG[CG]CCCGCCGCCCTGCCAGCCCCTCGGGGACGCCCATCGTGCTTGCAGCAGGCGGGCAGTGCC
cg18313148	0.0116038	0.00875831	0.0139429	0.0152919	0.00996164	0.00515201	0.00960354	0.00823968	0.0105068	0.017669	0.0214685	0.0162924	0.0109883	0.010672	0.0178823	0.0158423	0.00920693	0.0108207	0.0124735	0.0077472	0.0215183	0.0300278	0.0210352	0.0172587	0.0114891	0.00990702	0.0152888	0.0154169	0.0139788	chr18	32870376	-	cg18313148	61754505	10655309	TTCACAACAATCCAATAACCAAATCAAAATAAAAATAATATCAACTCACA	TTCACAACGATCCGATAACCAAATCGAAATAAAAATAATATCGACTCGCG	I	A	Red	rs115848865	0.011729	NA	NA	NA	NA	chr18:32870175-32870512	Island	CGGGTGTGAGGCTTCACAGCGGTCCGGTGACCAAGTCGAGGTAAGGGTGATGTCGGCTCG[CG]GATAGCAGAGGAGTTCCGGGTGATCTTGCCTAACGAGCAGGAAACTGTGCATGGTTTCTC
cg18342900	0.0354596	0.0472129	0.0373201	0.043684	0.0379898	0.05296	0.0437085	0.0450778	0.0332749	0.0392142	0.0330727	0.035794	0.0287639	0.0484489	0.0442331	0.046213	0.0465815	0.0457168	0.0394249	0.0637711	0.0456899	0.0403402	0.0408308	0.0397502	0.0284287	0.0401909	0.0490961	0.0419469	0.0461003	chr16	46865048	-	cg18342900	10748302		TTAATCRCACTCRAAACATAATTTAATAACCATCTTCACTTTCTTAACTC		II			NA	NA	NA	NA	NA	NA	chr16:46864453-46865561	Island	GCACCCACCTGTTGGTCGCACTCGGGGCATGATTTGGTGGCCATCTTCACTTTCTTGGCT[CG]AGTTGCAGACATGCTCCTCTCCCTTAGCGGCGGCAGCAGCGACGGCTCGGGCTCCTCCCC
cg18356330	0.0212161	0.0183292	0.0188966	0.0190535	0.0107311	0.0164531	0.0179847	0.013777	0.0173274	0.0168991	0.0359507	0.0208081	0.0193603	0.0161137	0.0209836	0.0187846	0.0220291	0.0176973	0.0163699	0.0101165	0.012945	0.0186603	0.0141409	0.02091	0.0254917	0.0254158	0.0150424	0.0146751	0.0224756	chr8	30515990	-	cg18356330	70716384		ACAACTTTCTTTATAAACACTTTATTAAAACTACTACAACCTACTCCRAC		II			NA	NA	NA	NA	NA	NA	chr8:30515170-30516024	Island	GAAGATGGAAGGCAGCTTTCTTTATAGACACTTTATTAAAACTGCTACAGCCTGCTCCGG[CG]TGCGCTGGGATGTGGTGAACCCAGCCGACGACGCTATCTTTCAATGGTTACTTTGTGTTT
cg18365865	0.174995	0.15252	0.157077	0.183126	0.235651	0.257729	0.25415	0.303644	0.229145	0.180802	0.147002	0.155719	0.187772	0.155808	0.129056	0.182875	0.2661	0.222702	0.221646	0.289777	0.231217	0.172255	0.148833	0.147733	0.226156	0.174693	0.193586	0.174146	0.157183	chr19	22817496	+	cg18365865	23622315	41709504	AACACTACAAATACAAAACTACCCAAAAAAAACTCCAAACCAAAACACCA	GACGCTACGAATACAAAACTACCCAAAAAAAACTCCAAACCAAAACACCG	I	T	Red	rs148051397	0.0723	NA	NA	NA	NA	chr19:22817274-22817546	Island	GATTGGCGGCTGCGCTGGCAGCCGGACCCCCGGGCGTCCTGTCTCTTCCCTGCGCAGTGA[CG]GTGCCCTGGCCTGGAGCCCTCTCTGGGCAGCTCTGCACCCGCAGCGTCGTGTCTCTCCCA
cg18459205	0.952186	0.915882	0.970779	0.920633	0.938618	0.857321	0.947899	0.924429	0.965157	0.947736	0.953044	0.980883	0.982159	0.902378	0.909255	0.945127	0.97338	0.919986	0.910946	0.880294	0.965884	0.962749	0.933923	0.952146	0.907833	0.973729	0.936498	0.953913	0.947488	chr19	3958887	+	cg18459205	42615465		RCAAACAAAAATAAATATAAAACRAAACTACTTCTCTACACAACCTCCAC		II			rs3745982	0.000457	NA	NA	NA	NA	chr19:3958492-3959812	Island	GCCACGCTGCCTGGAGGGTCCCAGGGTCACCGACGATGCAGGGGTGAAGGTGAAGGCCAG[CG]TGGAGGCTGTGTAGAGAAGCAGCCCCGTCCCACACCCACCCCTGCCTGCGAACTTACGGG
cg18485070	0.97087	0.979627	0.969876	0.972277	0.97694	0.976945	0.978155	0.975842	0.968755	0.966649	0.970826	0.961928	0.96647	0.967308	0.974564	0.966695	0.979293	0.975671	0.979451	0.972416	0.970694	0.97478	0.977981	0.973668	0.973859	0.969465	0.972121	0.981483	0.977057	chr2	132203745	+	cg18485070	63680501	37701360	AAAAAAATAACTACAAAAATTATTCACATTAACTCAACACCACCCACCCA	AAAAAAATAACTACAAAAATTATTCACATTAACTCGACACCGCCCGCCCG	I	A	Red	rs13410110	0.318099	NA	NA	NA	NA	chr2:132202265-132203257	S_Shore	GGGGCGCAGCGCTGGAAGGATCCGCGTCCAAGGTCTAGTCCCCGAAGCCTGTCGGGAGGC[CG]GGCGGGCGGTGCCGAGCCAATGTGAACAACTCTTGCAGTCACTTTTCTTGGAAATGGGAA
cg18512446	0.840736	0.85484	0.878473	0.856706	0.822342	0.841015	0.840711	0.840423	0.845072	0.873721	0.86148	0.865128	0.870385	0.845572	0.868771	0.828895	0.825571	0.850249	0.816945	0.829982	0.827517	0.881967	0.872785	0.848329	0.853462	0.837748	0.86985	0.875192	0.835774	chr18	77192641	-	cg18512446	43607417	45625346	CAACCACAAAACCTTAACCCTCCCAAAAACAAACTCTAATAACAAAAACA	CGACCACAAAACCTTAACCCTCCCAAAAACGAACTCTAATAACAAAAACG	I	C	Grn	NA	NA	NA	NA	NA	NA	chr18:77193463-77193764	N_Shore	CCGGGGCTGCAGCGGCCACAGAGCCTTGGCCCTCCCAGAAACGGACTCTGATGGCAGAGG[CG]CCGGCCTCTTGCACAGGGTGGAAGGTGGTGCCTGCGTGGATGGTGGTGCACCGGGGCAGG
cg18540325	0.442814	0.436395	0.434618	0.574878	0.411817	0.488512	0.462301	0.551154	0.529197	0.570528	0.635216	0.770138	0.443892	0.487956	0.508881	0.550905	0.53314	0.483278	0.404261	0.460952	0.475819	0.540582	0.508244	0.572446	0.463505	0.449857	0.53808	0.595606	0.519138	chr9	33795118	-	cg18540325	16651402		ACATATTCATATTCACAAAAATAAACCTTAAATAAAACTTTCCTCCTCTC		II			NA	NA	NA	NA	NA	NA		OpenSea	ACTGCAAAGAAGCATATTCATATTCACAAAAATGAGCCTTAGATAAGACTTTCCTCCTCT[CG]TGGGGGCTCCAGGAAACTGAAAAGCCAAGCTTGTTACCAATGCTTGCCCTTCCTTAAGTA
cg18562198	0.719063	0.778004	0.874373	0.915884	0.562458	0.598139	0.597184	0.611745	0.729055	0.840451	0.803376	0.875089	0.725934	0.699819	0.693438	0.720934	0.647181	0.649331	0.667507	0.703706	0.660567	0.723227	0.697617	0.665949	0.807448	0.824273	0.902817	0.568124	0.5776	chr1	84524127	-	cg18562198	54737372		TAACTCCTCCCCTACAATTCTTCCACTATAAAAATTACCCAAAACTCRAC		II			NA	NA	NA	NA	NA	NA		OpenSea	TTCGGCCATCTTGGCTCCTCCCCTACAATTCTTCCACTGTGAGAGTTACCCAAAGCTCGG[CG]TCTGTGATGGTCTACCGGGCCTCCGAGGCGATCGAGCAGCATCAGTCTTCAGCCGCTAAG
cg18626864	0.0241383	0.0180758	0.0210262	0.0207322	0.0185235	0.0171375	0.0240533	0.0220481	0.0178731	0.0398105	0.0179315	0.0489985	0.0276723	0.0547008	0.0268134	0.0168258	0.0187571	0.0180056	0.0237468	0.0103029	0.0333803	0.0273141	0.0290629	0.0248856	0.0188481	0.0334294	0.0188035	0.0199999	0.029195	chrX	77395279	+	cg18626864	73600510		ATAAAAAAAAATTACCTACCTCTTCCAATACTAAACTCRAACACCCCAAC		II			NA	NA	NA	NA	NA	NA	chrX:77394831-77395292	Island	GTTACGTGCCAGCCGCCGGGGGCGGGAGTTTCAGCAAGCCGCTGGCCAGGGGAAGAGACG[CG]CTGGGGTGCCCGAGTTCAGTATTGGAAGAGGCAGGTAATCCTTCCCCATGGAGCCTGCTG
cg18671949	0.0263069	0.0205631	0.0172779	0.098874	0.0215674	0.022442	0.0275343	0.0234017	0.0276014	0.0269712	0.0297753	0.0422427	0.0350378	0.0337982	0.0371988	0.0226465	0.0284049	0.0173474	0.0167834	0.0206986	0.0310735	0.0231867	0.0336738	0.0251655	0.0555094	0.0204907	0.0244779	0.0332324	0.0210448	chr17	5404581	+	cg18671949	39652440	63795445	TTCTTAAATACCAAACCTACTAATACCCCAAAATCCCAACCAACAACTCA	TTCTTAAATACCAAACCTACTAATACCCCGAAATCCCAACCAACGACTCG	I	C	Grn	NA	NA	NA	NA	NA	NA	chr17:5403131-5404602	Island	TCTGCGCAGCAAGGTTTGTCTCCATGGCAACCAGACTGGCGGCGCAAGGGGGAGGAAACG[CG]AGCCGCTGGCTGGGACCCCGGGGCACTAGTAGGCTTGGCACCTAAGAAGCCGAAATGCAA
cg18724598	0.0051632	0.0111934	0.00820895	0.0116458	0.0197784	0.0166161	0.0144064	0.0123018	0.00958901	0.00857187	0.00555657	0.00768888	0.0122684	0.0167981	0.0108691	0.0146358	0.0136342	0.0121368	0.0094337	0.0150175	0.0131422	0.00764838	0.00409409	0.0090699	0.00682922	0.00685868	0.0201803	0.0128627	0.00944091	chr10	102027002	-	cg18724598	45767345		TCTATCCACCACTACCCAAAACCCATCAATAAACCCAATAACTATTTAAC		II			rs117371871	0.02474	NA	NA	NA	NA	chr10:102027099-102027490	N_Shore	TCCCTATCTACTCTGTCCACCACTGCCCAGGGCCCATCAGTGGGCCCAATGGCTATTTGG[CG]AGTAAATAAATGGGGTCAGGAGAAACGAAGGGGAAAGGATGTGTCAGAGGCCAGGACTGC
cg18783796	0.0486328	0.0486189	0.0491003	0.0503448	0.0566296	0.0622014	0.0461434	0.0526727	0.0609588	0.0527412	0.0471502	0.0387767	0.0368663	0.048643	0.0419659	0.0434616	0.0586491	0.0703261	0.0569888	0.0581462	0.0823242	0.0488981	0.0503813	0.052913	0.0367659	0.0355087	0.0548822	0.0522578	0.0622987	chr6	110012478	+	cg18783796	28626354		ACCCATTAAACACTAAACCTATAAATAATCAAATATTTCCRAATCCCTAC		II			rs75045314	0.020851	NA	NA	NA	NA	chr6:110012365-110012769	Island	TATGATACGTCCTCCAGCCCCGCTCCCGACGTGAGGGGCGGGGCTTGCCTGGAGGCGGGG[CG]CAGGGATCCGGAAACACCTGATCATCTATAGGTTTAGTGCCTAATGGGTGTTGTTCCTGG
cg18812699	0.973147	0.967995	0.964081	0.977313	0.955212	0.965251	0.971951	0.941381	0.953464	0.9858	0.952968	0.977227	0.982423	0.976741	0.959998	0.961014	0.975055	0.971276	0.954053	0.945835	0.966626	0.958999	0.976692	0.948562	0.959638	0.977408	0.961966	0.95836	0.979039	chr3	50555721	+	cg18812699	12780455		AACCCAAACATACCCAATACRATATATTTAACATAAACATCTAATCAAAC		II			NA	NA	NA	NA	NA	NA		OpenSea	TCAGGAGTGAGACGGGCTGGAGGCAGAGGCTTTTAGGATCAGAGAGCTGCTCCGGCCTGG[CG]CTTGACTAGATGTCCATGTCAAACACATCGTACTGGGTATGTCTGGGTCTGGAACTGCCT
cg18823302	0.945603	0.950585	0.968717	0.961344	0.973983	0.964714	0.939284	0.953275	0.95988	0.952695	0.940614	0.916117	0.917702	0.974154	0.964027	0.964225	0.967903	0.937148	0.932822	0.962993	0.950157	0.955689	0.94922	0.945294	0.921517	0.949565	0.952656	0.9641	0.96371	chr9	130551733	+	cg18823302	40782331		RAAATTACRACTCTAATTAATAAACTACTAAATAATCTAACTACCCTTCC		II			NA	NA	NA	NA	NA	NA	chr9:130551609-130551831	Island	CTCAAGGGCATGCTCTCCACCCACCTGACGTCCATGTTCGAGTACTTGGCACCACCGCGC[CG]GAAGGGCAGCCAGATCACCCAGCAGTCCACCAACCAGAGTCGCAATCCCGCCACCACCAA
cg18890548	0.0189148	0.0163192	0.0146406	0.021412	0.0164427	0.00558629	0.0143426	0.0210741	0.021172	0.0180608	0.0252951	0.0273769	0.0236458	0.0208972	0.0100654	0.0247984	0.0239667	0.0148132	0.0109562	0.0201066	0.0168758	0.0218771	0.023884	0.0241748	0.0294361	0.0177776	0.0185757	0.0182832	0.0153774	chr5	156569975	-	cg18890548	13607454		ATTAACTATAAAAACTATCCTTTAACRAAATTCTAACTCCRCCTCAAACC		II			rs56168040	0.013724	NA	NA	NA	NA	chr5:156569576-156570067	Island	CTCTGTCCTTGATTGGCTGTAAGAGCTGTCCTTTAACGAAATTCTAGCTCCGCCTCAGAC[CG]ATCCCTCGCTGTTGCGCCTACGTATGTTTGACTCCTCCCATCCACCCGTTACTGACTTTT
cg18901085	0.945592	0.941151	0.952781	0.967473	0.925078	0.921605	0.960367	0.935469	0.940336	0.932079	0.961723	0.973713	0.961813	0.933915	0.940056	0.946388	0.943886	0.960835	0.947295	0.921738	0.944554	0.931211	0.969311	0.947142	0.930168	0.946382	0.959445	0.952172	0.943353	chr19	12228445	-	cg18901085	12715409		AAAATAAACCAAAACRCCTAAAAATAATAAATATTTAAAACCAACTACCC		II			NA	NA	NA	NA	NA	NA	chr19:12228444-12228690	Island	GGAGCCCTAGAGAGATAAGCCAGGACGCCTGGAAATGGTGAGTGTTTGGGGCCAGCTACC[CG]AAACCCGGCAGGGGCTGGGTGGAAACGGCCAGAACCGGCTGTGACGGGACCCCAGGCCCC
cg19088651	0.0498396	0.073882	0.0914936	0.0586739	0.099505	0.125489	0.101484	0.076692	0.0397218	0.0493689	0.0408218	0.0353954	0.0550102	0.0300541	0.049258	0.0679628	0.130374	0.0453199	0.0629179	0.108015	0.0741973	0.051508	0.0659472	0.053371	0.083615	0.0868008	0.0981699	0.0457603	0.0349746	chr17	41277213	+	cg19088651	28806447		AAAAAACCCAAATAATACTCTAAAATACTAACRTAAAAAAATAAATTTCC		II			NA	NA	NA	NA	NA	NA	chr17:41278134-41278460	N_Shore	GCCTTACGCCTCTCAGGTTCCGCCCCTACCCCCCGTCAAAGAATACCCATCTGTCAGCTT[CG]GAAATCCACTCTCCCACGCCAGTACCCCAGAGCATCACTTGGGCCCCCTGTCCCTTTCCC
cg19103000	0.0124932	0.0153665	0.0146064	0.00521596	0.0131564	0.0231477	0.019007	0.0123197	0.0136464	0.00748956	0.0104956	0.0033789	0.0119288	0.0168587	0.00840002	0.0124991	0.00729434	0.0128837	0.0122185	0.0178318	0.00874494	0.00851233	0.0176575	0.0146663	0.0121718	0.0117483	0.00886672	0.0140849	0.00915847	chr3	9851819	+	cg19103000	39757389	61708377	ATAAACAAAACTCAAAACAACACACCAAAAAAAAACTAATACATAACTCA	ATAAACGAAACTCGAAACGACGCGCCGAAAAAAAACTAATACGTAACTCG	I	A	Red	rs141059815	0.0966	NA	NA	rs141059815	0.0966	chr3:9851476-9852171	Island	CTCCTGGTACCGCCAGGAGGGCGGCGCGGTGTGCAACTGGCTGCGGAAGCCGCAGCCGCT[CG]AGCCACGCACCAGTTTCCCCTCGGCGCGCCGCTCCGAGTTCCGTCCACCCAGGAGGCTGC
cg19191500	0.0564659	0.0463169	0.0691171	0.0576112	0.0590035	0.0519763	0.0736921	0.0488684	0.0710855	0.0692068	0.0620519	0.0738143	0.0582441	0.0779259	0.0458682	0.0692334	0.0863796	0.0606616	0.0480457	0.0315207	0.0640162	0.0666443	0.0848632	0.0864394	0.084684	0.0733226	0.0666193	0.0612013	0.05264	chr13	44361640	-	cg19191500	44795465	48692353	AACATATTACAAAATTATAAACTTAAAATAAACAATAAAATTAAACCACA	AACGTATTACAAAATTATAAACTTAAAATAAACGATAAAATTAAACCGCG	I	T	Red	NA	NA	NA	NA	NA	NA	chr13:44359858-44361696	Island	CAGGCTGGAGCGGGCGTGTTACAGGATTGTGGGCTTGGGGTAGACGGTGGAATTGGGCCG[CG]TGGCCTGGGCAGATGATGCGGGGTGTGCGGCCCAGAGTGGCTCGGCCGGGGTGCGGTCAG
cg19245054	0.0166527	0.0182375	0.0098091	0.021898	0.0164224	0.0102951	0.017272	0.0100625	0.0214358	0.0150665	0.015975	0.0173362	0.0307102	0.0173786	0.014915	0.0145443	0.0106285	0.0104911	0.0109122	0.00940959	0.0198393	0.0236525	0.0162209	0.0207679	0.0166524	0.0111256	0.0148222	0.0131894	0.0203886	chr8	42912041	+	cg19245054	45642317		CCRACTACCAAAACTACACCCTAACCCTTAAATCTTCACTAATTATTAAC		II			NA	NA	NA	NA	NA	NA	chr8:42911215-42912042	Island	CGCGATTCGTAAATATAAGAAATTTCCCGCTCTCTTCCACGGCTTCCCAGAACGCTGTGT[CG]CTAACAACCAGTGAAGACCCAAGGGCTAGGGTGCAGTTCTGGTAGCCGGGCAGGAAACCA
cg19304507	0.0949463	0.089807	0.0994413	0.0612747	0.164881	0.104463	0.0964459	0.0803986	0.0731847	0.0490736	0.0436203	0.0336817	0.0859931	0.0592402	0.103197	0.0747865	0.124537	0.0991573	0.0875984	0.155141	0.122882	0.0816591	0.0897674	0.0471953	0.0602267	0.0292054	0.0472224	0.050687	0.127132	chr22	30278992	-	cg19304507	36691325		TCCACCCATTTCCCATCTATCTAACCATTCTTACTCCRCTAAACTTTTTC		II			NA	NA	NA	NA	NA	NA	chr22:30278978-30279858	Island	ATCTCTTTTCCTCCACCCATTTCCCATCTGTCTAGCCATTCTTGCTCCGCTGGGCTTTTT[CG]CGAGCCTCTCCCCAGCTGCAGCCCCGCCCATCTCCTGGGGCGTGACCACCTGTCCAGGCC
cg19308365	0.0162162	0.00807368	0.0100843	0.0153452	0.0103272	0.00822913	0.0139556	0.0057436	0.014237	0.0105372	0.021747	0.0196128	0.0224407	0.00875789	0.00713969	0.0239091	0.0141634	0.0122834	0.0128171	0.00768716	0.0111539	0.00732269	0.00916074	0.0205939	0.0201562	0.011684	0.0222009	0.00934129	0.0120458	chr11	31391254	-	cg19308365	67745379		RAAACCAAAAACRCCTTTCTTCACAATTTAAAAACTTACTAATAATAAAC		II			rs569385	0.352567	NA	NA	NA	NA	chr11:31391087-31391498	Island	AGACTTAGAGCGAAGCCAAAGGCGCCTTTCTTCACAGTTTGGGAACTTACTGGTAGTAAA[CG]CCACTCCATAGAAGCGGTGACCGGTTACCATAGAGACCGCGTCGGGGTGGGCGGAGCGTC
cg19334030	0.0411452	0.0339369	0.0234694	0.0256339	0.0445427	0.0438724	0.0245153	0.0270652	0.0494325	0.0252056	0.0230431	0.022466	0.0286749	0.0266828	0.026525	0.0401831	0.0305436	0.0281566	0.034127	0.0516937	0.0304488	0.0273652	0.0256312	0.0347622	0.0219608	0.0275126	0.0302107	0.0389065	0.0329095	chr6	31697106	-	cg19334030	23722418		CRTTAAAAATAATTAAAAACRCCCAAATCTTCCTCCTACCATCTCTAAAC		II			NA	NA	NA	NA	NA	NA	chr6:31695894-31698245	Island	GCAGACAAGGGCGTTGGGGGTGGTTAAGAGCGCCCAGGTCTTCCTCCTGCCATCTCTAGG[CG]TCCCTCCCACTCCGCCCCACCCACTCCAGACCTTCCGCTCCTGTCGACCTCACTCTACCC
cg19334900	0.963632	0.967588	0.926155	0.950376	0.923708	0.933793	0.958532	0.923708	0.962861	0.974629	0.949893	0.973552	0.965174	0.947793	0.955794	0.92362	0.941229	0.971438	0.969403	0.950129	0.955497	0.947373	0.96116	0.953001	0.956483	0.960035	0.952738	0.944457	0.951071	chr19	15197635	+	cg19334900	19658319		CAAATCATTCATACCTAAAACAATCAAAATCTCAAAAATCTAACRAAATC		II			NA	NA	NA	NA	NA	NA		OpenSea	AGCTTTGCTCCACTGAAGGAAGCAAAAGTGTTTATAGAGAACATCCAAGTTGACTATGAG[CG]ACTCCGTTAGATCCTTGAGACCCTGACTGTCTCAGGCATGAATGACTTGGCTTGAGGAGC
cg19345149	0.0914752	0.104397	0.0985757	0.0994885	0.103556	0.0984192	0.0917497	0.0988013	0.10787	0.100191	0.0975661	0.0820505	0.0905787	0.103752	0.108455	0.0991373	0.0962231	0.109082	0.107477	0.11018	0.102753	0.101105	0.101719	0.0901828	0.0899145	0.0953009	0.10305	0.0905323	0.094115	chr11	116658875	-	cg19345149	11681338	63624506	CAAAAAACAATATCATCAAAAACTCCCAATTCCCAAATTTATATAACTCA	CGAAAAACAATATCGTCAAAAACTCCCGATTCCCGAATTTATATAACTCG	I	A	Red	NA	NA	NA	NA	NA	NA	chr11:116658411-116658895	Island	ACTCCGGGCACTCGGGGAACAATGTCGTCAAGGGCTCCCGGTTCCCGGGTTTATATGGCT[CG]AACCTTACATCGCCAGCCGGATCCACCTCAACTCAGCCGTCACTTCCCCTAAGACGTCCT
cg19353593	0.0438293	0.0460659	0.0359893	0.0164157	0.0315949	0.0183748	0.0425313	0.0184872	0.0288692	0.0569628	0.0267965	0.102054	0.0547252	0.0322923	0.0579312	0.0614967	0.0636434	0.0153998	0.0283875	0.0199401	0.013306	0.0852409	0.0208433	0.0720176	0.0684465	0.0606312	0.0183723	0.0252524	0.0357371	chrX	55187242	-	cg19353593	60605408		AAAATACCAATTTAAAAAACAAAATACTATTATCCACTAACTAAATTTTC		II			NA	NA	NA	NA	NA	NA	chrX:55187321-55188007	N_Shore	GCCTCACCGAGGAAATGCCAATTTGAAAAACAGAATGCTATTGTCCACTGACTGAGTTTT[CG]CGAGGGACCACATCCCCACCTCACCCCCGCCTCCAGGGCTTGTAAGGCACTGACAACCAA
cg19355919	0.0276731	0.0221148	0.0360714	0.0149466	0.0428399	0.031367	0.0313228	0.0308824	0.0334276	0.0166071	0.0204826	0.0105123	0.0251089	0.0241499	0.027	0.0253689	0.0268608	0.0134348	0.0279778	0.0362883	0.0399427	0.0285376	0.0217927	0.0271503	0.0282982	0.0211888	0.02877	0.0121557	0.049733	chr18	48346593	-	cg19355919	68712347		RCATTTAATCTAAAAATAAAACACTATATTCCATACCAAACAACCTCATC		II			NA	NA	NA	NA	NA	NA		OpenSea	CCTGTTAGAGCGCATTTAATCTAAGGATGGGACACTGTGTTCCATGCCAAGCAGCCTCAT[CG]TGGCTGATTGTTGCACCAACAACAAGAGCTTTAACCGTTGACGTCCCTTCCTGCTCAAGA
cg19499709	0.963097	0.9654	0.965046	0.982608	0.959002	0.958947	0.957539	0.957658	0.952673	0.97502	0.959816	0.975764	0.96431	0.96108	0.958085	0.967957	0.938675	0.967129	0.958529	0.962358	0.964238	0.959532	0.97043	0.974233	0.970319	0.963356	0.965651	0.965511	0.968686	chr7	50660583	-	cg19499709	60792321		ATCTCRCTCTAAATCCCCAAATACAAAATCRATATATATTCTTCACCAAC		II			NA	NA	NA	NA	NA	NA		OpenSea	CGAACAAACCCATCTCGCTCTGGGTCCCCAGGTGCAGAATCGATGTGTGTTCTTCACCAA[CG]CACAGACCGCTTCTTCACTCCAGTGTTCACTTCCTCCAGTCTTCAGCCGAGAGGACATCT
cg19504605	0.788375	0.803323	0.814408	0.655825	0.883594	0.831216	0.793553	0.755462	0.660248	0.751849	0.685328	0.706114	0.753991	0.806279	0.742877	0.770446	0.754679	0.940625	0.923773	0.921946	0.644259	0.676623	0.67297	0.659785	0.743173	0.763843	0.634155	0.889096	0.916734	chr8	144339106	-	cg19504605	37789402		ACACAAACAAATAAATTCCTAATATCATAACAAAACCAAAAACTAAAACC		II			rs58721331	0.026496	NA	NA	NA	NA	chr8:144337536-144338585	S_Shore	TGAAGCCGGAGGCACAGACAGATGAATTCCTGATGTCATAGCAAGACCAAGAGCTGAAGC[CG]GAGGCCGTCTAGGCTGACCTCTGCTTCGGTGTCTTGTTTAAAAGAAGCTCTTATTGCAGG
cg19513193	0.0128916	0.0161819	0.0103036	0.0248874	0.0191367	0.0153343	0.0153426	0.0154664	0.0166644	0.0151458	0.0189061	0.0196784	0.0206011	0.0134561	0.0183116	0.0171608	0.019154	0.0169292	0.0185151	0.00957968	0.0144826	0.0148657	0.0164645	0.0233011	0.0201318	0.019294	0.0158567	0.0160192	0.0171506	chr17	7123490	+	cg19513193	17668308	10800323	TTACCAAAACTACAATAACTTACCTAAACAACACCCCCAACATAAAACCA	TTACCAAAACTACGATAACTTACCTAAACGACACCCCCGACATAAAACCG	I	C	Grn	rs2230178	0.070982	NA	NA	NA	NA	chr17:7123038-7123718	Island	ACTCCCCACAGCTCGCGGCTCACGGCGCTCCTGGGGCAGCCCCGGCCCGGCCCTGCCCGG[CG]GCCCTATGCCGGGGGTGCCGCTCAGGTAAGTCACCGCAGCCTTGGCAAGGGGGTGTGGGA
cg19538502	0.0167939	0.0142492	0.0115673	0.0164286	0.0170377	0.0136223	0.0154258	0.0120278	0.0171854	0.0149047	0.016053	0.020594	0.0169722	0.0174976	0.0146123	0.0137535	0.0204286	0.0139529	0.0125074	0.0122535	0.0108794	0.01698	0.0135789	0.0155856	0.0179281	0.015103	0.0165345	0.0111111	0.0140582	chr15	40226259	+	cg19538502	37773340	30744308	AACTATAAACAATATTCCACACTAAAAACAAACTCATAAACAAAATTCCA	AACTATAAACGATATTCCACGCTAAAAACGAACTCGTAAACGAAATTCCG	I	C	Grn	rs508281	0.436073	NA	NA	NA	NA	chr15:40226210-40226631	Island	TTCTGGAGCCTCCGGAGCTAGCTCCCGGCGCGGAGCTCCGCCTACGGCCCGTCCCCGGCG[CG]GAACCCCGCCCACGAGCCCGTTTCCAGCGTGGAACACCGCCCATAGCCCGTCCCCAGCGC
cg19579695	0.024796	0.0242034	0.02552	0.0434314	0.0315382	0.0172165	0.0341552	0.0269213	0.0317919	0.0321838	0.0301187	0.0401851	0.040327	0.0398278	0.0250416	0.0252854	0.0238556	0.0286054	0.0215755	0.0244583	0.0368747	0.0358139	0.0254937	0.0334747	0.0265393	0.0244968	0.0310393	0.0264716	0.0370138	chr6	150039400	+	cg19579695	66729475	72726307	CTTAACCCACAAACACAAACAAATCATATAAACAAAAACAAACAAAAACA	CTTAACCCACGAACGCGAACGAATCGTATAAACAAAAACAAACGAAAACG	I	A	Red	NA	NA	NA	NA	NA	NA	chr6:150038664-150039440	Island	GGCCTCCGGGCTTCGTTGCGTCGCCCGCAGCTCTGATCGTTCGTGAGCGTCGCCCCACGT[CG]CTCCCGCCTGCCCCTGCCCATACGACTCGCCCGCGCCCGTGGGTTAAGGCTGTCTCCCGC
cg19630376	0.830543	0.825141	0.799229	0.80746	0.784827	0.931563	0.915938	0.932392	0.835771	0.802756	0.800114	0.802357	0.9211	0.883668	0.916908	0.90775	0.912301	0.946549	0.892343	0.952299	0.809769	0.692579	0.762386	0.758523	0.730497	0.779972	0.805232	0.925637	0.938068	chr4	26065653	-	cg19630376	39781350	29718456	TTAAATAATTAATAAAACTAAACACCATACAACAAAAAACAACACTCACA	TTAAATAATTAATAAAACTAAACGCCGTACAACAAAAAACGACGCTCGCG	I	A	Red	rs12512454	0.49612	NA	NA	NA	NA		OpenSea	ACTCCTCAGCCCTTGGGTGATTGATGGGACTGGGCGCCGTGCAGCAGGGGGCGGCGCTCG[CG]GGGAGGCTTGGGCTGCACCGGAGCCCACGGAGGCGGGGGAAGGCTCAGGCATGGCCGGCT
cg19640339	0.0239146	0.0251579	0.0173334	0.0166953	0.0226877	0.0274989	0.0224195	0.0243344	0.0207326	0.0219083	0.0243172	0.0170671	0.0228691	0.0264702	0.0258235	0.0237899	0.0284852	0.0207346	0.0238826	0.028618	0.0217313	0.0271868	0.0188173	0.0203105	0.0197573	0.0179361	0.0303072	0.0197587	0.0261372	chr2	27593343	+	cg19640339	66689400		TAAAAAACCCAAAATAAAATTAACCCTCATTACAACCCRTAATACRAAAC		II			NA	NA	NA	NA	NA	NA	chr2:27592845-27594099	Island	CCGCAGAAGCGAAGCGCGCAGCCCCAATCGGACTACAATTTCCGACGGGCCCCGAGGCCC[CG]CCCCGCACTACGGGTTGCAATGAGGGCCAACTCCACTTTGGGCTCCCTATCCGGACAGGT
cg19651115	0.80268	0.815527	0.767942	0.745501	0.812621	0.796862	0.762544	0.771935	0.345076	0.31495	0.284451	0.243975	0.698778	0.784724	0.743559	0.641122	0.782741	0.824	0.686911	0.707684	0.69707	0.744932	0.719662	0.702597	0.754276	0.668229	0.645473	0.758206	0.757755	chr12	11700343	+	cg19651115	65652432		AAAATTAAACACAACAACTACTAACCCAAATAATAAACCCTTCACTACTC		II			rs6488428	0.240437	NA	NA	NA	NA		OpenSea	CCGGGTGGGCGTGGGCTCGGCGGACCCAGCACTCGGAGCGGCAGGCCGGCCCCACCAGCC[CG]AGCAGTGAAGGGCTTATCACCTGGGCCAGCAGCTGCTGTGCTCAATTTCTCGCCAGGCTT
cg19720914	0.0551164	0.0582347	0.0436367	0.035188	0.0528584	0.0512577	0.0474281	0.05625	0.0489836	0.0353865	0.0486204	0.0318011	0.0457154	0.0592482	0.0672358	0.0427214	0.0558027	0.0543637	0.0412228	0.0526957	0.0707925	0.056126	0.0475691	0.039994	0.0393264	0.0535181	0.0381117	0.0548128	0.0421583	chr1	234746494	-	cg19720914	36693342		ACTAACTAAAAAAACTATAAATATTCCCAAACCCAACACCACRTACACAC		II			rs73112059	0.062614	NA	NA	NA	NA	chr1:234744276-234747024	Island	CTGTCCCTTTTACTAACTAGGGAGACTGTGAATATTCCCAAGCCCAGCACCACGTGCACA[CG]CCGCCAGCTGGCTCGCGCGTTTTCCACGGAGCCCTCTGGAGGGGAGGGAGCGCGGTTCGG
cg19787424	0.0190918	0.0232511	0.0171636	0.0437319	0.0275783	0.0117981	0.016478	0.0161626	0.0263989	0.0201665	0.0231273	0.0629186	0.0294279	0.0193853	0.0196539	0.0240755	0.0192919	0.0186861	0.0204483	0.0130616	0.027271	0.0185129	0.0238029	0.0431913	0.0210473	0.0129682	0.0560681	0.0304023	0.0194943	chr10	73648638	+	cg19787424	50786448		AATTACATCAAACTACATCTTAAACRTAAAAAAAAACTACTAAACCCCAC		II			rs61564320	0.023788	NA	NA	NA	NA	chr10:73648628-73648956	Island	GCTAACACCCCTCTCTCCCCAACCCTCAGGTTGCGCAAGACCTCTCCAGCCCGGCGAACC[CG]TGGGGCTCAGCAGTCCTCCTCCACGCTCAAGATGCAGTTTGATGCAATCCTAGAGGACGC
cg19789919	0.117391	0.118233	0.15081	0.0966336	0.156675	0.162373	0.128925	0.0830683	0.667196	0.656312	0.656494	0.634971	0.653143	0.555411	0.568052	0.519339	0.08661	0.0705156	0.0574381	0.0622085	0.585914	0.641289	0.560053	0.533213	0.502869	0.561649	0.536139	0.0850639	0.0935975	chr12	14518548	-	cg19789919	66769476		AAACTTATTAACTAATAACACAATAAACRAAATACATAACACRACCCCCC		II			NA	NA	NA	NA	NA	NA	chr12:14518525-14518975	Island	GGCTAGTCCTTGAGCTTATTGGCTGATAGCACAGTGGGCGGGGTACATAGCACGACCCCC[CG]GAGCCCCGCCCATATTAATTTGCATAACGGCCCCGGCGCGTGCAAGGGAGAAGCGGGTTT
cg19794481	0.973838	0.95485	0.971962	0.980075	0.953382	0.94644	0.962443	0.96739	0.971228	0.980985	0.979183	0.966083	0.964995	0.979642	0.958546	0.959094	0.978878	0.972851	0.946285	0.95888	0.955586	0.972943	0.960485	0.981467	0.977372	0.968477	0.966676	0.955892	0.954805	chr12	7073240	-	cg19794481	28807362		AAAAACCTCACCTAACCTATAACCAAAATCCCCTATAACAACTAATAAAC		II			NA	NA	NA	NA	NA	NA		OpenSea	GCCCCCTCTCAAGAGACCTCACCTGGCCTGTGGCCAGGGTCCCCTGTAGCAACTGGTGAG[CG]CGCACCGTAGTTCTCTGTCGGCCGGCCCTGGGTCCATCTTCCAGTACAGTGTTGGATGGT
cg19894943	0.0300725	0.0441486	0.0484563	0.0232853	0.0623693	0.036663	0.0363045	0.0677477	0.0269279	0.0285178	0.0365317	0.0217169	0.0210682	0.0565713	0.0428998	0.0488771	0.0471335	0.0466915	0.0282831	0.0732348	0.045555	0.0437282	0.0219853	0.0447293	0.0258738	0.0399061	0.0666144	0.0326248	0.0238996	chr1	52499579	+	cg19894943	73760381		ATAATCTCTATATCTCCTTTCTAAAAAAACTAAACCTAAACCTAACTAAC		II			NA	NA	NA	NA	NA	NA	chr1:52498452-52499505	S_Shore	CTCTTCCTGTCTCCCTTGACTTTTACAGACCCTCTTGTTTCTATGGAAACAGGAGTTCTA[CG]CCAGCTAGGCCCAGGTTCAGCTTTCTCAGAAAGGAGATACAGAGACTATAATGGCATCAG
cg20025135	0.93208	0.923769	0.9322	0.860819	0.908756	0.932962	0.934511	0.939236	0.856711	0.843162	0.839498	0.817715	0.907833	0.920489	0.935199	0.923884	0.921778	0.944903	0.916954	0.939395	0.862016	0.925471	0.935399	0.931058	0.867923	0.928645	0.940879	0.92463	0.939568	chr4	107446698	-	cg20025135	16721436	30653395	AAAAAACAAATAAAATCCCACTAAAAATCAAACACAACACCAACAAACCA	AAAAAACAAATAAAATCCCGCTAAAAATCAAACGCAACGCCAACGAACCG	I	A	Red	rs183013906	0.0169	NA	NA	NA	NA		OpenSea	CCCTGCCGCGCGGGAAGGCAGGTAAGGTCCCGCTAGAAATCAAGCGCAGCGCCAGCGGGC[CG]GCACTGCTGGGGGACCCAGTACACCCTCTGCAGCCGCTGGCCCGGGTGCTAACCCTCTCA
cg20044143	0.597954	0.558952	0.572666	0.564801	0.736456	0.61801	0.641878	0.606838	0.412774	0.376901	0.378455	0.334095	0.513155	0.634879	0.585547	0.57391	0.622414	0.704685	0.665316	0.606312	0.537826	0.516588	0.498466	0.490376	0.574171	0.632611	0.595203	0.416593	0.34569	chr7	31497	-	cg20044143	39791431		CACTATTCTAACAATTACACRCCATAACTTTTAAAAAACCAACTAAAACC		II			rs146578463	0.0668	NA	NA	NA	NA	chr7:31003-31442	S_Shore	TCTCCGAAGTTCACTGTTCTGACAATTACACGCCATGACTTTTGAAAAACCAGCTGAGGC[CG]GGCGCGGTGGCTCACGCCTGTAATCCCAGCACTTTGGGAGGCCGAGGCGGGCGGATCGCG
cg20150667	0.0609496	0.066361	0.0527685	0.0413404	0.0701897	0.0810007	0.0518194	0.0667822	0.057153	0.0466243	0.0567975	0.0462385	0.0537712	0.043135	0.0609235	0.0583126	0.0636797	0.0784634	0.0557627	0.0636982	0.0756172	0.0607259	0.0670819	0.0578987	0.0488949	0.0663365	0.0448796	0.0615542	0.0571322	chr10	102747550	+	cg20150667	35646506		ATTTCTATAATCATCTACATCCTTTTTATAATCCCTTTACCCTAAACCCC		II			NA	NA	NA	NA	NA	NA	chr10:102748870-102749088	N_Shore	GTGCTCTCGCCGTGTTGAGGTCCCAGTGAGGGGAAGGAGAAGCGGAAGAGGGTCTCTAGT[CG]GGGCCTAGGGCAAAGGGACTACAAAAAGGATGCAGATGACTATAGAAATGAGGACGACGA
cg20176875	0.0224017	0.0305773	0.0243852	0.0230714	0.0216692	0.0247561	0.0242721	0.0270002	0.0251386	0.0207637	0.0283174	0.0205754	0.0232971	0.0259274	0.0226157	0.0189737	0.0266981	0.0276709	0.0269717	0.0352243	0.0373225	0.0276248	0.021553	0.0208573	0.0173223	0.0233873	0.0242268	0.0224787	0.0311828	chr6	166797125	+	cg20176875	65735330		TCCTCRAACCTAAAACTTTATACTATTCTTAAATACTTTCCTCCTCCRAC		II			NA	NA	NA	NA	NA	NA	chr6:166795368-166797301	Island	ACCCAGGGCCGGCGCTCCTCACCAACGCGCTGCAGCTACGGGCTCAGGAGGGAGCCGCAG[CG]TCGGAGGAGGAAAGCATTTAAGAATAGCACAAAGCCTTAGGCTCGAGGAAGCGTGACTGC
cg20188733	0.0309063	0.0318518	0.029186	0.0280727	0.0291825	0.0431018	0.0325579	0.0399083	0.0380048	0.0527182	0.0483074	0.0499489	0.0464791	0.0489972	0.0462836	0.031762	0.0386241	0.0337654	0.0304846	0.0228661	0.0355202	0.0359091	0.0290201	0.03245	0.0507583	0.0487485	0.0383494	0.0277832	0.0343702	chr22	42311055	+	cg20188733	57658405	12767496	CAAAAACCAAAACCAAAACCAAAACCAAAACACAAACTATACTAAAAACA	CGAAAACCGAAACCGAAACCGAAACCAAAACGCGAACTATACTAAAAACG	I	C	Grn	rs62240987	0.13129	NA	NA	NA	NA	chr22:42310057-42311669	Island	TGGCCCTAGCGGAGGCCGCGCCGGGGCCGCGGGCCGCCCGACTGCGCTACCTTCCCGCCG[CG]CTCTCAGTACAGCCCGCGCTCTGGCTCCGGCTCCGGCTCCGGCTCCCGCTCGGGCTCGGC
cg20219100	0.952297	0.955923	0.964987	0.959417	0.939149	0.940359	0.963458	0.953563	0.940678	0.974935	0.972693	0.96623	0.958486	0.969264	0.957641	0.958083	0.965523	0.964538	0.944226	0.930621	0.937419	0.977582	0.965849	0.947967	0.957349	0.956349	0.958671	0.95604	0.961316	chr11	63776397	+	cg20219100	20810308		AACTTTAATAACAAATTAATTCAAAACCRCCTTCCTCTAACTACRTAACC		II			NA	NA	NA	NA	NA	NA	chr11:63775346-63775613	S_Shore	CCTCCCACCCATGCCAGGAGCTGACCCTTTGGGGCGCTGGCCAGGCCGGAGTAGAGATGG[CG]GCCACGCAGCCAGAGGAAGGCGGCCCTGAATTAATCTGTCACTAAAGCTTGGCCGTGGCA
cg20239381	0.902719	0.922268	0.948576	0.93951	0.863117	0.874757	0.859013	0.870746	0.896496	0.93912	0.903091	0.925809	0.927512	0.916289	0.888253	0.929745	0.921652	0.866558	0.868848	0.84325	0.899511	0.935582	0.88295	0.899191	0.903635	0.924764	0.943814	0.859264	0.860423	chr11	590115	-	cg20239381	73760487		CRAACATAAAACRTACRAAACTCAACCTAAAAATATATACAAACRAACAC		II			rs116085718	0.019548	NA	NA	NA	NA	chr11:589803-590121	Island	ATGTCTGCAAACGGGCATGGAGCGTGCGGGGCTCAGCCTGAGAATGTGTGCAAACGGGCA[CG]GAGCGTGCAGGGTTCAGCAGCAGGGCTCCTCTGGGAACCCCAGTCCCACCATGGGGGGTG
cg20248954	0.0277619	0.0234263	0.0283066	0.028412	0.0225025	0.0268764	0.0256819	0.0334813	0.0272711	0.0334505	0.0283354	0.0429046	0.0321949	0.0243489	0.0291732	0.0288037	0.0379504	0.0344539	0.0246559	0.0252078	0.0348426	0.0333927	0.0287742	0.0402264	0.0332382	0.031766	0.024182	0.0292456	0.0309362	chr1	202896457	+	cg20248954	43685430	29729324	ACTTCCTAACAACATACAAAAACCCCACACTAAAATACAAACAAATCACA	ACTTCCTAACAACGTACAAAAACCCCGCGCTAAAATACAAACAAATCACG	I	T	Red	NA	NA	NA	NA	NA	NA	chr1:202896204-202896524	Island	CAGCTGGAGCACCGCCCTCCCCCCGCTCCAGAGTCTGCGTCACGTGAGGAGGTGGTGTCA[CG]TGACCTGTCTGTACCCTAGCGCGGGGCTTCTGTACGCTGCTAGGAAGCCGAATTACAAAA
cg20275889	0.0302641	0.00904006	0.0201454	0.0222032	0.0177562	0.022474	0.0245481	0.0274963	0.0361539	0.0217133	0.0388875	0.0243281	0.0377829	0.0236296	0.0187019	0.024375	0.0214775	0.0225713	0.0218772	0.0108416	0.0177993	0.0274835	0.0169694	0.0410563	0.0327938	0.0313746	0.0225092	0.0200875	0.0105848	chr1	54204364	+	cg20275889	14679409	59767448	CCACTACACATAAAAATATAAATATCCCAACTACACATAATAAATTCACA	CCGCTACGCATAAAAATATAAATATCCCGACTACGCGTAATAAATTCGCG	I	T	Red	NA	NA	NA	NA	NA	NA	chr1:54203402-54205310	Island	CACCCGCGACCACCCGAACCTGGAAAACAGGAGTCCCAAGCTGGGCGCTGAATCCTGCGA[CG]CGAACCCATCACGCGCAGCCGGGACACCCACATTCCTATGCGCAGCGGAGGAATCGAGCC
cg20295248	0.134052	0.142052	0.120485	0.163848	0.387348	0.31463	0.301641	0.221904	0.119854	0.16419	0.0453132	0.0774684	0.0466832	0.165427	0.106609	0.141921	0.334188	0.350204	0.393332	0.371693	0.0498371	0.150138	0.068963	0.162237	0.0854291	0.262084	0.0969648	0.253648	0.0982146	chr20	5485270	+	cg20295248	31622367		CAAACAATTAAAAAACCCTAATAACCRATTTTAATCRATCACRTAAACAC		II			NA	NA	NA	NA	NA	NA		OpenSea	CAGTTTAACAGATTCTGCCTCCGGGAACCAACTGCCGGGAGATTCTGATTGGCTCAGCCG[CG]TGCCCACGTGACCGACCAAAACCGGCCACCAGGGTCTCCCAACTGCCTGTCAAACGCACA
cg20296298	0.967195	0.965308	0.976324	0.945672	0.782962	0.818124	0.832785	0.832758	0.918892	0.963169	0.984994	0.975848	0.962747	0.960344	0.96295	0.973628	0.855971	0.764121	0.875189	0.771517	0.970752	0.958342	0.986145	0.976138	0.946533	0.976306	0.973436	0.884039	0.900382	chr2	210074020	-	cg20296298	51769423		AAACCCTCTTCCTAAAACCCAAAAAAAACTTCCAAACTCACCAATTTAAC		II			NA	NA	NA	NA	NA	NA	chr2:210073773-210074294	Island	AGCAGAAGCAGGGACCCTCTTCCTGGAGCCCAAGAGAAGCTTCCAGACTCACCAATTTGG[CG]GGCACGGGGCAAACTTGTAGCCGGAAGCGAGGCGCAGCTGGGGCAGCCCGGGCCGGGTCC
cg20406635	0.0193731	0.0140565	0.020997	0.0145909	0.0153483	0.0684369	0.0231788	0.0189774	0.0215446	0.0165168	0.00969867	0.0143879	0.012973	0.0180566	0.0166188	0.0202117	0.0259963	0.0254939	0.0198204	0.0201383	0.0204989	0.0165637	0.0159197	0.0148895	0.0154362	0.0130363	0.0220081	0.0181166	0.0198402	chr5	173739141	+	cg20406635	15635414	13769327	AAAAACTCACATTTACAAAAAACAACCTAACCACCAAAAAACAACATACA	AAAAACTCGCGTTTACGAAAAACGACCTAACCACCAAAAAACAACGTACG	I	T	Red	NA	NA	NA	NA	NA	NA	chr5:173738806-173739534	Island	CTGCGGGGTGCGGGCCGGGCTGCACCGCGACAAAGGCGGCCCAGCGGCGGCATCGGAGGA[CG]CACGCTGCCCCCTGGTGGCCAGGCCGCTCCCCGCAAACGCGAGCTCCTTTGTTTTGCGGT
cg20474306	0.949571	0.859372	0.838337	0.958208	0.939747	0.86874	0.912206	0.913025	0.957754	0.944451	0.927051	0.970331	0.968092	0.940919	0.94463	0.935166	0.965147	0.909669	0.915559	0.87368	0.950743	0.926987	0.89746	0.940898	0.905475	0.941346	0.906556	0.942601	0.951278	chr5	93077336	-	cg20474306	51728452		CAACRACTCTAATAAAAACTAATAACCCTCRAAACTTCAAAACAACCACC		II			NA	NA	NA	NA	NA	NA		OpenSea	AATGGCACCCGCAGCGGCTCTGGTAGGAACTGATGGCCCTCGAGGCTTCAGAACAGCCAC[CG]GCCCCCTCAAGCCCCGCCCCCCAGTGGGCGGAGAAGGCGTTACAAGCCAAGGGTGCCTGT
cg20538860	0.986365	0.979724	0.983128	0.975108	0.970366	0.973628	0.9798	0.980821	0.987833	0.987379	0.98962	0.986846	0.985634	0.97501	0.978714	0.98489	0.975847	0.99211	0.977689	0.971079	0.98289	0.990206	0.983752	0.977085	0.987442	0.985216	0.979265	0.983091	0.978741	chr3	81806785	+	cg20538860	64764331		CRCAATATCTAAAATCTTCCTCTACCAACTACTCAAACCTAAAAAATAAC		II			NA	NA	NA	NA	NA	NA	chr3:81810315-81810953	N_Shelf	GGGGCTACAATTGACTAGACTCAAAGGTCTAGGAGGAGACGGGAGTAATTAGAAATCACT[CG]TTACCTTTTAGGTTTGAGCAGCTGGTAGAGGAAGATTCCAGACACTGCGATTGGGTTGAC
cg20546928	0.0200995	0.0216847	0.0125624	0.011776	0.0224761	0.0242451	0.022182	0.0201406	0.0263267	0.0155492	0.0195551	0.0157636	0.00931114	0.0214569	0.0235078	0.0371364	0.0138243	0.0196229	0.0275794	0.0256288	0.0259452	0.020944	0.0168164	0.0160332	0.014778	0.0148614	0.0545316	0.0239229	0.0226509	chr8	27167985	-	cg20546928	60763410		TCTAAATTAAATATACCAAACTACAAAACTCRTAAACTACACCCACATCC		II			rs17446091	0.145924	NA	NA	NA	NA	chr8:27168205-27169082	N_Shore	CCTCCTCCACTTCTAAATTGAGTGTGCCAAGCTACAGGGCTCGTGGGCTGCACCCACATC[CG]TGCCGCTTAAAGGGACCTGGGCCACACCCGGCTGGCACAAGGGGTGCATGGCCTGGGCCC
cg20587970	0.944618	0.900413	0.919807	0.947273	0.940354	0.914891	0.876229	0.919896	0.642202	0.507705	0.522216	0.488401	0.921619	0.912731	0.918094	0.872427	0.895617	0.880591	0.952368	0.871303	0.819463	0.87748	0.792032	0.884873	0.589667	0.602981	0.636311	0.931593	0.878365	chr11	113659929	-	cg20587970	70731417		RCAAAACTAACAAACACRTAATAAAACCCCTAAAACRTACATAAAATCRC		II			NA	NA	NA	NA	NA	NA	chr11:113660755-113661046	N_Shore	CCGGGGCAGGCGCAGAGCTGGCAAGCACGTGGTGGGGCCCCTGAGGCGTGCATAGGGTCG[CG]CGCCTGGGAGCTTGTCGCTGGCGCGGTCCGGGAGGGAGGTTCGGCGGCGGGAGGCAGCAT
cg20600205	0.9674	0.952681	0.971235	0.983972	0.925711	0.932907	0.95384	0.962347	0.953747	0.979052	0.961661	0.985513	0.974208	0.957307	0.930199	0.959847	0.981769	0.973952	0.960984	0.951524	0.948757	0.966578	0.941906	0.97667	0.965595	0.969191	0.96396	0.960274	0.970253	chr14	24728481	-	cg20600205	23794402		TCCATTATCATCCAAAAAATTCACCTACCCAAAACAAAATAAAATAAAAC		II			NA	NA	NA	NA	NA	NA		OpenSea	CCAATCAGGACTCCATTGTCATCCAGGGAGTTCACCTGCCCAGGACAGGATGAGATAGGG[CG]GAGGTGGAGGAGGGGCTCAGGACCTGCCATGTGGTCCATGGGGACCAGCCGGGCCCCGAT
cg20613402	0.975796	0.968267	0.972507	0.970562	0.958183	0.956196	0.970648	0.966102	0.973712	0.970314	0.969152	0.972934	0.976488	0.968453	0.979551	0.959045	0.954472	0.963245	0.970879	0.954244	0.965097	0.978326	0.96634	0.965224	0.973753	0.97186	0.967952	0.970498	0.964358	chr4	140354655	-	cg20613402	43688369		TCCACTAATTACRAACCCAACACAACATTAAAACTTTCTAAACCAAATAC		II			rs28824296	0.451325	NA	NA	NA	NA	chr4:140357362-140357610	N_Shelf	TGTCCCCCAAGTCCACTAGTTACGAGCCCAGCACAGCATTAGAACTTTCTAGGCCAGGTG[CG]GTGGCTCAGGCCTGTAATCCGAGCACTTTGGGAGGCCGAGGCAGGTGGATCATGAGGTCA
cg20675796	0.962215	0.963319	0.967791	0.979156	0.974971	0.95359	0.969827	0.95033	0.961521	0.971281	0.975052	0.980484	0.965179	0.974964	0.970246	0.968232	0.959116	0.981801	0.966012	0.944672	0.966659	0.971114	0.966498	0.950015	0.966759	0.97115	0.963724	0.964142	0.96672	chr1	15375511	+	cg20675796	26745300		AATCTCCAACTCCRAAACCRTAAAAATACAAACCTCACTAAAATAACTAC		II			rs72639852	0.010851	NA	NA	NA	NA	chr1:15375063-15375413	S_Shore	CACCACTGCTGTCTAATTCCAGAACAGTTGCATCTCCCCAAGAAGCACCCCGTCTTCATG[CG]CAGTCACTCCAGTGAGGTCTGTATTCTTACGGTTTCGGAGCTGGAGATCAGGCGATCCTG
cg20699899	0.0519712	0.0636017	0.0548761	0.0637132	0.0729281	0.0767129	0.0726446	0.0845941	0.0715274	0.054427	0.0563926	0.0523084	0.0382659	0.0771284	0.056219	0.0724435	0.109671	0.0651715	0.0735759	0.0713295	0.0709812	0.0487606	0.0748527	0.0380232	0.0811322	0.0417614	0.0819229	0.0609725	0.0601768	chr15	101143162	-	cg20699899	57714504	30752307	CCAAACTAAAACCATAAAACACCAAAAAAAATCAAAAACACCAAAATCCA	CCGAACTAAAACCGTAAAACACCGAAAAAAATCAAAAACACCAAAATCCG	I	A	Red	NA	NA	NA	NA	NA	NA	chr15:101141975-101143137	S_Shore	TTCGGATGTTCGCCGGGCTGGGGCCGTGAGGCACCGAGGAGGATCAGGAACACCAGGGTC[CG]GCCCTGCCTGGGGTATTTCTTCAATGGAGAAGTTGGTGAGTGTAGAGGAGGCTGAAAGGA
cg20702204	0.95503	0.960052	0.953496	0.966484	0.970639	0.977482	0.955555	0.979377	0.963244	0.936994	0.962788	0.937377	0.942217	0.958069	0.957018	0.966578	0.975974	0.964235	0.950535	0.959814	0.95976	0.949346	0.952593	0.959802	0.93534	0.974351	0.967736	0.94986	0.950685	chr12	133430077	-	cg20702204	69753365		CTAACRAACRTAAAAAATACATCCCCCAAAACCTATAAAACTCCTAACTC		II			NA	NA	NA	NA	NA	NA	chr12:133429925-133430579	Island	CTGTCGTCAGGCTGACGGACGTGGAGGGTGCATCCCCCAGGGCCTGTGGGGCTCCTGGCT[CG]CCCTCGGGTGCTGGGCAGTGGGGAGGCTGCGCCGCCTGCCTTCTGTACTCAGGACACTGC
cg20741078	0.0287843	0.0308573	0.0305561	0.0296361	0.0289031	0.0529955	0.027848	0.0372417	0.0340892	0.0265417	0.0339946	0.0273777	0.0327328	0.0335226	0.0328322	0.0384502	0.0391279	0.0271641	0.0343973	0.0458725	0.0303458	0.0309395	0.0295169	0.0278248	0.035276	0.0339695	0.0269598	0.0316223	0.031098	chr6	28891917	+	cg20741078	27810405		RTATAACACCATCTACTCTTACRACCAATACCCTAAAATAAAACTTCAAC		II			NA	NA	NA	NA	NA	NA	chr6:28890951-28892013	Island	CTGAGCTGTTTCCTCTTGGAAAGGCCGAGGAGGCTCCGCCACTCTCCTTTGGACTGGTCG[CG]CTGAAGCTCTATCCTAGGGCACTGGTCGCAAGAGCAGATGGTGCCACACGCTCCGGGCCT
cg20749341	0.0142879	0.0183106	0.0206269	0.0224636	0.0207219	0.0166333	0.0139976	0.0190581	0.0409147	0.032582	0.023641	0.0312792	0.0248631	0.0197163	0.0209031	0.0165387	0.0309381	0.0276782	0.017701	0.0257901	0.0220171	0.0203167	0.0266552	0.036327	0.0468843	0.0230315	0.0266895	0.0184166	0.0176124	chrX	118108666	-	cg20749341	57682503	35693322	AAACACAACAAAATCAAAAACTCAATAACATAACAACAATAACTACCCCA	AAACGCGACAAAATCAAAAACTCGATAACATAACGACGATAACTACCCCG	I	A	Red	NA	NA	NA	NA	NA	NA	chrX:118108502-118110559	Island	TGGAGCTCCCGGAGGCGCGGCAGGGTCAGGAGCTCGGTGGCATGGCGGCGGTGGCTGCCC[CG]ATTTCCTCCAGCTGCCACTCCTTGCTTCGTGTCCCCGGTCCCTAGACGCCTCGTCTCCTC
cg20754145	0.0120041	0.0294699	0.0155396	0.0115649	0.0156886	0.00671322	0.0163516	0.00779745	0.0127472	0.0368909	0.0168235	0.0197765	0.0194784	0.0274787	0.0145569	0.0109952	0.0151109	0.0202725	0.0131099	0.0095562	0.00828964	0.0323566	0.0125377	0.0227819	0.0507224	0.0140872	0.0141745	0.0103352	0.0121957	chr13	32605902	+	cg20754145	65623320		RAATCCTACTAACTAACCATATCTACRACATACAAAAAAACTAAAAAAAC		II			NA	NA	NA	NA	NA	NA	chr13:32605320-32605903	Island	CGCTGACATCACAACCTGTGACAGGCGCATCACGCCCGGTACCTGCTCCCGGCCGCTGCC[CG]TCCTCCCAGCCTCTTTGTATGCCGCAGACATGGCCAGCCAGCAGGATTCGGGCTTCTTTG
cg20781140	0.0404694	0.0466651	0.0412631	0.0338	0.0383673	0.0376994	0.0348375	0.0417572	0.0279358	0.0279207	0.0295589	0.0258993	0.0358841	0.0357726	0.0526014	0.0413346	0.0427539	0.0341333	0.032986	0.0515646	0.0353244	0.0301039	0.0380809	0.0232364	0.0356338	0.0369154	0.0605732	0.0241319	0.0340453	chr2	175352216	-	cg20781140	17656334		AATTTTTTTTCCTCTTCCCAAATACAAACRCAAAACAAACTTATCTTTCC		II			NA	NA	NA	NA	NA	NA	chr2:175351364-175352154	S_Shore	GGGGGATGTCCAGTTTTTTTTCCTCTTCCCAAGTACAGACGCAGAGCAGACTTGTCTTTC[CG]CTTAACCTCAACCTCGTGTGATCTGCCAGTTTCGCTCCCGGTTAGCCCAGGACTTTTTAT
cg20811988	0.20987	0.155734	0.113976	0.0890903	0.229278	0.178143	0.333897	0.158076	0.0856748	0.0807683	0.0693841	0.0631527	0.101817	0.0826333	0.164307	0.11752	0.338547	0.261418	0.303951	0.22808	0.0712725	0.10783	0.0837765	0.0713595	0.108212	0.10408	0.104136	0.153423	0.0823043	chr20	29611924	-	cg20811988	31628448	12625453	CTCAAACATTCACCATTTAAATAAAAACAAAAACAAATTCTAAACAAACA	CTCGAACATTCACCGTTTAAATAAAAACGAAAACGAATTCTAAACAAACG	I	T	Red	NA	NA	NA	NA	NA	NA	chr20:29611520-29612357	Island	GGAAGTGGAAATCTCGGGCATTCACCGTTTGGGTGAAGACGGAGGCGGGTTCTGGACAGA[CG]TAGGCTGTCAGGGAGTGTTTACTTCGCCTCCACTTCTGTTCCTCCCTGCCCTGGTGCTGC
cg20819084	0.040064	0.0549025	0.0508558	0.0302325	0.0348608	0.0529034	0.0400565	0.0373667	0.0445691	0.0266852	0.0460559	0.0415434	0.032464	0.0385403	0.0560976	0.0349321	0.0381792	0.0550239	0.0495046	0.0729069	0.043813	0.0455399	0.0473138	0.0269003	0.0316578	0.0309439	0.0649435	0.044679	0.0490594	chr8	38758714	+	cg20819084	38708460		ACRTTTCRCATTAAAACAAAACCCAACCCCRAATATAAATACAATACTCC		II			NA	NA	NA	NA	NA	NA	chr8:38758457-38759380	Island	GCCGCACCCCCTCCCAGCCCGCGGCGCCCCGGCACCCCTCTCCCTCCCCGGCGGGCTCCG[CG]GAGCATTGTACTCACATCCGGGGCTGGGTTTTGCTTTAATGCGAAACGTAATTAACCCGG
cg20954708	0.0479181	0.0574446	0.0514781	0.0530852	0.0503176	0.0565027	0.0456402	0.0556913	0.0577086	0.0481763	0.0416828	0.0319855	0.052778	0.044133	0.0604659	0.0510331	0.0589645	0.0646192	0.0444563	0.0558533	0.083526	0.0372171	0.0465632	0.0433894	0.0401007	0.0454153	0.0460388	0.0599241	0.0642681	chr6	147525710	-	cg20954708	24751430		CCRAAACCATAAAAAAATTCAACATCAAAAAAATACTAAACRACCTAACC		II			NA	NA	NA	NA	NA	NA	chr6:147525374-147525848	Island	GGGGAGCCCCTCCGAGACCATGAGGAAATTCAACATCAGGAAGGTGCTGGACGGCCTGAC[CG]CCGGCTCGTCCTCGGCGTCGCAGCAGCAACAGCAGCAGCATCCGCCTGGGAACCGGGAGC
cg20969148	0.95145	0.925138	0.925219	0.962756	0.944892	0.949987	0.950259	0.943295	0.930847	0.96999	0.954717	0.970865	0.957545	0.939742	0.950011	0.968237	0.924534	0.954732	0.953117	0.923505	0.95195	0.927559	0.967536	0.967755	0.94196	0.959503	0.94009	0.954126	0.955211	chr2	175413592	+	cg20969148	34759335		AAAACCRAAACTACRCACTATACTTATAAACCAAAACCAATACCAATTCC		II			NA	NA	NA	NA	NA	NA		OpenSea	CCCTCACTGCCCGGGGCCGCAGCCGCTCCGAGTGCCGGGCCCGCCAAGCCCACACCCACC[CG]GAACTGGCACTGGCCCTGGCCCACAAGCACAGTGCGCAGCCCCGGTTCCTGCCCCTGCCT
cg21006539	0.893737	0.849612	0.855679	0.868886	0.900567	0.907487	0.93406	0.880833	0.845367	0.859765	0.767304	0.506375	0.740464	0.86216	0.69205	0.714385	0.878667	0.926986	0.900202	0.881894	0.878519	0.91664	0.866756	0.811654	0.806917	0.808373	0.862973	0.924877	0.840895	chr8	6793506	-	cg21006539	70644406		CTACAAACTCAACTACAAAAACATATAAAACTAACACCACCRATAATAAC		II			NA	NA	NA	NA	NA	NA		OpenSea	TTTTCTCTATTCTGCAAGCTCAGCTGCAGAAGCATGTGAAGCTAACACCACCGATGATGG[CG]TTCCCAGCATGACATTCTCTTGGACAGCAGAACGTTAATCGACACGCGTGCAGCAGTATG
cg21173524	0.439809	0.460691	0.538384	0.514872	0.506811	0.470011	0.430749	0.492132	0.376	0.384723	0.355568	0.378957	0.454187	0.435083	0.40572	0.391118	0.471405	0.457943	0.511103	0.480168	0.471087	0.395804	0.416006	0.360399	0.449923	0.380566	0.400065	0.496197	0.519003	chr1	149144820	+	cg21173524	38701317		TATAAATCCCRAAATTAATTCRAACACAAAAAATACTCCAAAAATAACAC		II			NA	NA	NA	NA	NA	NA	chr1:149146208-149146697	N_Shore	ACCCAGGCTGTACTGCATTTATGGACCTTGGTCGTGGCAGCTACAAGTTAACCTGAGGGG[CG]TGCCACCTCTGGAGCATTCTCTGTGCTCGAACTAATCCCGGGATTTACAGTTCCTGTGCT
cg21211730	0.946717	0.933411	0.976392	0.976699	0.934923	0.935945	0.93452	0.937163	0.951918	0.952513	0.948868	0.978902	0.987172	0.926855	0.906232	0.947919	0.927584	0.918272	0.870312	0.931406	0.947922	0.946484	0.952238	0.980014	0.921097	0.962872	0.979917	0.894187	0.954303	chr19	45279770	+	cg21211730	52691484		AAAACCTATAACATCAACCTAATTACTCAATTACTCRCTAAACAACCATC		II			NA	NA	NA	NA	NA	NA	chr19:45281133-45281355	N_Shore	CTTGGCCTAGGATGGGGCGCGGCCAGAATGCCTTGCTTAGGGGCGAGGCCCACAGCGCCC[CG]ATGGCTGCCCAGCGAGCAACTGAGCAACCAGGCTGATGTTACAGGTTCTACAGGTTGGGT
cg21219851	0.980452	0.964515	0.979687	0.978406	0.937689	0.970909	0.987864	0.975992	0.979183	0.976514	0.984593	0.986799	0.974341	0.971068	0.976666	0.984827	0.984333	0.98675	0.970704	0.945493	0.98074	0.981881	0.97786	0.980783	0.975868	0.987352	0.983916	0.963746	0.970658	chr17	78898189	-	cg21219851	20758372		AACTACTCTAAATACTAACAACATAATCATCTCAACAATAAATAAAATCC		II			NA	NA	NA	NA	NA	NA	chr17:78896436-78896803	S_Shore	CCAGCACACCCAGCTGCTCTGGGTGCTGACAGCATGATCATCTCAGCAATGAGTGGGGTC[CG]GGGCTCGCTTGGTAATCCAGTGATTTTAAAAGAAGTTAGCGGCCGCCTTGCAGGATGCCC
cg21293920	0.92709	0.937137	0.976374	0.939616	0.93536	0.830175	0.938917	0.899709	0.929598	0.967929	0.954808	0.969151	0.924119	0.925046	0.958914	0.964571	0.862447	0.954144	0.935114	0.903317	0.934054	0.968936	0.942704	0.95428	0.945094	0.925004	0.950653	0.953962	0.934832	chr17	805576	-	cg21293920	55612320		TCCRATAACAAAAAAAACTTTTTAACTTCCCRTAAAATCCACRAAAATCC		II			NA	NA	NA	NA	NA	NA		OpenSea	TCAGAAACCGTTCCGGTAACAGAAAAAGCTTTTTAACTTCCCGTGAGATCCACGAGGATC[CG]TGAGGTTGATACTTCAAGTCGAAGGCACGAGAATGTCCTTCTGAACCTGAAAATCACGGT
cg21293934	0.280411	0.216876	0.276841	0.237986	0.324133	0.419999	0.377929	0.355753	0.347877	0.233784	0.142255	0.130293	0.335679	0.309834	0.361587	0.365685	0.402469	0.300999	0.288912	0.224777	0.305074	0.193646	0.206796	0.194385	0.209355	0.220207	0.237203	0.198847	0.198168	chr18	14748230	-	cg21293934	55641497	66662340	ACATTAAAACAACTAACAACTCTACTCAAAATTTCTCCCAACAAAAACCA	ACGTTAAAACAACTAACGACTCTACTCAAAATTTCTCCCGACAAAAACCG	I	A	Red	rs73427532	0.011894	NA	NA	NA	NA	chr18:14747516-14748231	Island	TGTAACGCTCTAACGTTAGAGCAGCTAACGGCTCTGCTCAGAATTTCTCCCGACAGAGGC[CG]GAGTGTTCAAGAGCTTGGCGATACAGAAATTTCTGCTGGTGTTGGGGCGGGTGCGGGAAC
cg21370869	0.0322261	0.0430014	0.0367608	0.0335621	0.037897	0.045394	0.0426137	0.0447227	0.0268271	0.0417915	0.0420918	0.0288569	0.0366728	0.0309238	0.0409848	0.0545618	0.0426822	0.0417156	0.0479617	0.0455297	0.0455435	0.0331936	0.0319134	0.0347672	0.0404701	0.0261544	0.0361402	0.0371041	0.0426918	chr6	88032160	+	cg21370869	59758413		RAAACTACRAAAACCCATCCAATACTAACCTTTCCRATTCTAAAAACCTC		II			NA	NA	NA	NA	NA	NA	chr6:88032157-88032429	Island	AAGGGAAGAAAGCAAAAACGTCCCTTGCACACTTCAGCCCGCAGACCCCAAGGAGGGGCG[CG]AGGTCCTCAGAACCGGAAAGGCTAGCACTGGATGGGTCCCCGCAGCCCCGCGCCGCTGCG
cg21501001	0.0449947	0.027394	0.0217664	0.0297958	0.0220829	0.0238561	0.0204598	0.0215222	0.0303166	0.0368821	0.0305472	0.0328631	0.0876971	0.029264	0.0247466	0.0289064	0.0311668	0.0255087	0.0399395	0.0177604	0.0280018	0.0288945	0.0260227	0.0275632	0.029137	0.0286982	0.0175127	0.0359805	0.0269847	chr1	63988996	+	cg21501001	54759435		CTCTATTACACCAACAAAAAATAAATACTATCCTAAACCTAAAACTCCCC		II			NA	NA	NA	NA	NA	NA		OpenSea	CCGGGCGGAAACATCCTCCCCGCGACGAAGGATCCGGGTGTGCGCGAGCAAAGGAGCGAG[CG]GGGAGTTCTAGGCCCAGGACAGCACCTATTTCCTGCTGGTGTAACAGAGCACCTTCTCTC
cg21515384	0.0674367	0.0618496	0.0375318	0.0367	0.112606	0.0957416	0.0406302	0.0633277	0.0461208	0.0420897	0.0383636	0.0449159	0.0582255	0.0433312	0.0370707	0.0385375	0.0505556	0.0953733	0.0743259	0.103507	0.0579199	0.0527671	0.0485593	0.0389883	0.0699275	0.0425487	0.0626485	0.0429466	0.046424	chr5	41870856	-	cg21515384	68756323		RCCTCCCCCTAAATTATAAATAAATCTTAACCTAAAATTCAAAACCCTCC		II			rs138037654	0.0128	NA	NA	NA	NA	chr5:41869663-41870876	Island	CGCTGGTGGCCGCCTCCCCCTAGGTTGTGGATGAGTCTTGGCCTAGGGTTCAGGGCCCTC[CG]GCCGCGGGAGGATCTCCCGCCAAGCTTGTTGCTTTTCCAAGTTAGTGCCTGGCGTGTGTG
cg21566635	0.984701	0.972539	0.97131	0.98629	0.974359	0.980264	0.977166	0.971158	0.985248	0.983028	0.985941	0.984629	0.988973	0.967793	0.985547	0.977279	0.987411	0.978171	0.974616	0.976814	0.98538	0.983053	0.979061	0.979799	0.988511	0.97832	0.980968	0.977471	0.980593	chr14	69522200	+	cg21566635	65671339		ACCCATAAAAAATACATCAACCTTATACTAAACAATAAAAATAACCTATC		II			NA	NA	NA	NA	NA	NA		OpenSea	TGAGTCAAAGAAGGCCATCATCCGGGGGTCTTCCTGGACCGACTGGTTGGCGTAGTCATG[CG]ACAGGCCACTCCCACTGTTCAGCACAAGGCTGATGTACTCTTCATGGGTATAGAGGCAGC
cg21588215	0.0299785	0.020148	0.0225161	0.0195002	0.0258055	0.0143805	0.0194321	0.0206717	0.0320325	0.0337747	0.0330375	0.0392261	0.0299446	0.0265994	0.0287607	0.0258377	0.0301392	0.0249456	0.0219024	0.0188129	0.0202019	0.0214347	0.0271572	0.0174331	0.0220737	0.0183651	0.0242039	0.0314362	0.0201528	chr6	32632937	+	cg21588215	33782307	13687394	ATCCCAAATCTAAAACACCAAACACAAACAAACAAAAACTAAAAATCACA	ATCCCAAATCTAAAACGCCAAACACGAACGAACGAAAACTAAAAATCGCG	I	C	Grn	rs28746803	0.200521	NA	NA	NA	NA	chr6:32632158-32633027	Island	CCAGCCCGGCCGCCCCCGCAGCCGCCGCCCTGACCCGGCCTGGAGCTGTGGAACCGCCCG[CG]CGACCTCCAGTTCCCGCCCGCCCGTGCCTGGCGCTCCAGACCTGGGATCCTCCCGGCGGC
cg21657876	0.00949319	0.0155981	0.00815486	0.0106522	0.0104225	0.0212492	0.0109212	0.0258474	0.0107577	0.0157479	0.00957385	0.0100683	0.0099829	0.0158695	0.00990323	0.0156742	0.0121219	0.0144872	0.0109951	0.0144024	0.0154909	0.0119801	0.0119189	0.00892725	0.00839985	0.0131552	0.012036	0.0169046	0.0110401	chr11	72354022	-	cg21657876	46719469		CTATAAAACRAACAAACCCTAAAACAATCRCCCATCTACRAAAAAAACAC		II			rs56165063	0.081234	NA	NA	NA	NA	chr11:72353222-72354358	Island	GTTGGAGGTCGCTGTGAGACGGACAGGCCCTGGAGCAGTCGCCCATCTGCGAGGGAGACA[CG]TGCGCACAGACACCGAGCGCACACACGGCGGCCGCCACTGACTGGGGCCCCCAGGCCTGG
cg21707816	0.684829	0.697112	0.6382	0.672727	0.763497	0.756916	0.684125	0.680026	0.668659	0.662277	0.728521	0.594486	0.642035	0.802711	0.692355	0.712132	0.645392	0.711136	0.71227	0.732917	0.749191	0.74377	0.646702	0.668205	0.698117	0.717866	0.709407	0.703106	0.627406	chr3	38537451	+	cg21707816	63700453		CCAAACTACAATACAATAAAATAATCATAACTTACTACRATCTCRAACTC		II			NA	NA	NA	NA	NA	NA	chr3:38537682-38538071	N_Shore	GGCACGTGCCTGTAGTCCCAGCTACTCAGGAGGCTGAGGCAGGAGGATCGCTTGAGCCCA[CG]AGTTCGAGATCGCAGTAAGCTATGATCATTCCACTGTACTGCAGCCTGGGTAACAGAGAC
cg21783223	0.241266	0.178971	0.0862736	0.0837364	0.212653	0.143359	0.128239	0.195985	0.163181	0.132863	0.0437338	0.113337	0.092023	0.204358	0.105445	0.187763	0.15997	0.103517	0.0775038	0.183263	0.158652	0.131767	0.0912006	0.122838	0.0887088	0.0759533	0.174048	0.187542	0.140743	chr7	63505638	-	cg21783223	14740447		AATACAAATATCCCTCAAACAAAACCAAACCCCCAACACAAAAAAAAATC		II			NA	NA	NA	NA	NA	NA	chr7:63505977-63506298	N_Shore	ATACAACGTTAAATACAAATGTCCCTCAGGCAGGGCCAGGCCCCCAACACAAGGAGAAAT[CG]CTGCCTGAACATGCTGCAGGCAAAAACCTGTCACTCTTTCCTCATTCAGCCCAGTGTCTC
cg21789280	0.0325251	0.0295932	0.02841	0.0349468	0.0614465	0.0307726	0.0447101	0.0528716	0.0359447	0.0235774	0.0252822	0.0307443	0.0319342	0.0256231	0.0363358	0.0324954	0.0453322	0.0352953	0.0394969	0.0583374	0.0419719	0.040205	0.0323851	0.0368944	0.0365314	0.0353869	0.0411236	0.0377711	0.041489	chr1	22351425	+	cg21789280	56673422		AACTAAATCTCAACAAAACTTTTCCAATTACTACCAAACTACRCACTATC		II			NA	NA	NA	NA	NA	NA	chr1:22351917-22352194	N_Shore	GCTGGGATTACAGGCGTGAGCCACCGCGCACGGCTAAAGCTTCAGTTCTTAACCATCAGG[CG]ACAGTGCGTAGTCTGGTAGCAACTGGAAAAGTCCTGCTGAGATTTAGCCTCCCATACACA
cg21819024	0.047819	0.0478495	0.052874	0.037819	0.0778503	0.0426193	0.0401789	0.0596204	0.0357328	0.0492142	0.0432964	0.0398687	0.0345126	0.0455502	0.0608218	0.0549002	0.0474597	0.0492296	0.059634	0.0739787	0.0451279	0.049853	0.0392598	0.0361076	0.0587487	0.033156	0.0542746	0.0566782	0.0375541	chr1	52344978	+	cg21819024	27806479		AATCTTTTTAACACTTTCTTAAAACTTAAAAATAAAACCCCACCACTATC		II			NA	NA	NA	NA	NA	NA	chr1:52344178-52344939	S_Shore	TGGACGCTGCTCCCGAGCGCCGCAAATACTAATTGGCTCTTCTCTACCCTACAGTCGGCC[CG]ACAGTGGTGGGGTTTCATCCTCAAGCCCTAAGAAAGTGCTAAAAAGACCAGTCTGGATGT
cg21839972	0.972143	0.987884	0.986877	0.969073	0.967402	0.973995	0.981953	0.968632	0.687825	0.735749	0.761067	0.736759	0.940884	0.986885	0.970771	0.943513	0.938466	0.981045	0.980597	0.981988	0.926563	0.974849	0.977647	0.963672	0.950652	0.972604	0.972691	0.976196	0.979344	chr12	7904168	+	cg21839972	49663372		TTACAACCRATTACRAATTACTTTCTATACTATACAAACTTTATTCTTTC		II			rs12423446	0.265483	NA	NA	NA	NA		OpenSea	GAGTGAAGCTACAGACTTCCGCGGTATCACAGCTCATAAAAGAACCGTGGACCCAAACAG[CG]AAAGAACAAAGCTTGCACAGCACAGAAAGCAACTCGCAACCGGTTGCAACTGCTAGCTCG
cg21857375	0.960184	0.950526	0.972642	0.969741	0.960687	0.97195	0.958916	0.948656	0.963851	0.970319	0.967149	0.972332	0.972849	0.967678	0.971049	0.960023	0.966376	0.969226	0.970123	0.929281	0.952257	0.977545	0.962406	0.956507	0.95634	0.971588	0.954855	0.965975	0.964214	chr2	182781107	-	cg21857375	53800424		TTACCRAATATACTCTATAAATCCTCCTTCAACCATAAAAATACAATTAC		II			NA	NA	NA	NA	NA	NA		OpenSea	GCCACCTACCCTTACCGAGTGTGCTCTGTGAATCCTCCTTCAGCCATAGAAATGCAGTTG[CG]AAGAGTATTACATGATATTAGAAACTCACTGCAGAATCTTTCACAGGTATGAGAAAAAGT
cg21879320	0.169971	0.156267	0.165592	0.137492	0.181269	0.171469	0.210844	0.181952	0.207312	0.149934	0.175771	0.141855	0.178224	0.200246	0.206491	0.225096	0.167743	0.159734	0.215141	0.237916	0.22019	0.200686	0.202119	0.180609	0.135384	0.153729	0.145543	0.180192	0.185533	chr1	185125698	-	cg21879320	60632394	14659301	CAAAACCAAAACCTAAACCAAAACAAAAACTAAAACTAAAACCAAAACCA	CAAAACCGAAACCTAAACCAAAACAAAAACTAAAACTAAAACCGAAACCG	I	A	Red	NA	NA	NA	NA	NA	NA	chr1:185125850-185126705	N_Shore	TAGGGACGGGGACAGGGCCGGAGCCTGGGCCAGGGCAGGGGCTGGGGCTGGAGCCGAGGC[CG]GAGTCGGAGCCGAGTCCAGAGCCGAATCCGGGGCCGGAGCTGGGACCCCAGCCGAGTCCC
cg21964999	0.0383484	0.0330284	0.0326076	0.0267807	0.048185	0.0397733	0.0351404	0.0487731	0.0409073	0.0332387	0.0323265	0.0303661	0.0343325	0.0377941	0.0322686	0.0368682	0.0372186	0.0455002	0.0415441	0.0518362	0.0441895	0.0498499	0.0319702	0.0376947	0.0395173	0.0224632	0.0408168	0.0335351	0.0548198	chr12	131357069	-	cg21964999	12619336	60781453	CAAAAAACCTTTATAAAACAAACACATAAAACACTAAAAACACAAAAACA	CGAAAAACCTTTATAAAACGAACACGTAAAACGCTAAAAACGCGAAAACG	I	A	Red	NA	NA	NA	NA	NA	NA	chr12:131356094-131357228	Island	TGGCGCCGCGGGCGGGAGGCCTTTGTGGGGCGGGCACGTGGGGCGCTGGGGGCGCGGGAG[CG]GGGCCGCCATGGGCTGCGGGGCCGCGCGAGCGCTCGCCTCCGTCCTCTGCCTCCGCAGGA
cg21995682	0.0236939	0.0233933	0.0253812	0.0249913	0.0255798	0.0140243	0.0222869	0.0274211	0.0298408	0.0288373	0.0207339	0.042506	0.0334961	0.0198349	0.0207481	0.0297456	0.0296526	0.0220009	0.0147217	0.0208631	0.032231	0.0259383	0.030179	0.0383413	0.024908	0.0189592	0.0314216	0.028526	0.0204972	chr6	116989978	+	cg21995682	74725310		AAAAAAAACTACATCTCCCAAAATACACTACATAAAAACCRACRTAAAAC		II			NA	NA	NA	NA	NA	NA		OpenSea	AGTACCTCATTCAAAAGCACTTCCTTACTCCCACGGAAAAGAAGTAATCCCAGAATGCGC[CG]CTCCACGCCGGTCTCTATGCAGTGCATTCTGGGAGATGTAGTCTTTTTTTTTTTTTTTTT
cg21996139	0.737041	0.783678	0.715162	0.706324	0.698372	0.805799	0.75233	0.688884	0.655747	0.651293	0.564881	0.572933	0.643212	0.699944	0.671427	0.679542	0.680577	0.673695	0.762142	0.715528	0.806759	0.775923	0.753799	0.707894	0.648471	0.698179	0.613572	0.759238	0.790388	chrX	133504252	-	cg21996139	29616463		ATAATAAAACCCAATCTCTACCAAAAACAAAATACAAAACTTAACTAAAC		II			rs11096396	0.416586	NA	NA	NA	NA	chrX:133507134-133507666	N_Shelf	GCCTAGGCAACATGGTGAAACCCAGTCTCTACCAAAAACAAAGTACAAAACTTAGCTGGG[CG]TGATGTTGTGCCCCTTAGTCCCAGCTATTCAGGAGGCTGAGGTGGGAGGATCACCTGAGC
cg22027008	0.0537019	0.0517121	0.0458934	0.0447341	0.0612668	0.0598916	0.0638016	0.0621988	0.0636188	0.0498049	0.0562895	0.0550148	0.0466757	0.0471364	0.0603718	0.0599963	0.0469848	0.0669043	0.0558382	0.0784269	0.0561148	0.0590247	0.0530031	0.0494596	0.0523808	0.0520389	0.062725	0.0605831	0.0579648	chr4	89444993	+	cg22027008	17663396	47783459	ACACCCATAAAAAAAACAATCAAAACAAAAACACCCTCAAAACCAAAACA	ACGCCCGTAAAAAAAACAATCGAAACAAAAACACCCTCGAAACCAAAACG	I	C	Grn	rs78551699	0.030382	NA	NA	NA	NA	chr4:89444407-89445055	Island	CCGGGCAGGCCCCGCCCCCTGGTCCTCCAGGAAACGCTGCCGAGGAGTAGGCGGGGCGGG[CG]CTTTGGTTCCGAGGGTGCTTCTGCTCCGACTGCTTTTCCCACGGGCGTCATCTATAGTCC
cg22056094	0.728918	0.679575	0.703911	0.708982	0.507853	0.638519	0.603438	0.688326	0.482804	0.438224	0.425523	0.44566	0.368432	0.49667	0.423865	0.606269	0.677134	0.565541	0.556223	0.62859	0.615542	0.545537	0.464127	0.364855	0.466039	0.445813	0.347068	0.600071	0.448379	chr5	140719962	+	cg22056094	69642336	36801432	AAAAAAATAAATTACATAAACATTATCATTACTATCAAAATCATAAACCA	GAAAAAATAAATTACATAAACATTATCGTTACTATCGAAATCATAAACCG	I	T	Red	NA	NA	NA	NA	NA	NA	chr5:140720138-140720829	N_Shore	CATCCTACTCCACCTACATTCCCGAAAACAACCCCAGAGGAGCCTCTGTCTTCTCAGTGA[CG]GCCCATGACCCCGACAGCAACGACAATGCTCATGTAACTTACTCTTTCGCGGAGGACACT
cg22086828	0.947278	0.934186	0.917112	0.951247	0.94631	0.923227	0.949746	0.919196	0.941432	0.94072	0.946542	0.95856	0.932136	0.931351	0.939169	0.947844	0.915237	0.943601	0.951216	0.919106	0.922514	0.942875	0.947937	0.946521	0.943141	0.941983	0.949117	0.936842	0.947711	chr18	12431554	+	cg22086828	41797426	24802305	AACCACAAACCCAAAAAAACTACTTAATAATCTACAAAACCAAAAAAACA	AACCGCGAACCCAAAAAAACTACTTAATAATCTACAAAACCGAAAAAACG	I	A	Red	NA	NA	NA	NA	NA	NA	chr18:12431189-12431659	Island	CTCCACTTAGGCTCCTCCACAAACGCTGGCGGGTGTGCCGCCCTCCAGCCTCTCCGCCCC[CG]TCCCCTCGGTCCTGCAGATCACCAAGCAGCTCTCCTGGGCCCGCGGCTGCTCCGGGCCTC
cg22110655	0.981131	0.982005	0.971756	0.977265	0.958975	0.977974	0.980463	0.964888	0.972633	0.982971	0.976576	0.983397	0.981682	0.975411	0.973077	0.974296	0.979227	0.979351	0.96941	0.959075	0.975904	0.966279	0.978109	0.97923	0.966558	0.985599	0.972937	0.970751	0.977353	chr5	170886094	+	cg22110655	36639334		CTAATAAATACCCAAAAAACRCCCCTACTAAAACCTCCAACAAAAATTCC		II			rs3112455	0.158828	NA	NA	NA	NA	chr5:170883600-170883836	S_Shelf	TCCAAATCTTAGCTTCTCCAGGATGGCGACGGCTGCCACTTGGAGAGTGCCTACCATTGT[CG]GAACCCCTGCTGGAGGCTTCAGTAGGGGCGCTCCCTGGGTATCCATCAGACAACTCTGTG
cg22240348	0.165001	0.0717577	0.029746	0.301439	0.0336727	0.0363835	0.0200887	0.0263838	0.33434	0.240623	0.095771	0.32018	0.0222618	0.0353801	0.0356794	0.0318115	0.0389033	0.0653302	0.0295637	0.0392744	0.203516	0.105438	0.09498	0.423062	0.0359038	0.0670182	0.0470083	0.039848	0.096673	chr21	46975805	-	cg22240348	46614493	38692349	AAAACAAAATCCACATAATCCCTACAAACCCAATAAATAACATCACCACA	AAAACAAAATCCACGTAATCCCTACGAACCCAATAAATAACATCACCGCG	I	A	Red	NA	NA	NA	NA	NA	NA	chr21:46975415-46976341	Island	GTCGCGGACCCTGAGGCAGGATCCACGTGGTCCCTGCGGGCCCAGTGAGTGACATCACCG[CG]ACGCTGCGCATGGAGCAAGCTCTACACCCGGGAGATGGCCACGGTGCGCATGCAGCAAGG
cg22294845	0.0265951	0.0233096	0.0247175	0.0236965	0.0306286	0.0283141	0.0217326	0.0272463	0.0273918	0.0279231	0.0233955	0.021566	0.0222772	0.0241512	0.0241835	0.0241919	0.0265446	0.0227427	0.0330011	0.03173	0.027166	0.02671	0.0248306	0.0202564	0.0223301	0.0309414	0.027638	0.0234412	0.0249175	chr11	66313678	-	cg22294845	58672428	63778392	ATTAATCTAACCAACAAACCAACAATAAAAACACTCAAAATCCCACAACA	ATTAATCTAACCAACGAACCAACAATAAAAACGCTCGAAATCCCGCGACG	I	C	Grn	rs3814736	0.061757	NA	NA	NA	NA	chr11:66313169-66313822	Island	CCCACGCGGCGAGTTGATCTGGCCAACGGACCAGCAGTGGAGGCGCTCGGAATCCCGCGG[CG]CTGGAGCCCGGATAACGCCGCGGAGTGATTGACCCGCCCACCCTGGAGGCTCCTCCCATC
cg22311633	0.936603	0.938949	0.938785	0.878303	0.917565	0.949281	0.943777	0.955033	0.861563	0.821553	0.930346	0.88151	0.917196	0.909793	0.943101	0.940305	0.910237	0.947189	0.947528	0.946203	0.926528	0.959502	0.942433	0.85434	0.93467	0.949931	0.892281	0.917673	0.9571	chr6	157037280	+	cg22311633	64756403		TATAAAAAAACAACAACTACTTAAAATACTTCACATAAATTATTTAATAC		II			rs76778765	0.033854	NA	NA	NA	NA	chr6:157040983-157041385	N_Shelf	TACCTCGGCTTAGTCATCTATAGAATAGGAGTAATAGTGGTATATACTTGACAGAGATGT[CG]CATTAAATAATTCATGTGAAGTACTCCAAGCAGTTGCTGCTTTCTCATAAGCCTTCGATA
cg22334548	0.935075	0.944961	0.921087	0.952801	0.918852	0.928316	0.924513	0.925268	0.920576	0.952627	0.92876	0.950576	0.939897	0.926212	0.930711	0.932764	0.885254	0.934001	0.940786	0.881095	0.93298	0.936499	0.938415	0.936077	0.940779	0.934416	0.905689	0.931156	0.944236	chr19	49971665	-	cg22334548	48667457		CRTAACCCACCTATCCCTACAAATAACCRAACTAAAAAACCCTATACTAC		II			NA	NA	NA	NA	NA	NA	chr19:49967448-49967851	S_Shelf	CCTGCCCCACACGTGACCCACCTGTCCCTGCAGGTAGCCGGGCTGAGAGGCCCTGTGCTG[CG]CCTGCGGGAGCCGCTGGGTGTGCTGGCTGTGGTGTGTCCGGACGAGTGGCCCCTGCTTGC
cg22358708	0.0203811	0.0266144	0.0221976	0.0149077	0.0299654	0.0182879	0.0253746	0.0223904	0.0179077	0.0118445	0.018561	0.0129461	0.0124902	0.019134	0.0122977	0.0163232	0.0188767	0.0219342	0.0181158	0.0201765	0.0254652	0.0215515	0.015138	0.0258332	0.0160693	0.0191521	0.0139906	0.0244212	0.0156175	chr1	185126161	-	cg22358708	56682503	51752330	TACTAAAAACAACATCCAATTAAATAAAAAAATTCAATTTCTACAATACA	TACTAAAAACGACGTCCAATTAAATAAAAAAATTCGATTTCTACGATACG	I	T	Red	NA	NA	NA	NA	NA	NA	chr1:185125850-185126705	Island	TGCGCAGAAGCGTACTGGGGACGGCGTCCAATTGGGTAAGAGGGTTCGGTTTCTACGGTG[CG]TCTCCGGCCCACCGGCCAACCACCAAACCGAACAAAGACTACAGCACCCAGGATACACTG
cg22398523	0.0191664	0.0187083	0.0167137	0.0179084	0.0169245	0.0226541	0.0199481	0.018311	0.0183172	0.0190024	0.0174645	0.015349	0.0146155	0.0173181	0.0163464	0.0178474	0.0205092	0.0180949	0.0232239	0.026443	0.0177364	0.0205164	0.0199022	0.0234629	0.0138647	0.0205755	0.0200493	0.0224456	0.01844	chr1	249120669	+	cg22398523	72622461		TACAAAATCCAAAAACCTCRAAAAATAAAATTTACACATCRAAACCRTCC		II			rs11205415	0.391555	NA	NA	NA	NA	chr1:249120450-249120731	Island	CAAAAGTGACTTTCCTCACTCCCGTGAAGTCGGCGGAACCCTCCACTAACGGCGTCTGAG[CG]GACGGCTCCGATGTGTAAATCCCACTCCTCGAGGCCTCTGGACCTTGCACCTTGAACGAC
cg22464447	0.940761	0.92994	0.888073	0.889967	0.855431	0.913323	0.886948	0.853584	0.935486	0.941784	0.919654	0.920552	0.924555	0.939607	0.940132	0.921513	0.926426	0.911066	0.852571	0.841745	0.923479	0.924958	0.92986	0.913047	0.93069	0.916442	0.914294	0.901822	0.914217	chr15	91054211	-	cg22464447	29703304	22655503	CTCCCTCAACTTATAACAAAATATAAAAATAAAAACACTAACAAAAACCA	CTCCCTCAACTTATAACGAAATATAAAAATAAAAACGCTAACGAAAACCG	I	A	Red	rs11858449	0.343636	NA	NA	NA	NA		OpenSea	GGCCGGAGCCGGCTCCCTCAGCTTGTGGCGAGGTGTGGAGGTAGAGGCGCTGGCGGGAAC[CG]GGACTGCGCGCGGTGCTTGCCGGCCAGCGTGAGTTCCGGGTGGGCGTGGGCTCCGCGGAC
cg22507154	0.475383	0.286437	0.316119	0.401948	0.435441	0.248666	0.341898	0.309506	0.625404	0.513888	0.393841	0.466656	0.466967	0.313331	0.327964	0.346116	0.541535	0.233245	0.249908	0.254703	0.515674	0.421051	0.538351	0.47118	0.389403	0.328932	0.426808	0.357893	0.392381	chr1	91185233	-	cg22507154	69685448	15702451	AAAACAAAAAAATACACAATCCAAACAACTCTCACTCTTCTCAAAAAACA	AAAACAAAAAAATACACAATCCGAACAACTCTCGCTCTTCTCGAAAAACG	I	A	Red	NA	NA	NA	NA	NA	NA	chr1:91185156-91185577	Island	ATTGAAGGGACGGAGGCAAGGAGATGCACAATCCGGGCAGCTCTCGCTCTTCTCGGAAGG[CG]AAGGGAGTTTGGCGGAGAAGACGGGGTTGGTGAGCCGAGGCGGGGACTCCGGACGTGCTC
cg22579841	0.945698	0.946546	0.954378	0.941197	0.945799	0.918177	0.96205	0.914698	0.946186	0.96196	0.970823	0.96559	0.952676	0.95828	0.952079	0.960263	0.932279	0.949078	0.958343	0.946965	0.938762	0.959447	0.922265	0.969282	0.953151	0.948754	0.93637	0.945534	0.957291	chr13	20717499	-	cg22579841	28622340		AAAAAAAAATACTCATAAACACCRAACTACAACRACTAAATACCRAATCC		II			NA	NA	NA	NA	NA	NA	chr13:20716137-20717372	S_Shore	CCTAACCTGTAAGAGGAAAATGCTCATGAACACCGGGCTGCAACGGCTGAGTGCCGGGTC[CG]CACCCATGGGCGGCGGCAGCGGCCTGGATGGTACTGGGATGGGGCTGATGGGCAGCTTCT
cg22580087	0.0232944	0.0214131	0.0235037	0.0269974	0.0342136	0.0208035	0.0159496	0.0251437	0.018735	0.0160602	0.01792	0.0153774	0.0169853	0.0214956	0.0185951	0.0194005	0.0319581	0.0225829	0.0220875	0.0305671	0.0246015	0.016004	0.0166027	0.0223441	0.0217916	0.0177604	0.0156794	0.0297356	0.0281572	chr19	12273955	-	cg22580087	30764466		RCTTCRCTAATCCCAAAAACCCAAAATAACTCRCCTAAAATCTCTATAAC		II			rs199523556	0.0105	NA	NA	NA	NA	chr19:12273794-12274291	Island	TACTTGGTTTCGCTTCGCTAGTCCCAGAGGCCCAGAGTGGCTCGCCTGGAGTCTCTGTGG[CG]CGGTTTCCTGTACCTGCCTTGGGATCCGGAGGGAGGAAGCTGGGACACCCGGGAGTCAGG
cg22595657	0.980208	0.975059	0.980591	0.983352	0.959145	0.982839	0.980463	0.979241	0.738407	0.750224	0.767276	0.70655	0.940108	0.964939	0.972396	0.957386	0.968025	0.972765	0.954454	0.965995	0.973903	0.961438	0.939416	0.971627	0.972421	0.954324	0.974402	0.95607	0.96618	chr21	46239952	+	cg22595657	71694335		TTCCCTACCTTCTCATAAATCTTCTTATTAAAACCATCRCCAAATATAAC		II			NA	NA	rs141025475	0.0128	rs141025475	0.0128	chr21:46236726-46238958	S_Shore	CCGTGGCCTACCACGAGCACAGGGTAAAGAACCCAAATGGCCAGAGCCCCTCCGGAGGGT[CG]CCACACCTGGCGATGGTCCCAACAAGAAGACTCATGAGAAGGCAGGGAACTGGCAAATGA
cg22603947	0.0132494	0.00732517	0.00723141	0.0077288	0.00941029	0.0064779	0.00571544	0.0104599	0.00597069	0.00879614	0.012644	0.0196668	0.0191977	0.00574225	0.00822747	0.0113647	0.00832562	0.0113574	0.00851935	0.00630424	0.00794974	0.0081776	0.0113249	0.0121253	0.00972181	0.00850393	0.0128234	0.00644609	0.00839658	chr2	3606049	+	cg22603947	53736346		CRAAATCTCAACCCTAACTCCRCTTCTTCAAATACCRACAAAAAATTAAC		II			NA	NA	NA	NA	NA	NA	chr2:3605489-3606332	Island	CTAGGGAGGGGCGGTGTCGTAGGGCGGAGCCCGGAGCTCGGCCCCTGACGAGCCCGAACT[CG]TCAACTTCCTGTCGGTACTTGAAGAAGCGGAGCCAGGGCTGAGATCCCGAAGGCGGGCGA
cg22656550	0.621224	0.640149	0.591132	0.565466	0.704126	0.529157	0.639493	0.631277	0.351332	0.283714	0.284205	0.243314	0.399299	0.51426	0.518101	0.351615	0.601216	0.624173	0.576296	0.60392	0.578775	0.542072	0.536145	0.610495	0.460051	0.534781	0.595211	0.46044	0.339891	chr2	132202485	+	cg22656550	73613323	71737349	ACAAAACAAAAAACAAAACAAAACCTAAACAACAAAAATATACAACCACA	ACGAAACGAAAAACGAAACGAAACCTAAACGACGAAAATATACAACCGCG	I	C	Grn	rs78650132	0.353614	NA	NA	NA	NA	chr2:132202265-132203257	Island	CGCGCTCCTGCCATGATACCAGCCTGCAGCTTGCGGCCCACTTCCGGCCCCAGAATGCCG[CG]CGGCTGCACACTTCCGTCGCCCAGGCCCCGCCCCGTTCCCCGCCCCGCCGCGCCATGCCC
cg22697572	0.437027	0.367245	0.358477	0.347859	0.377455	0.39821	0.418938	0.394475	0.313754	0.190457	0.227863	0.11835	0.356667	0.375658	0.3898	0.370877	0.406218	0.341007	0.366508	0.374134	0.307239	0.310425	0.325579	0.349616	0.242839	0.300753	0.340504	0.305615	0.30277	chr2	91847996	-	cg22697572	64806341	25741357	AAAAATAAAATCTAAACCTAAAATCTCCCATACACCTCTCAACACCTACA	AAAAATAAAATCTAAACCTAAAATCTCCCGTACGCCTCTCGACGCCTACG	I	C	Grn	rs187393139	0.0472	NA	NA	NA	NA		OpenSea	CTTTCACAGCTGGGGAGTGGAGTCTGGGCCTGAGGTCTCCCGTGCGCCTCTCGGCGCCTG[CG]CCCGCGCTGTGCACCGCCCCGCGCCTGCGCCCGCGCTGTGCCTTTGCGAGGGCGGAGCTG
cg22703945	0.963472	0.975997	0.976155	0.986676	0.971909	0.959273	0.983351	0.9758	0.967912	0.974387	0.9708	0.991271	0.984382	0.977998	0.969342	0.980676	0.96923	0.970473	0.977607	0.965436	0.965145	0.983746	0.973223	0.981959	0.971292	0.974402	0.982807	0.981502	0.979163	chr19	38855604	-	cg22703945	43762486		TACTATAACCAAAACATTAATAAACATCACCTTATAAAAACTTCCATAAC		II			NA	NA	NA	NA	NA	NA	chr19:38852311-38853485	S_Shelf	ATAAAAAGCTTTGCTATGACCAAGGCATTAGTGGACATCACCTTATGGAGACTTCCATGA[CG]GTCAATGTGAGGTCCAAGCCTGGAGGGGAGGGTGCAGGATGGTGGGAAAGCCTGGGCCGG
cg22729335	0.0143144	0.0176122	0.0129476	0.0115142	0.024652	0.1417	0.134202	0.123939	0.0124271	0.0158655	0.00957545	0.00806	0.00797145	0.0166289	0.017168	0.0145043	0.255983	0.0129084	0.0246006	0.0213382	0.0198507	0.0169134	0.0104606	0.0103758	0.0287181	0.0165858	0.0185193	0.0118496	0.0149102	chr19	2427816	+	cg22729335	22806399	61602452	ACAAACTAAAAACAAAACATAAATACAAAATAATCAACCTCAACCACACA	ACGAACTAAAAACAAAACGTAAATACAAAATAATCGACCTCGACCGCACG	I	T	Red	rs4806847	0.396647	NA	NA	rs4806847	0.396647	chr19:2424005-2427983	Island	GGTTGCGACTCCGCGGGAAGAGGGAGGCCCTGACTTGGCCGGGGAGTAGGGGGGCTACTA[CG]TGCGGCCGAGGCCGATCACTTTGTACTCACGCTCTGCCTCCAGCTCGTCCCGAAGGGCCT
cg22741997	0.96473	0.962372	0.960371	0.962622	0.958436	0.95108	0.96052	0.973116	0.97476	0.984565	0.969599	0.977841	0.97481	0.947395	0.967662	0.975199	0.971114	0.96868	0.966584	0.939117	0.955075	0.968826	0.978995	0.964019	0.954909	0.978364	0.959578	0.966283	0.970292	chr17	6900356	-	cg22741997	47751338		ATACAAAACRAAAACATCCTAAACCTACCCRAAAACACCRATAAACAAAC		II			NA	NA	NA	NA	NA	NA	chr17:6898820-6900427	Island	GCTACCGCTGGGTGCAGGGCGAGGACATCCTGAGCCTGCCCGAGGGCACCGGTGAGCAGG[CG]GCGTCGGGGAAGGAGGCACAAGGTCTCGGGAACTGCTGCGGGGCTAGGAGGGCAGAGTTA
cg22757531	0.795877	0.79852	0.721734	0.778087	0.809474	0.792894	0.773529	0.754168	0.838882	0.841987	0.829892	0.866694	0.779543	0.714045	0.767187	0.723341	0.792911	0.836796	0.783832	0.745339	0.762827	0.772998	0.775743	0.796058	0.862678	0.829766	0.83964	0.759784	0.773064	chr2	241477764	-	cg22757531	51726462	25766487	AATAAAACTACAAACAACACTCAAAAACCAACACAAATTCTAAATAAACA	AATAAAACTACGAACGACGCTCAAAAACCAACGCGAATTCTAAATAAACG	I	T	Red	rs181254411	0.0137	NA	NA	NA	NA		OpenSea	GCGCAGGCGGGAAATGGGGCTGCGAGCGGCGCTCAGGGGCCAGCGCGAGTTCTGGGTGGG[CG]TGGGCTCGGGGGGCCCACACTCAGAGCCACCAGCCGGTGCCACTTGCCCCGGGCAGTGAG
cg22828045	0.023174	0.0190201	0.0197824	0.0309092	0.0215627	0.0133309	0.0198421	0.0185427	0.0250677	0.0304604	0.0138076	0.0430443	0.0232144	0.0177671	0.0224869	0.0186545	0.0304801	0.0182014	0.010901	0.0145733	0.0324096	0.0169588	0.0379608	0.0254936	0.0297751	0.0243112	0.0191091	0.0183403	0.0119971	chr19	4535325	-	cg22828045	21612431	59659417	ACAATAAAAACCTCCAAAACTAACCAATAAAAAAAAACCATACAAAAACA	GCAATAAAAACCTCCGAAACTAACCAATAAAAAAAAACCGTACGAAAACG	I	T	Red	NA	NA	NA	NA	NA	NA	chr19:4535069-4535339	Island	ATAGCTGCTCGCGCAGTGGGGGCCTCCGGAACTGACCAATGGGGAGAGGCCGTGCGGGGG[CG]TGCCCAGGGGGCGTGGCTCCAGGCTTCCCTCGCCCTCTCCTTGAGCTGGCCCAGTGCCCT
cg22964396	0.460813	0.482086	0.383535	0.462404	0.502526	0.411122	0.388755	0.425509	0.367098	0.382846	0.294808	0.360827	0.340393	0.381156	0.348827	0.36829	0.453951	0.486382	0.459134	0.508671	0.339599	0.349048	0.304495	0.35822	0.411862	0.353486	0.446196	0.453492	0.462051	chr11	71524540	+	cg22964396	67736300	20775339	AAACAACAACAACAAAAACTAAAAAACCCAAACTACAAAACTCTAAAACA	AAACAACGACAACGAAAACTAAAAAACCCGAACTACGAAACTCTAAAACG	I	T	Red	rs80081219	0.072111	NA	NA	NA	NA	chr11:71524539-71524853	Island	ATCTACCTACACCAGAACCCCGGAGTCCCCCCGAATGGGCTCAGTCCCACCCAGGCCAGA[CG]CCCCAGAGCCCCGTAGCCCGGGTCCTCCAGCCCTCGCTGCCGCTGCTTCTCGCGGAGCCG
cg22968727	0.0351122	0.0312824	0.0220626	0.0139193	0.0285457	0.0203594	0.0188848	0.0221548	0.0322973	0.0217341	0.0182681	0.0139357	0.0178892	0.018017	0.0179796	0.0174305	0.0321263	0.0208464	0.0244166	0.0356509	0.0339054	0.0243628	0.0151335	0.0188534	0.0227754	0.0234509	0.0204572	0.0223295	0.0232298	chr1	24018140	-	cg22968727	44623339		AACTTTCAAAAACTATTTTTAAAAAACCCAAATCCCRATCTTCAACCAAC		II			NA	NA	NA	NA	NA	NA	chr1:24018355-24018567	N_Shore	GCTGATTCGGGAGCTTTCAAAAACTATTTTTGGAAAACCCAGATCCCGGTCTTCAGCCAG[CG]TCGCCTGCAGTGGCTAGCACTACCCACAAGGGAGAAGCCGACGCTGCAGGGCTTTGCCAA
cg22969950	0.973999	0.971901	0.953247	0.961632	0.960592	0.956175	0.963797	0.947629	0.976454	0.975544	0.957227	0.972814	0.97034	0.958816	0.947649	0.970133	0.977331	0.967794	0.946722	0.934276	0.962865	0.982094	0.967272	0.962905	0.966251	0.965031	0.948414	0.964779	0.968189	chr17	8117574	+	cg22969950	22771372		AAATAAAAAAAACTTCCTAAAAACTAAACCCRTAAAACATCCTAAAAAAC		II			NA	NA	NA	NA	NA	NA	chr17:8113632-8113966	S_Shelf	AGATGCACGGGGCAAGGAGGTGGGAAGGGCATGGAACTTCCATGCCCTTCTGAGGTGTGC[CG]CCCTTCAGGATGCTCCACGGGTTCAGCTCTCAGGAAGCTCTCTCTACCCCATCCTCTTGG
cg22974952	0.283459	0.29773	0.294409	0.236147	0.396942	0.344089	0.400316	0.415141	0.229127	0.206581	0.208937	0.222479	0.263265	0.296189	0.332155	0.293448	0.404387	0.36344	0.429678	0.383541	0.185885	0.241272	0.351553	0.339187	0.283125	0.316731	0.306745	0.256176	0.197462	chr8	7212700	+	cg22974952	21633360	35605424	AACTTTAAAAAAACCACTATTTTTACAAAACCAAAACAACAAACCCTACA	AACTTTAAAAAAACCGCTATTTTTACAAAACCGAAACGACGAACCCTACG	I	C	Grn	rs117774379	0.030816	NA	NA	NA	NA	chr8:7212487-7212890	Island	AGGGGGTATCCGGCCTCAGGCGGATACTGACGCCCTGAGGGCGCGGAATAGGGCGGCCTG[CG]CAGGGCCCGCCGTCTCGGCCTTGCAAAAACAGCGGCCTCTTCAAAGCCCCTACCGGAACC
cg23014961	0.0399914	0.0423768	0.0238254	0.0328888	0.0329676	0.0372094	0.0326335	0.0302443	0.0463512	0.0301207	0.0332923	0.0267139	0.0227049	0.0342637	0.0347534	0.0435382	0.0343621	0.0418463	0.0422602	0.0506148	0.0341016	0.0343994	0.0287739	0.0285314	0.0302906	0.035661	0.0293357	0.0383995	0.037006	chr1	165567783	+	cg23014961	55714315	13605325	CCACAAAATATAATCTCAAACACACAAAAAAAAACTCCATAAACCCCTCA	CCGCAAAATATAATCTCAAACACGCAAAAAAAAACTCCGTAAACCCCTCG	I	C	Grn	rs61804065	0.07308	NA	NA	NA	NA	chr1:165567265-165567530	S_Shore	CCTGTGGGGCCAAAAGGATGGTTTCAGAGAAATCCCAGGAAGTGAGAGTGCTGGGATATG[CG]AGGGGCCCACGGAGCCCTCCCCTGCGTGTCTGAGATCACACCCTGCGGGTACCCTGCCGT
cg23033866	0.0367043	0.0245049	0.0288006	0.0260503	0.0365235	0.0330222	0.0302499	0.0456544	0.0291256	0.0310225	0.0357741	0.0281772	0.0353575	0.0280592	0.0312881	0.035795	0.0325719	0.0373216	0.025613	0.0596405	0.0393556	0.0269335	0.0330924	0.0310874	0.0239862	0.0312423	0.0335393	0.0390576	0.0412929	chr17	79670804	+	cg23033866	43672455		AAACCAAAAAAAAAACAAAAAATCRTCCAAAATCATCTAAAACCRACCCC		II			NA	NA	NA	NA	NA	NA	chr17:79669571-79670811	Island	GGCGCGGGGAGGAGGCCTCCCGGTGCGCACGCCCCTTCCCTCCTGGGCCGTGGAAAGCGC[CG]GGGTCGGCCCCAGATGACCTTGGACGATTCCCTGCTCCTCCCTTGGCCTCAGCCTTTTCC
cg23082067	0.0399149	0.0260639	0.0384661	0.0380537	0.0368325	0.0293698	0.0393527	0.0366501	0.0412917	0.0463862	0.0469791	0.0404139	0.0447106	0.0317348	0.0430264	0.0264715	0.0378595	0.0491873	0.0421021	0.0311518	0.0289208	0.0446443	0.0458111	0.0456798	0.0372852	0.0339057	0.0349745	0.0510691	0.0341479	chr22	29999407	+	cg23082067	39690489		RCATAAATACTACRATTAACTAAAAAAACCAAAATAAACAAAACTTTCCC		II			NA	NA	NA	NA	NA	NA	chr22:29999396-30000153	Island	TTTTGCAGTTAGAGTGAAACTTTCCATTGGTGGAGTCACCCCAAAGGAGGCGGGACGGAG[CG]GGAAAGTCCTGCCTACCTTGGCCTTCCCAGCCAATCGCAGCATCTATGCGTCAGCCTCCG
cg23136266	0.96126	0.945899	0.948235	0.950902	0.946373	0.95169	0.952451	0.939037	0.96455	0.961666	0.955026	0.962171	0.95063	0.94542	0.958512	0.96046	0.947033	0.960573	0.941196	0.940213	0.958223	0.953054	0.958629	0.956557	0.952417	0.956321	0.945874	0.950982	0.948029	chr8	143414430	-	cg23136266	21766392	10650439	AAAACCAAAACAAACAAAACAAAAATCAAAAACAACCAAAACAATCCCCA	AAAACCAAAACGAACAAAACGAAAATCGAAAACGACCAAAACAATCCCCG	I	A	Red	NA	NA	NA	NA	NA	NA		OpenSea	AAACACTGTTCAGAAACCAGAGCGAACAGGGCGAAGGTCGAGAACGACCAAGGCAATCCC[CG]GGGCCTCTGGGCCAGGCTGGGGAACTGGGGCAGGGCCGGAGGGACCCTCCTGGGTGAGGG
cg23155606	0.606772	0.565605	0.505501	0.515599	0.684302	0.541928	0.466261	0.551899	0.599357	0.474249	0.440445	0.319006	0.487498	0.528131	0.472297	0.522699	0.688544	0.617146	0.57143	0.513591	0.592582	0.539098	0.485013	0.324333	0.457889	0.454195	0.440098	0.468606	0.572738	chr13	19172793	-	cg23155606	58772390		CCTAAAATCTACTCTTCCTTAACCCRAACCCAAAAATCRAAATTTCAAAC		II			rs9552056	0.263495	NA	NA	NA	NA	chr13:19172475-19172841	Island	CGCCCTCCCAGCCTAGGGTCTACTCTTCCTTGGCCCGAGCCCAGAGATCGGGGTTTCAGG[CG]CTGGGCCCTGTGCGGCTGCCCAGAATAGGCTGAGCGGCAGCTTCCCGCCCTGGCAAGGGA
cg23163283	0.889663	0.751008	0.689022	0.789163	0.825528	0.810275	0.698419	0.812287	0.745396	0.625731	0.594111	0.621633	0.688418	0.722869	0.753136	0.739597	0.793243	0.797571	0.793143	0.804487	0.720161	0.683579	0.671723	0.689542	0.784961	0.702194	0.735405	0.666088	0.693751	chr17	22016686	+	cg23163283	61680371	65647359	AAAAACACAAACTATACCCTTAAAACAAAACAAAACAAAAATAACCTCCA	AAAAACGCGAACTATACCCTTAAAACAAAACGAAACAAAAATAACCTCCG	I	A	Red	rs116179560	0.016073	NA	NA	NA	NA	chr17:22016769-22017189	N_Shore	CAGTGTTCAGGCAGCCAGGGAGCCCAGCCGCTCTCTTAGGGTCACCCCCTCCCAGCCCTC[CG]GAGGCCACCCTTGTCCCGCCCTGCCCCAAGGGCACAGCCCGCGCCCCTCCCCCAGTCCTC
cg23252997	0.972404	0.946421	0.93966	0.965251	0.913065	0.950802	0.954092	0.929484	0.968532	0.965636	0.959896	0.954237	0.960176	0.935432	0.948152	0.956912	0.953502	0.96452	0.94727	0.90547	0.954346	0.949775	0.960615	0.957201	0.959817	0.916639	0.960435	0.96291	0.955986	chr1	1576591	-	cg23252997	28799322		ACTCCRCTTCAACTAAACAACAAATATTCCCAAAAATAAATATACAAACC		II			NA	NA	NA	NA	NA	NA	chr1:1580377-1580595	N_Shelf	GCAGGATGCGGGCTCCGCTTCAGCTAAGCAACAAGTGTTCCCAAGAATGGATATGCAGGC[CG]GGCGCGGTGGCTCACGCCTGTAATCCCAGCGCTTTGGGAGGCCGAGGCGGGTGGATCACC
cg23265491	0.0599912	0.0610189	0.0684103	0.0544364	0.0613452	0.065522	0.0511909	0.0660452	0.0469833	0.0467869	0.051859	0.043096	0.0565563	0.0647057	0.0509725	0.050948	0.081325	0.0740818	0.0501432	0.0608998	0.0684545	0.0455215	0.0549064	0.0530551	0.0598262	0.0649976	0.0581973	0.0601954	0.0528753	chr12	49246067	-	cg23265491	33636483		RACACTAAAACCTAAAAACTACCAATCCCAAAATACATAACTTAAACRCC		II			rs2446977	0.125691	NA	NA	NA	NA	chr12:49245656-49246173	Island	CGGCACAGGCCGACACTGAGGCCTGGAAACTACCAATCCCAGAATGCATGACTTGAGCGC[CG]GCCCCAGGCTGCGGGGTCTGCCGGGCAATGTGGTTTGCCAGACGTTAGCGTCCGGGAAGG
cg23273214	0.0313169	0.0345272	0.0258621	0.0346119	0.0152275	0.0216463	0.0262627	0.0189818	0.0287455	0.0291019	0.0257262	0.0553476	0.0271265	0.0205758	0.0287769	0.0335289	0.0296121	0.0198687	0.0270888	0.0256024	0.0282156	0.0300483	0.0274033	0.0228431	0.0270723	0.032498	0.0190484	0.0289916	0.0255869	chr19	14142737	-	cg23273214	24678440	23685355	AAAAAAACAAAAACACCCCTTTCTAACTATAACCACTACCCAAACTAACA	GAAAAAACAAAAACGCCCCTTTCTAACTATAACCGCTACCCAAACTAACG	I	C	Grn	rs113593439	0.108844	NA	NA	NA	NA	chr19:14142398-14142977	Island	GGGACGCCATGCGGGGAGGCAGGGGCGCCCCTTTCTGGCTGTGGCCGCTGCCCAAGCTGG[CG]CTGCTGCCTCTGTTGTGGGTGCTTTTCCAGCGGACGCGTCCCCAGGGTGAGTGCTGGAGG
cg23369563	0.0120702	0.0192514	0.012189	0.0154401	0.0496926	0.0269706	0.0149998	0.039251	0.0184447	0.0144389	0.0187924	0.0160469	0.01551	0.0170866	0.0309119	0.0139046	0.0188141	0.0143849	0.017115	0.0318917	0.0358556	0.0197384	0.0165658	0.017229	0.0132073	0.0160522	0.0170412	0.0150184	0.0314814	chr22	29137908	+	cg23369563	49669313		CTAAATTCCRCTCTCCCTTCTAAACTACAACTCCCAAAAAACATTAAAAC		II			rs2236142	0.000546	NA	NA	NA	NA	chr22:29137866-29138560	Island	TCAAAACCCCCTCCCCTGCCGCCGGACCAATGAGGAGCAGCAGATGTGGCCGTCAGGCGC[CG]CCTCAATGCCTCCTGGGAGTTGTAGTTTAGAAGGGAGAGCGGAACTTAGAACCCGGGTTC
cg23376846	0.340209	0.335555	0.354001	0.336755	0.405062	0.357037	0.377348	0.343871	0.292968	0.218818	0.253331	0.239664	0.253658	0.260764	0.279051	0.299653	0.300115	0.320455	0.35495	0.371752	0.447779	0.380614	0.364157	0.413752	0.23726	0.295267	0.265983	0.357201	0.326772	chr6	29818154	+	cg23376846	64633345		AACTACCCAAAAAACAACAACCATAAAAAATAAACAAAAATACCTACTAC		II			rs28728979	0.026042	NA	NA	NA	NA	chr6:29818085-29818341	Island	CTCGCTGTCCTCGCCCTCTACCTTGTGGCGTCGGTGGGGTTGGGGAGATGAGTTCTCCGA[CG]CAGCAGGCACCCCTGCTCATCTCCTATGGCTGTTGCCTTTTGGGCAGCCCCTCTTCGCGG
cg23401756	0.944853	0.932011	0.979332	0.886018	0.981577	0.979416	0.897049	0.954373	0.921487	0.903746	0.865256	0.81036	0.922935	0.928328	0.918061	0.956535	0.911914	0.921959	0.916555	0.960998	0.94463	0.961912	0.924813	0.934895	0.957057	0.928772	0.841474	0.938314	0.87511	chr16	68013981	+	cg23401756	20771300		CAAACCCTAATACRAAATTTCCCACTCRTAAACRAATATATAAATACAAC		II			NA	NA	NA	NA	NA	NA	chr16:68013967-68014545	Island	GATAGCATGCTCAGAACCTCCTCTCCTGCCCAAGGGTGTGCTCACCCCGCGTTGCCCAAA[CG]CTGCACCTACATACCCGTCCACGAGTGGGAAACTCCGCATCAGGGCCTGCGCGCGACCCC
cg23418102	0.82398	0.78374	0.77102	0.890605	0.890376	0.839781	0.813569	0.906747	0.784026	0.79147	0.771813	0.754181	0.770608	0.80001	0.823032	0.872984	0.888812	0.870993	0.877224	0.881168	0.836264	0.76163	0.764049	0.819355	0.832789	0.827482	0.904602	0.856142	0.747624	chr6	32729847	+	cg23418102	27602371	40660358	AACTAAAACAAAAATACCTCAAAAATCCCAAATCCAAAACACAAAACACA	AACTAAAACAAAAATACCTCGAAAATCCCAAATCCGAAACACGAAACACG	I	A	Red	rs9276583	0.304878	NA	NA	NA	NA	chr6:32729342-32729877	Island	CCCTGACCCGGCCAGCAGCTGCGAAACCCGTCCACGCGAAATTGAGTTCTTGGCTGGGCC[CG]TGCCTCGTGCTCCGGACCTGGGATCCTCGAGGCATCTCTGCCCCAGCCCTGCCCGCCCTC
cg23515460	0.0450153	0.0772547	0.0904542	0.113823	0.0459882	0.193442	0.134524	0.0735811	0.117636	0.0266569	0.121479	0.0239419	0.0196474	0.0829342	0.135858	0.0663246	0.090742	0.0981924	0.11015	0.0888505	0.105229	0.0674686	0.0882541	0.0377313	0.0411863	0.10895	0.0364201	0.114401	0.0311592	chr14	73361747	+	cg23515460	27786386		ACAAATTCTTTCCACCTTCTATCTAAATAATAAAAAATAACRCCAAAATC		II			NA	NA	NA	NA	NA	NA	chr14:73358789-73360934	S_Shore	GCAGAAGTTGTAGAGCCTGGACTGGGTGTTATCAGGGTCCCTTTAGAGGAGTGGCACACG[CG]ATTCTGGCGTCACCTTTCACTACTTAGATAGAAGGTGGAAAGAATTTGCTAATGAATAAT
[truncated: 115 more rows]
[truncated: 13 more columns]
